# Supplementary material for: RUVBL1 and RUVBL2 are druggable MYC effector regulators in neuroblastoma cells
Source: iScience. 2026 Mar 5;29(4):115236. doi: 10.1016/j.isci.2026.115236 (PMC13049659; doi:10.1016/j.isci.2026.115236)
Supplement: Table S2. Differential gene expression and gene set enrichment results, related to Figure 3 [file mmc2.xlsx]

## Sheet: DGE
	CLBBAR_24h_baseMean	CLBBAR_24h_log2FoldChange	CLBBAR_24h_pvalue	CLBBAR_24h_padj	CLBBAR_48h_baseMean	CLBBAR_48h_log2FoldChange	CLBBAR_48h_pvalue	CLBBAR_48h_padj	CLBBAR_72h_baseMean	CLBBAR_72h_log2FoldChange	CLBBAR_72h_pvalue	CLBBAR_72h_padj	SKNAS_24h_baseMean	SKNAS_24h_log2FoldChange	SKNAS_24h_pvalue	SKNAS_24h_padj	SKNAS_48h_baseMean	SKNAS_48h_log2FoldChange	SKNAS_48h_pvalue	SKNAS_48h_padj	SKNAS_72h_baseMean	SKNAS_72h_log2FoldChange	SKNAS_72h_pvalue	SKNAS_72h_padj
A1BG	25.1219	-0.121646	0.827097	0.980275	25.1219	0.0208869	0.969899	1	25.1219	0.238664	0.665844	0.793722	28.0612	-0.183311	0.71693	0.933333	28.0612	0.40853	0.411234	0.660232	28.0612	0.0767934	0.878115	0.954145
A1CF	0.541326	1.73106	0.691867	0.902409	0.541326	0	1	1	0.541326	2.97149	0.4898	0.641598	1.95785	1.9041	0.396723	0.734734	1.95785	3.99285	0.0542446	0.155933	1.95785	4.54149	0.0269061	0.0649686
A2M	0.242433	0	1	1	0.242433	0	1	1	0.242433	2.33504	0.589966	0.72815	0				0				0
A2ML1	0				0				0				0				0				0
A3GALT2	0				0				0				1.88473	4.69391	0.224089	0.54394	1.88473	3.80898	0.326145	0.567638	1.88473	0.940487	0.814967	0.919819
A4GALT	0.725529	-1.08895	0.756331	0.942873	0.725529	1.74412	0.606066	0.766564	0.725529	1.79042	0.597214	0.734863	0.414796	0.979809	0.822187	0.969475	0.414796	0.857505	0.844719	0.949865	0.414796	-0.983016	0.823505	0.919819
A4GNT	0.281046	0	1	1	0.281046	2.54873	0.554613	0.722828	0.281046	0	1	1	0.670234	1.04267	0.772658	0.963628	0.670234	-1.79438	0.630535	0.838749	0.670234	-0.0413862	0.991038	1
AAAS	530.987	-1.03464	5.37007e-23	1.23398e-20	530.987	-1.04548	1.50155e-23	5.26835e-22	530.987	-0.822393	3.02422e-15	3.30699e-14	507.454	-0.43918	6.92101e-07	3.24316e-05	507.454	-0.225146	0.0103187	0.0419395	507.454	-0.144049	0.0969845	0.192075
AACS	408.2	-0.518644	3.71253e-08	9.16337e-07	408.2	-0.811721	2.29163e-17	4.94549e-16	408.2	-0.895301	4.75145e-20	7.17113e-19	532.843	-0.0680724	0.459772	0.784029	532.843	-0.461867	1.04823e-06	1.42849e-05	532.843	-0.297589	0.00139882	0.0048189
AADAC	0				0				0				0				0				0
AADACL2	0				0				0				0				0				0
AADACL3	0				0				0				0				0				0
AADACL4	0				0				0				0.164124	-1.87497	0.667731	0.910208	0.164124	-1.77966	0.683684	0.868431	0.164124	-1.87845	0.667153	0.819103
AADAT	223.419	-0.347199	0.0142233	0.0615854	223.419	-0.592991	3.39891e-05	0.000163966	223.419	-0.591692	4.21304e-05	0.000157398	321.491	-0.238236	0.0627506	0.247451	321.491	-0.155182	0.225764	0.444648	321.491	0.295796	0.0179531	0.0458967
AAGAB	480.05	0.134953	0.214528	0.449991	480.05	0.298372	0.0056251	0.0163589	480.05	0.449068	3.11089e-05	0.000118584	532.322	0.257079	0.0128521	0.0824772	532.322	0.437526	2.1392e-05	0.000208153	532.322	0.782763	1.05468e-14	1.57966e-13
AAK1	900.841	-0.0153049	0.856244	0.98949	900.841	0.290505	0.00048577	0.00184826	900.841	0.744923	1.7129e-19	2.49073e-18	627.326	-0.035543	0.706765	0.927855	627.326	0.0975449	0.301037	0.540613	627.326	0.414535	7.81678e-06	4.20799e-05
AAMDC	41.9149	0.986068	0.00360487	0.0205426	41.9149	0.908803	0.00734909	0.0207249	41.9149	0.546001	0.115917	0.202057	31.0772	0.577612	0.110002	0.355637	31.0772	0.263366	0.474236	0.718143	31.0772	-1.53266	0.000292518	0.00117198
AAMP	617.302	0.118824	0.175559	0.392415	617.302	0.0622122	0.478187	0.652975	617.302	0.137907	0.117505	0.204337	980.35	-0.0760832	0.41931	0.753939	980.35	-0.19069	0.0442241	0.133146	980.35	-0.0934315	0.321473	0.49576
AANAT	1.69022	3.59711	0.100686	0.266022	1.69022	1.13773	0.625348	0.78188	1.69022	1.45086	0.53065	0.676732	1.74327	-2.06736	0.35465	0.693367	1.74327	0.375051	0.853368	0.954833	1.74327	-2.90806	0.206172	0.352364
AAR2	510.068	-0.0662989	0.518934	0.779094	510.068	0.089327	0.380342	0.554736	510.068	0.277314	0.00640828	0.0159644	469.751	0.308837	0.00992206	0.0685946	469.751	0.145956	0.227292	0.446561	469.751	0.428948	0.000323746	0.00128584
AARD	0.183709	0	1	1	0.183709	1.90116	0.662132	0.809742	0.183709	0	1	1	51.5319	0.822545	0.0119251	0.0779094	51.5319	0.949072	0.00368267	0.0177126	51.5319	0.233437	0.486372	0.670042
AARS	1551.55	-0.426461	8.66475e-13	5.27483e-11	1551.55	-0.827662	1.64361e-42	1.97172e-40	1551.55	-0.869592	8.90549e-46	4.81103e-44	1181.57	0.866576	2.87567e-05	0.000695429	1181.57	-0.202762	0.330193	0.572072	1181.57	-0.21148	0.309541	0.482137
AARS2	592.387	0.307566	0.00105848	0.0073423	592.387	0.413099	9.44517e-06	5.04412e-05	592.387	0.670372	5.38352e-13	4.87414e-12	494.364	0.250264	0.037461	0.174673	494.364	0.543131	5.45051e-06	6.19063e-05	494.364	0.806775	8.70196e-12	9.97551e-11
AARSD1	140.698	-0.127553	0.507432	0.7694	140.698	0.1022	0.590359	0.753596	140.698	0.3147	0.0967153	0.173054	100.43	-0.178064	0.398242	0.735872	100.43	0.0599408	0.77421	0.930402	100.43	0.498991	0.0141049	0.0371785
AASDH	111.076	-0.0415254	0.849108	0.985412	111.076	-0.47919	0.0308488	0.0715522	111.076	-0.346967	0.118586	0.205972	140.909	0.105935	0.574686	0.856577	140.909	-0.0399583	0.834065	0.947176	140.909	-0.713844	0.000286517	0.00115023
AASDHPPT	1174.09	-0.466013	4.84339e-09	1.43412e-07	1174.09	-0.547666	6.34231e-12	7.96573e-11	1174.09	-0.560869	2.68351e-12	2.30308e-11	385.512	-0.13611	0.200043	0.509519	385.512	-0.267601	0.0129348	0.0503785	385.512	0.025443	0.809051	0.919819
AASS	2.11186	1.74348	0.409635	0.675003	2.11186	3.94864	0.0498181	0.107767	2.11186	1.42945	0.507434	0.657635	202.172	-0.108008	0.530335	0.834067	202.172	-0.23529	0.175305	0.372554	202.172	-0.7502	2.24171e-05	0.000111466
AATF	0.0801831	0.834622	0.849803	0.985412	0.0801831	0	1	1	0.0801831	0	1	1	0				0				0
AATK	422.377	-0.00765216	0.947389	1	422.377	-0.0831715	0.473623	0.649014	422.377	0.515582	6.20122e-06	2.59884e-05	33.6034	0.778708	0.101746	0.338666	33.6034	0.891554	0.0608589	0.170006	33.6034	1.25407	0.00759269	0.0215937
ABAT	454.482	0.288125	0.0106174	0.0490996	454.482	0.531545	1.83817e-06	1.10459e-05	454.482	0.74825	1.71982e-11	1.37073e-10	184.391	0.239902	0.105351	0.346685	184.391	0.368268	0.0127167	0.0497066	184.391	1.16505	1.329e-16	2.32518e-15
ABCA1	124.261	-0.478327	0.0174288	0.072079	124.261	-0.599587	0.00298519	0.00936064	124.261	0.315447	0.105217	0.185841	95.2005	-0.781185	0.00612208	0.0478364	95.2005	0.00469753	0.986502	1	95.2005	-0.0263903	0.924121	0.987989
ABCA10	4.10428	4.63555	0.00480002	0.0259742	4.10428	4.60114	0.00510663	0.0150579	4.10428	5.14309	0.00164086	0.0046347	5.03989	0.660647	0.575897	0.857644	5.03989	1.23928	0.287522	0.524332	5.03989	0.282122	0.813717	0.919819
ABCA12	25.4721	-1.14348	0.0162615	0.0683604	25.4721	-0.145543	0.742024	0.871948	25.4721	0.822921	0.0545617	0.104961	4.4873	-1.08526	0.401212	0.739383	4.4873	1.38231	0.234212	0.455575	4.4873	-0.161487	0.894488	0.965455
ABCA13	0.412009	0	1	1	0.412009	0	1	1	0.412009	3.09578	0.471354	0.624048	0				0				0
ABCA2	1386.33	0.280783	1.26074e-06	2.17359e-05	1386.33	0.223577	0.000114008	0.000496673	1386.33	0.502618	2.7484e-18	3.69359e-17	1116.98	0.237589	0.000606151	0.00817014	1116.98	0.49003	1.10761e-12	4.26698e-11	1116.98	-0.0458308	0.513751	0.694507
ABCA3	2507.03	-0.0946661	0.0780223	0.222623	2507.03	-0.362644	2.01057e-11	2.3839e-10	2507.03	-0.375691	5.1051e-12	4.27566e-11	662.665	0.109134	0.212077	0.526529	662.665	-0.223688	0.0120558	0.047529	662.665	-0.708991	6.70677e-15	1.01783e-13
ABCA4	0.166925	0	1	1	0.166925	0	1	1	0.166925	1.79467	0.681419	0.80305	3.34883	1.45057	0.447753	0.776086	3.34883	3.43909	0.0522768	0.151325	3.34883	4.55281	0.00893531	0.024914
ABCA5	212.506	0.0286154	0.85887	0.991336	212.506	0.552242	0.000421942	0.00163205	212.506	0.907533	5.36852e-09	3.32652e-08	96.9893	0.662797	0.00381668	0.033333	96.9893	0.826897	0.000294346	0.00206171	96.9893	1.00432	8.70364e-06	4.65103e-05
ABCA6	0.740556	0	1	1	0.740556	0	1	1	0.740556	3.94096	0.294645	0.433896	0.23423	0	1	1	0.23423	0	1	1	0.23423	2.37435	0.583508	0.752686
ABCA7	350.057	1.4083	2.10548e-22	4.46115e-20	350.057	2.17472	6.42662e-54	1.34423e-51	350.057	2.67265	9.95718e-82	1.95725e-79	470.253	0.221681	0.087467	0.305258	470.253	0.993803	5.43534e-15	2.88433e-13	470.253	0.675917	1.24372e-07	8.83505e-07
ABCA8	1.6248	0	1	1	1.6248	4.54539	0.055744	0.118189	1.6248	3.36157	0.16512	0.271319	0.413354	-0.0177501	0.996787	1	0.413354	1.52978	0.723853	0.896691	0.413354	-0.983013	0.823505	0.919819
ABCA9	1.29882	2.70171	0.28398	0.539112	1.29882	0.771552	0.77393	0.896972	1.29882	4.24237	0.0839126	0.153102	18.1879	-0.549772	0.348936	0.687825	18.1879	0.8363	0.125302	0.292938	18.1879	1.2527	0.0195505	0.0493877
ABCB1	50.8184	1.31659	0.00598062	0.0308387	50.8184	3.46051	3.93376e-15	6.9383e-14	50.8184	4.30945	5.09569e-23	9.29935e-22	124.531	0.228684	0.324801	0.661489	124.531	0.733859	0.00132703	0.00754149	124.531	1.03391	4.70687e-06	2.62922e-05
ABCB10	280.873	0.000944307	0.993807	1	280.873	-0.759625	1.80544e-09	1.67648e-08	280.873	-0.971239	7.2836e-14	7.13706e-13	429.814	0.107555	0.34274	0.681397	429.814	-0.0543545	0.635478	0.840625	429.814	0.144112	0.202899	0.347957
ABCB11	0				0				0				0				0				0
ABCB4	17.2858	0.345579	0.529658	0.787324	17.2858	1.2538	0.0179595	0.0447273	17.2858	0.255807	0.645276	0.779193	5.87092	-1.4322	0.11104	0.357909	5.87092	0.38881	0.628711	0.837932	5.87092	-1.79462	0.0547744	0.119519
ABCB5	0				0				0				0				0				0
ABCB6	346.826	0.391862	0.00123088	0.00834376	346.826	0.371876	0.00213161	0.00694712	346.826	0.101764	0.409882	0.561716	360.455	0.11842	0.312944	0.648684	360.455	0.0647119	0.584065	0.803531	360.455	0.131318	0.262778	0.425641
ABCB7	269.161	0.0363724	0.805486	0.966226	269.161	0.112604	0.443508	0.619825	269.161	0.137444	0.352226	0.499658	258.469	0.0534151	0.711109	0.930381	258.469	0.274397	0.0558678	0.159398	258.469	-0.497258	0.00078897	0.00287953
ABCB8	467.31	-0.47466	3.67179e-06	5.59862e-05	467.31	-0.39609	9.93261e-05	0.000439042	467.31	0.0697414	0.48678	0.639017	481.07	-0.311687	0.00800675	0.0584672	481.07	0.00680853	0.95336	1	481.07	0.53372	2.82831e-06	1.64167e-05
ABCB9	263.569	0.157513	0.286331	0.542439	263.569	0.124314	0.399628	0.575448	263.569	0.485098	0.000927161	0.00273736	516.72	-0.146313	0.156372	0.441704	516.72	0.0745127	0.46791	0.713281	516.72	0.0362052	0.723604	0.860455
ABCC1	135.502	-0.0289531	0.93794	1	135.502	-0.363023	0.330554	0.499767	135.502	-0.681785	0.0696558	0.130116	298.589	-0.427729	0.00949383	0.0664692	298.589	0.0160174	0.92182	0.994754	298.589	-0.561224	0.000703847	0.00259665
ABCC10	246.263	0.4264	0.00431578	0.0237557	246.263	0.688177	3.03787e-06	1.76695e-05	246.263	0.958933	6.55732e-11	4.95749e-10	344.239	0.27161	0.0482847	0.208402	344.239	0.36367	0.00820001	0.0346371	344.239	0.885387	5.02072e-11	5.31776e-10
ABCC11	6.59134	-0.534578	0.60857	0.844515	6.59134	-0.583194	0.57629	0.740853	6.59134	-0.676262	0.521015	0.669372	5.78418	2.56504	0.008001	0.0584672	5.78418	0.69327	0.504679	0.745781	5.78418	0.629024	0.544087	0.723554
ABCC12	0.0747448	0	1	1	0.0747448	0.771554	0.861032	0.944395	0.0747448	0	1	1	0.23978	2.40587	0.578388	0.857644	0.23978	0	1	1	0.23978	0	1	1
ABCC2	19.5872	2.37185	3.52333e-05	0.000405955	19.5872	2.25071	8.9512e-05	0.000399013	19.5872	2.92788	2.32805e-07	1.18067e-06	47.0834	0.936807	0.00685616	0.0518325	47.0834	0.933223	0.00734417	0.0315797	47.0834	1.84928	3.58292e-08	2.73428e-07
ABCC3	0.753352	0.834605	0.808721	0.968672	0.753352	1.88264	0.577144	0.741281	0.753352	3.3417	0.310712	0.45314	136.419	0.0254231	0.892995	1	136.419	0.235562	0.20963	0.421047	136.419	0.885469	1.0729e-06	6.66189e-06
ABCC4	1194.62	-0.454266	4.75331e-09	1.41257e-07	1194.62	-0.454163	4.4824e-09	3.95448e-08	1194.62	-0.483325	5.68298e-10	3.90307e-09	442.899	0.0345784	0.742969	0.947985	442.899	-0.283016	0.00848404	0.0357041	442.899	-0.454936	2.50033e-05	0.000122991
ABCC5	1229.2	-0.128536	0.121163	0.303353	1229.2	-0.311999	0.000177641	0.00074313	1229.2	-0.34694	3.41581e-05	0.000129421	715.329	-0.218927	0.0134816	0.0854317	715.329	-0.306058	0.000617867	0.00388616	715.329	0.141079	0.106058	0.206572
ABCC6	7.13195	3.0195	0.00554766	0.0289704	7.13195	2.57489	0.0189295	0.0468499	7.13195	2.47375	0.025074	0.0533911	2.37665	-2.14279	0.224628	0.544695	2.37665	-0.183501	0.905463	0.985746	2.37665	0.127006	0.93353	0.994004
ABCC8	174.069	0.199233	0.279645	0.53399	174.069	-0.312193	0.0957686	0.185399	174.069	-0.299544	0.112404	0.196915	62.6789	-0.0357418	0.906035	1	62.6789	0.395972	0.182801	0.383854	62.6789	1.3403	2.77578e-06	1.61586e-05
ABCC9	0.155556	0	1	1	0.155556	0.771545	0.861034	0.944395	0.155556	0.94098	0.830935	0.905732	99.7867	-0.526256	0.00859871	0.0616292	99.7867	-0.2517	0.203324	0.412627	99.7867	-0.196805	0.315229	0.488527
ABCD1	88.5703	0.394361	0.124367	0.308702	88.5703	1.27148	2.49132e-07	1.71502e-06	88.5703	1.4596	3.10172e-09	1.97829e-08	290.591	0.30776	0.0107464	0.0729002	290.591	0.169377	0.165765	0.357784	290.591	0.283523	0.0188984	0.0479936
ABCD2	18.9026	0.730613	0.201551	0.43131	18.9026	1.28165	0.0223128	0.0539709	18.9026	0.87344	0.126298	0.217014	298.231	0.394115	0.00661665	0.0507008	298.231	0.655043	5.6274e-06	6.36449e-05	298.231	0.495942	0.000602699	0.00225464
ABCD3	499.001	-0.0244131	0.832554	0.983078	499.001	-0.136779	0.237073	0.385975	499.001	-0.424027	0.000315222	0.00101497	468.916	0.194056	0.0415201	0.187045	468.916	0.380666	5.84952e-05	0.000503548	468.916	0.446066	2.03175e-06	1.20417e-05
ABCD4	666.291	0.273171	0.00206516	0.0129489	666.291	0.578124	3.35726e-11	3.86274e-10	666.291	0.956896	1.84711e-28	4.47781e-27	786.23	-0.0574895	0.502412	0.81544	786.23	0.545759	7.30845e-11	2.22249e-09	786.23	0.621697	8.0981e-14	1.14143e-12
ABCE1	1434.44	-0.296911	5.72656e-08	1.3425e-06	1434.44	-0.546352	4.8392e-23	1.62452e-21	1434.44	-0.846618	5.74646e-50	3.61982e-48	1717.19	0.0457726	0.431036	0.763881	1717.19	-0.234923	6.89207e-05	0.000582555	1717.19	-0.308022	1.74203e-07	1.20659e-06
ABCF1	2.1616	-4.37798	0.0488364	0.157619	2.1616	-3.68159	0.0893734	0.175215	2.1616	-3.41967	0.111793	0.196034	1.24435	-4.0319	0.13514	0.405843	1.24435	-2.06417	0.432843	0.680361	1.24435	-1.12831	0.655526	0.815198
ABCF2	302.977	-0.301519	0.0175067	0.0722179	302.977	-0.542294	2.29294e-05	0.000114122	302.977	-0.446452	0.000514779	0.00159578	266.703	0.182565	0.169373	0.462652	266.703	0.0841326	0.530891	0.766991	266.703	0.560196	1.77783e-05	9.02489e-05
ABCF3	396.36	0.170177	0.124981	0.309653	396.36	0.317296	0.00385922	0.0117556	396.36	0.670318	7.52869e-10	5.10517e-09	575.79	0.00465772	0.957626	1	575.79	0.217331	0.0125562	0.0491993	575.79	0.498024	5.50114e-09	4.68445e-08
ABCG1	157.23	-0.309409	0.0767777	0.220494	157.23	-0.505623	0.00407854	0.0123385	157.23	-0.511428	0.00400222	0.0104658	0.621991	3.58815	0.373218	0.712216	0.621991	0	1	1	0.621991	0.940521	0.821179	0.919819
ABCG2	34.2587	-0.173963	0.686798	0.900753	34.2587	-0.0191083	0.964435	1	34.2587	-1.01629	0.0242352	0.051774	1.86643	3.31461	0.0780409	0.283795	1.86643	2.74718	0.150482	0.333373	1.86643	1.86299	0.34365	0.521232
ABCG4	72.5203	0.0803206	0.803399	0.965971	72.5203	0.28707	0.369605	0.543546	72.5203	0.59625	0.0613185	0.116084	2.19914	-0.454423	0.803707	0.969475	2.19914	-2.82373	0.177212	0.375596	2.19914	0.571678	0.747888	0.878649
ABCG5	0.0861957	-1.08891	0.804858	0.965971	0.0861957	-1.15197	0.793803	0.906799	0.0861957	-0.982539	0.823589	0.905732	0				0				0
ABCG8	4.77324	3.29738	0.024565	0.0935741	4.77324	2.87448	0.0514742	0.110588	4.77324	3.05789	0.0382127	0.0769964	0.325253	-2.46524	0.568919	0.855231	0.325253	-2.36992	0.583953	0.803531	0.325253	-1.50693	0.727685	0.863175
ABHD1	18.1968	1.56669	0.0223771	0.0869267	18.1968	2.28478	0.000659024	0.00243864	18.1968	2.85089	1.83674e-05	7.23126e-05	16.3675	2.85034	1.24333e-05	0.000350802	16.3675	2.86193	1.18948e-05	0.000124674	16.3675	1.42172	0.0379254	0.0874727
ABHD10	288.49	0.20323	0.0799622	0.226294	288.49	0.351753	0.00217248	0.00705916	288.49	0.19226	0.100078	0.178114	231.959	0.158462	0.238047	0.560186	231.959	-0.126151	0.357809	0.603732	231.959	-0.0819507	0.546822	0.725985
ABHD11	102.811	0.472085	0.0498073	0.15971	102.811	0.547753	0.0222422	0.0538549	102.811	0.277121	0.255139	0.38675	102.047	-0.130452	0.560922	0.853357	102.047	-0.0346629	0.877215	0.969463	102.047	0.434188	0.0471011	0.105029
ABHD12	433.513	0.152914	0.223982	0.462506	433.513	0.00230556	0.985416	1	433.513	-0.116277	0.361405	0.509797	356.454	0.0955431	0.369939	0.708999	356.454	-0.00657943	0.951314	1	356.454	-0.210754	0.0519751	0.114244
ABHD12B	0.783925	-1.08894	0.73749	0.930057	0.783925	-1.15201	0.722895	0.858185	0.783925	2.88945	0.346624	0.493428	2.68752	-3.87052	0.0536813	0.223222	2.68752	0.662025	0.692964	0.873069	2.68752	0.586548	0.726324	0.86198
ABHD13	253.56	0.163953	0.259431	0.508524	253.56	0.180514	0.21297	0.353397	253.56	0.256106	0.0783401	0.144073	358.105	0.169642	0.163962	0.454511	358.105	0.00552111	0.964271	1	358.105	-0.109493	0.374665	0.555601
ABHD14A	87.2532	0.18049	0.36653	0.633729	87.2532	-0.0679126	0.736826	0.868034	87.2532	-0.588312	0.00567293	0.0142874	31.545	0.708776	0.0695499	0.265163	31.545	0.352686	0.375644	0.623656	31.545	0.0281712	0.944231	1
ABHD14A-ACY1	2.65594	-1.88986	0.243139	0.488428	2.65594	-0.425335	0.772883	0.896012	2.65594	-0.0988031	0.94623	0.997077	1.72686	-0.453761	0.832505	0.970191	1.72686	-0.00916503	0.996535	1	1.72686	1.33464	0.510047	0.691212
ABHD14B	103.792	-0.401476	0.0409134	0.137999	103.792	-1.12366	4.00432e-08	3.09623e-07	103.792	-1.097	1.14339e-07	6.03115e-07	181.061	-0.258094	0.395035	0.733585	181.061	-0.636343	0.0372862	0.116663	181.061	-1.15785	0.000170789	0.000718013
ABHD15	109.164	0.828893	0.00154421	0.0100896	109.164	1.33147	2.44525e-07	1.68543e-06	109.164	0.981855	0.000172826	0.000582332	129.251	0.374345	0.0504984	0.214041	129.251	0.211003	0.276072	0.510107	129.251	0.0414201	0.831283	0.919915
ABHD16A	0				0				0				0				0				0
ABHD16B	90.9623	-0.168642	0.569136	0.817885	90.9623	0.565109	0.0501185	0.108216	90.9623	0.89419	0.00185552	0.00518815	31.9316	1.07112	0.00912681	0.0644913	31.9316	1.06936	0.00948646	0.0392234	31.9316	0.499935	0.234394	0.389386
ABHD17A	1255.68	0.187446	0.00535066	0.0281509	1255.68	0.378413	1.35267e-08	1.12653e-07	1255.68	0.553489	9.54803e-17	1.16338e-15	1643.98	0.381509	2.1045e-06	8.22601e-05	1643.98	0.448931	2.4356e-08	4.63023e-07	1643.98	0.369978	4.24293e-06	2.3949e-05
ABHD17B	392.222	0.0261691	0.816278	0.973436	392.222	0.331514	0.00278536	0.00881878	392.222	0.022349	0.843592	0.915318	282.456	-0.086982	0.552826	0.849039	282.456	-0.0192138	0.895814	0.980334	282.456	0.0811463	0.577234	0.748685
ABHD17C	192.463	-0.660227	3.12663e-05	0.000365408	192.463	-1.18214	3.51996e-13	5.12294e-12	192.463	-1.34896	4.82386e-16	5.56586e-15	98.3389	0.226334	0.353455	0.692225	98.3389	-0.575066	0.0228055	0.0793316	98.3389	-0.838586	0.000996743	0.00355447
ABHD18	115.557	0.609479	0.00444836	0.024354	115.557	0.576633	0.0070655	0.0200286	115.557	0.728705	0.000667831	0.00202183	245.858	-0.0779643	0.586056	0.861505	245.858	0.224194	0.113545	0.273348	245.858	0.38361	0.00615942	0.0179736
ABHD2	1246.25	0.127756	0.0610447	0.185707	1246.25	0.0268623	0.694185	0.836751	1246.25	-0.0124674	0.85639	0.924946	1210.91	0.134712	0.0456463	0.200583	1210.91	0.356947	1.00503e-07	1.67953e-06	1210.91	0.52606	2.12017e-15	3.34757e-14
ABHD3	207.14	0.837093	1.53309e-06	2.56274e-05	207.14	1.07888	4.11467e-10	4.13367e-09	207.14	0.461835	0.0092107	0.0220697	71.2783	0.868912	0.000233391	0.00385204	71.2783	0.902268	0.000139407	0.00107462	71.2783	0.418242	0.0840194	0.170637
ABHD4	57.9793	0.592731	0.0516339	0.163892	57.9793	0.998525	0.000815173	0.0029489	57.9793	1.45408	8.40571e-07	3.99822e-06	215.133	0.232784	0.146346	0.424726	215.133	0.362187	0.0236202	0.0815812	215.133	0.497804	0.0016873	0.00569638
ABHD5	397.504	0.311382	0.0118444	0.0535295	397.504	0.529054	1.58468e-05	8.11998e-05	397.504	0.296617	0.017036	0.0379807	112.997	0.872646	2.17772e-05	0.000560194	112.997	0.870981	2.45289e-05	0.00023539	112.997	0.899777	1.16626e-05	6.102e-05
ABHD6	219.205	0.393656	0.00414741	0.023031	219.205	0.0765143	0.582442	0.746176	219.205	0.156834	0.262077	0.395357	56.2981	0.214691	0.477616	0.797403	56.2981	0.645749	0.0300677	0.0990066	56.2981	0.557457	0.0609868	0.130805
ABHD8	310.239	0.270021	0.0500758	0.160199	310.239	0.220837	0.108974	0.206106	310.239	0.324676	0.0187185	0.0412859	410.276	0.498752	2.46553e-05	0.00061835	410.276	0.671395	1.23026e-08	2.48314e-07	410.276	0.799545	7.90512e-12	9.11421e-11
ABI1	293.378	0.187505	0.132	0.322528	293.378	0.320252	0.00946605	0.0257741	293.378	-0.165542	0.194753	0.31121	477.326	-0.0583533	0.638722	0.897988	477.326	-0.0600249	0.630246	0.838651	477.326	-0.124887	0.315965	0.489431
ABI2	2179.54	-0.158907	0.00140773	0.00934385	2179.54	-0.195293	8.57977e-05	0.000384346	2179.54	-0.180678	0.000307135	0.00099167	1840.75	-0.128375	0.0397278	0.182377	1840.75	-0.132397	0.0345365	0.10984	1840.75	-0.217502	0.000511902	0.00195141
ABI3	0.323244	0	1	1	0.323244	0	1	1	0.323244	2.74827	0.523877	0.670729	0.977593	3.62785	0.27807	0.607795	0.977593	3.21069	0.339861	0.582793	0.977593	0	1	1
ABI3BP	2.86871	0.455177	0.802037	0.965971	2.86871	3.17364	0.0533833	0.114103	2.86871	2.38002	0.154567	0.25693	30.4833	-0.1023	0.773553	0.963994	30.4833	-0.113768	0.750383	0.915194	30.4833	-1.52628	0.000124916	0.000540762
ABL1	1406.95	-0.210317	0.00032903	0.00275855	1406.95	-0.503237	1.96728e-17	4.25679e-16	1406.95	-0.550452	4.13648e-20	6.26618e-19	1401.08	0.0433742	0.509259	0.819616	1401.08	-0.0229348	0.72875	0.900471	1401.08	-0.147558	0.0258124	0.0625919
ABL2	720.558	-0.132244	0.15023	0.353475	720.558	-0.212402	0.0209639	0.0511097	720.558	-0.282714	0.00233756	0.00640424	1094.44	-0.0593582	0.405268	0.742645	1094.44	-0.128334	0.0740774	0.19829	1094.44	-0.0119424	0.866737	0.945564
ABLIM1	1667.75	-0.127164	0.0215947	0.0844593	1667.75	-0.507376	1.57674e-19	4.06391e-18	1667.75	-0.874994	9.90858e-52	6.65262e-50	854.64	-0.80209	1.24249e-19	6.86623e-17	854.64	-0.641427	3.61791e-13	1.51896e-11	854.64	-0.696889	2.52288e-15	3.94841e-14
ABLIM2	29.955	1.19493	0.00552525	0.0289017	29.955	1.3362	0.00176925	0.00587247	29.955	1.65859	9.54331e-05	0.000335703	18.1921	0.785506	0.193886	0.500739	18.1921	0.900786	0.135975	0.311129	18.1921	1.72874	0.00325179	0.0101724
ABLIM3	18.5917	0.298244	0.686193	0.900724	18.5917	1.44551	0.0415063	0.0923085	18.5917	2.39733	0.000609191	0.00186088	4.15655	-0.733494	0.547364	0.845907	4.15655	0.169631	0.884914	0.974104	4.15655	0.193793	0.868064	0.946478
ABO	0.161622	0	1	1	0.161622	0	1	1	0.161622	1.75345	0.688587	0.805794	0				0				0
ABR	55.9595	0.636282	0.0898487	0.245749	55.9595	0.488268	0.194212	0.328179	55.9595	0.820925	0.0283201	0.059396	1.20597	-0.0177546	0.995149	1	1.20597	3.29511	0.224219	0.442312	1.20597	0.877752	0.758924	0.887905
ABRA	0.298979	0	1	1	0.298979	2.63275	0.541286	0.710366	0.298979	0	1	1	0.826789	0	1	1	0.826789	2.40169	0.544517	0.776995	0.826789	3.69962	0.343257	0.520915
ABRACL	11.473	-0.451807	0.488528	0.751564	11.473	-0.90551	0.17356	0.300278	11.473	-1.04816	0.122197	0.211058	64.8859	-0.0707982	0.795074	0.969475	64.8859	-0.0615493	0.822172	0.945136	64.8859	0.232185	0.387418	0.568932
ABRAXAS1	128.452	-0.167344	0.356241	0.62241	128.452	-0.405764	0.0266735	0.0630054	128.452	-0.909377	2.00742e-06	9.08238e-06	187.054	-0.282757	0.0474122	0.206176	187.054	-0.930889	4.49995e-10	1.18238e-08	187.054	-1.82179	8.4406e-30	3.45957e-28
ABRAXAS2	362.441	0.00118755	0.991561	1	362.441	-0.0505614	0.652367	0.803577	362.441	0.204319	0.0674575	0.126502	386.234	-0.0505715	0.62799	0.889219	386.234	-0.0019437	0.985184	1	386.234	0.282259	0.00587321	0.0172388
ABT1	202.039	0.0136798	0.929488	1	202.039	-0.212116	0.173463	0.300143	202.039	-0.0930732	0.551267	0.696831	386.292	-0.0317572	0.78223	0.969475	386.292	-0.159602	0.169122	0.362686	386.292	-0.39855	0.000650525	0.00241694
ABTB1	98.6674	0.0674268	0.803729	0.965971	98.6674	0.81343	0.00192153	0.00632689	98.6674	1.70196	3.69581e-11	2.85769e-10	288.062	-0.495095	0.00123185	0.0139418	288.062	-0.476762	0.00192196	0.0102432	288.062	-0.392354	0.0101348	0.0278355
ABTB2	53.0073	0.846815	0.0482613	0.156227	53.0073	2.37762	5.20349e-09	4.54838e-08	53.0073	2.92172	5.08049e-13	4.60746e-12	26.9561	-0.404012	0.337225	0.675424	26.9561	0.27387	0.496812	0.739268	26.9561	1.27628	0.000855183	0.00309371
AC000120.2	0.263113	0	1	1	0.263113	2.46014	0.568831	0.734395	0.263113	0	1	1	0				0				0
AC000120.3	0				0				0				0				0				0
AC001226.2	73.2706	0.583982	0.0121077	0.054508	73.2706	0.184429	0.436595	0.613421	73.2706	0.472485	0.0447543	0.0883978	43.923	0.0529629	0.865961	0.988101	43.923	0.237488	0.446912	0.694483	43.923	0.192878	0.535561	0.715539
AC002094.3	0				0				0				0				0				0
AC002310.4	0				0				0				0				0				0
AC002310.5	0.526269	2.31603	0.592556	0.83292	0.526269	0	1	1	0.526269	2.554	0.554483	0.698833	3.41225	0.729353	0.577808	0.857644	3.41225	-0.89832	0.525706	0.762027	3.41225	-0.0234863	0.98604	1
AC002985.1	0				0				0				0.168445	0	1	1	0.168445	0	1	1	0.168445	1.88835	0.6652	0.819103
AC002996.1	0				0				0				0				0				0
AC003002.1	0				0				0				0				0				0
AC003002.2	0				0				0				0				0				0
AC003002.3	2.29499	3.34462	0.136468	0.330385	2.29499	3.14354	0.163155	0.286254	2.29499	4.83073	0.0280412	0.0588944	1.85498	-0.550909	0.773346	0.963987	1.85498	1.49562	0.381201	0.629158	1.85498	1.57062	0.355309	0.534715
AC003005.1	0.14397	0.834613	0.849804	0.985412	0.14397	0.771545	0.861034	0.944395	0.14397	0	1	1	0.395385	0	1	1	0.395385	3.13238	0.466363	0.712048	0.395385	0	1	1
AC003006.1	1.17505	1.70405	0.559117	0.81106	1.17505	2.79691	0.320561	0.488142	1.17505	3.83551	0.167193	0.274008	1.43971	3.71586	0.150956	0.432391	1.43971	3.23077	0.216563	0.431473	1.43971	3.1974	0.220679	0.37155
AC003688.1	0				0				0				0				0				0
AC004076.1	0.90483	0	1	1	0.90483	0	1	1	0.90483	4.23008	0.214074	0.336152	0.813863	0.367862	0.903974	1	0.813863	-2.36064	0.458749	0.705938	0.813863	0.0330925	0.991404	1
AC004080.3	0				0				0				0				0				0
AC004233.2	0				0				0				0				0				0
AC004593.3	0.605194	0	1	1	0.605194	2.21856	0.608433	0.767772	0.605194	2.97148	0.489801	0.641598	0.667827	-3.47645	0.417433	0.751962	0.667827	-1.5509	0.715128	0.890631	0.667827	-3.47993	0.416968	0.600648
AC004687.2	0.449067	-2.54947	0.555932	0.808636	0.449067	-2.61254	0.546201	0.714678	0.449067	-0.457906	0.914778	0.971967	0.650221	-2.47569	0.538481	0.840037	0.650221	0.694898	0.858813	0.957905	0.650221	-2.47916	0.537911	0.717603
AC004691.2	0.166925	0	1	1	0.166925	0	1	1	0.166925	1.79467	0.681419	0.80305	0.56858	-1.89038	0.665075	0.910208	0.56858	-1.79507	0.681007	0.868431	0.56858	1.27905	0.763677	0.891643
AC004754.1	2.00926	-0.887672	0.623294	0.857134	2.00926	-2.11417	0.271229	0.429246	2.00926	-1.09943	0.548106	0.693804	1.31993	0	1	1	1.31993	4.58048	0.0580609	0.164164	1.31993	2.40516	0.34084	0.518449
AC004805.1	0				0				0				0				0				0
AC004832.3	0				0				0				0				0				0
AC004922.1	3.67044	-1.71074	0.216203	0.452283	3.67044	-3.23175	0.0354514	0.0806567	3.67044	-1.68478	0.225059	0.349632	2.71372	-0.86486	0.591135	0.863735	2.71372	-1.37437	0.405646	0.654852	2.71372	-1.24216	0.447208	0.632118
AC004997.1	0.654583	2.73107	0.511907	0.77274	0.654583	0	1	1	0.654583	2.7922	0.502724	0.653802	1.73932	4.57055	0.0575829	0.233982	1.73932	3.49375	0.153462	0.338153	1.73932	1.81708	0.482402	0.666234
AC005020.2	0.878444	2.69782	0.462473	0.727603	0.878444	0	1	1	0.878444	3.55463	0.329081	0.473954	2.04382	3.2058	0.114175	0.363297	2.04382	3.70917	0.0658929	0.181039	2.04382	-0.98302	0.669332	0.819449
AC005041.1	2.58401	-2.64861	0.18719	0.409824	2.58401	1.08257	0.526277	0.696424	2.58401	2.62974	0.11278	0.197469	3.00443	0.0855036	0.955669	1	3.00443	-1.10859	0.490232	0.73282	3.00443	-1.72481	0.297289	0.46769
AC005154.5	0				0				0				0.263801	0.944005	0.8304	0.969475	0.263801	1.95488	0.654374	0.854896	0.263801	0	1	1
AC005258.1	0				0				0				0				0				0
AC005324.3	0.573543	-1.08894	0.78868	0.9637	0.573543	2.37933	0.544936	0.713878	0.573543	-0.982572	0.808901	0.905732	0.742355	-3.69888	0.366017	0.704515	0.742355	-3.60356	0.378499	0.626661	0.742355	-1.85081	0.647667	0.808877
AC005324.4	0				0				0				0.304118	2.75276	0.523189	0.828444	0.304118	0	1	1	0.304118	0	1	1
AC005520.1	1.64935	0	1	1	1.64935	2.49426	0.563336	0.730097	1.64935	4.83123	0.257026	0.389285	2.6526	0.944031	0.672762	0.911506	2.6526	4.85306	0.012165	0.0479009	2.6526	4.80702	0.0129447	0.034558
AC005551.1	0				0				0				0.16099	0	1	1	0.16099	0	1	1	0.16099	1.83022	0.675239	0.821551
AC005670.2	31.7655	1.14791	0.00305979	0.0179377	31.7655	1.22161	0.00152862	0.00517094	31.7655	1.28496	0.000901883	0.00266755	16.3193	1.19478	0.0177445	0.104166	16.3193	1.11237	0.0285813	0.0951681	16.3193	0.727127	0.158671	0.28668
AC005697.1	0				0				0				0				0				0
AC005702.1	0				0				0				0.33689	0	1	1	0.33689	0	1	1	0.33689	2.89132	0.501888	0.684684
AC005726.1	54.2373	-0.617394	0.0238427	0.0914634	54.2373	-1.87226	2.34321e-10	2.43499e-09	54.2373	-2.65461	7.02288e-16	8.04059e-15	19.1293	-0.614453	0.312672	0.648405	19.1293	-2.40954	0.000312354	0.00217454	19.1293	-2.00852	0.00184761	0.00617385
AC005779.2	0				0				0				0				0				0
AC005832.4	0.161622	0	1	1	0.161622	0	1	1	0.161622	1.75345	0.688587	0.805794	0				0				0
AC005833.1	0.260227	0.80006	0.85458	0.988758	0.260227	-1.15199	0.7938	0.906799	0.260227	-0.982557	0.823585	0.905732	0				0				0
AC005837.2	0				0				0				0				0				0
AC005943.1	1.28144	2.31601	0.408389	0.674037	1.28144	3.73015	0.170457	0.296161	1.28144	3.07684	0.264248	0.397933	0.474641	-1.86093	0.670154	0.910208	0.474641	-1.76562	0.686124	0.868519	0.474641	0.945278	0.824829	0.919819
AC006030.1	5.46438	-0.746964	0.736572	0.929546	5.46438	0.137386	0.950103	1	5.46438	0.868582	0.691173	0.80806	4.76221	0.953384	0.429631	0.762941	4.76221	2.37915	0.0367373	0.115419	4.76221	2.67634	0.0176442	0.0452293
AC006059.2	0.756903	0	1	1	0.756903	0.771541	0.832219	0.935858	0.756903	3.78594	0.277328	0.413584	1.03767	1.82415	0.556322	0.851132	1.03767	1.03933	0.741766	0.910132	1.03767	4.13136	0.16307	0.292945
AC006064.6	0.647613	0	1	1	0.647613	1.63663	0.671903	0.818312	0.647613	3.36938	0.37162	0.521547	0.852771	2.52832	0.517933	0.824722	0.852771	0	1	1	0.852771	3.69956	0.338368	0.515611
AC006254.1	6.34954	-0.857907	0.428662	0.694777	6.34954	-0.831691	0.441689	0.618395	6.34954	-1.76567	0.120343	0.208562	5.42357	-0.629772	0.54957	0.847042	5.42357	-0.656002	0.535336	0.769656	5.42357	-0.750145	0.478282	0.662371
AC006486.1	0.367419	0	1	1	0.367419	2.91361	0.497917	0.671036	0.367419	0	1	1	0.509481	2.46864	0.550884	0.847831	0.509481	1.0393	0.805659	0.940181	0.509481	1.83027	0.661759	0.819103
AC006518.7	0				0				0				0				0				0
AC006538.2	0				0				0				0				0				0
AC006978.2	0				0				0				0				0				0
AC007040.2	1.69404	2.33737	0.289068	0.545787	1.69404	1.90886	0.389342	0.564618	1.69404	-1.86474	0.448674	0.60131	0.246187	-2.45989	0.569784	0.855231	0.246187	-2.36457	0.584828	0.803531	0.246187	-2.46336	0.569239	0.743794
AC007192.1	0.993174	-3.69473	0.286984	0.54311	0.993174	-3.7578	0.278837	0.438987	0.993174	-0.452817	0.89181	0.953153	0.806342	-1.87504	0.607665	0.874265	0.806342	1.96393	0.574449	0.79942	0.806342	-1.87851	0.606999	0.774085
AC007240.1	25.8785	0.229923	0.601365	0.838499	25.8785	1.17449	0.00507328	0.0149757	25.8785	1.08541	0.0103266	0.0244456	18.2254	2.29074	9.82928e-05	0.00190476	18.2254	1.15041	0.0596414	0.167532	18.2254	1.29847	0.0317579	0.0749672
AC007326.4	0				0				0				0				0				0
AC007375.1	0.0918546	0	1	1	0.0918546	0.771554	0.861032	0.944395	0.0918546	0	1	1	0				0				0
AC007731.5	0				0				0				0				0				0
AC007846.2	0				0				0				0				0				0
AC007906.2	1.66627	1.75267	0.471526	0.735732	1.66627	0	1	1	1.66627	4.9616	0.026802	0.0565538	0.402046	-0.0177502	0.996787	1	0.402046	-0.884223	0.840992	0.947176	0.402046	1.43974	0.739456	0.872517
AC007998.2	0				0				0				0.33689	0	1	1	0.33689	0	1	1	0.33689	2.89132	0.501888	0.684684
AC008012.1	0				0				0				0				0				0
AC008073.3	0				0				0				0.480308	-1.09934	0.797048	0.969475	0.480308	-2.7796	0.518775	0.756362	0.480308	-2.87839	0.504027	0.68611
AC008162.2	0				0				0				0				0				0
AC008397.1	0.247736	0	1	1	0.247736	0	1	1	0.247736	2.36373	0.58526	0.726124	0				0				0
AC008397.2	4.73177	-0.127156	0.947253	1	4.73177	3.86024	0.0131636	0.0341005	4.73177	5.08255	0.000945436	0.00278677	22.1725	-0.344525	0.537535	0.839403	22.1725	0.834351	0.121499	0.286387	22.1725	-0.453922	0.418941	0.602363
AC008403.1	0				0				0				0				0				0
AC008481.3	0				0				0				0				0				0
AC008537.1	0				0				0				0				0				0
AC008575.1	0				0				0				0				0				0
AC008581.2	0.0801831	0.834622	0.849803	0.985412	0.0801831	0	1	1	0.0801831	0	1	1	0.252668	0	1	1	0.252668	0	1	1	0.252668	2.47526	0.567111	0.742958
AC008676.3	0.32754	-1.08893	0.804853	0.965971	0.32754	1.35376	0.754282	0.882032	0.32754	-0.982563	0.823584	0.905732	0.653127	0.555951	0.850905	0.979864	0.653127	-0.831331	0.786741	0.938677	0.653127	-0.0564544	0.985078	1
AC008687.1	0				0				0				0				0				0
AC008687.4	0				0				0				6.32735	-0.218583	0.827541	0.969475	6.32735	-0.577895	0.57163	0.797367	6.32735	-0.567439	0.576745	0.748519
AC008687.8	0				0				0				0				0				0
AC008695.1	0				0				0				0				0				0
AC008750.8	0.878646	0	1	1	0.878646	3.83171	0.194809	0.328942	0.878646	1.94827	0.526566	0.673007	0.781263	1.44479	0.656876	0.906938	0.781263	1.69984	0.599959	0.815291	0.781263	0.921632	0.779947	0.90438
AC008758.1	0				0				0				0				0				0
AC008758.4	1.4865	-0.981825	0.653617	0.878255	1.4865	-0.130766	0.950637	1	1.4865	-0.516088	0.810528	0.905732	0.23978	2.40587	0.578388	0.857644	0.23978	0	1	1	0.23978	0	1	1
AC008758.5	0				0				0				0				0				0
AC008758.6	0				0				0				0.736425	-2.91308	0.475424	0.795583	0.736425	-3.77955	0.354466	0.599872	0.736425	-3.87834	0.342029	0.519633
AC008763.2	0.0952398	0	1	1	0.0952398	0	1	1	0.0952398	0.940989	0.830934	0.905732	0.48428	0	1	1	0.48428	0	1	1	0.48428	3.41833	0.425319	0.608858
AC008763.3	0				0				0				0				0				0
AC008764.1	0				0				0				0				0				0
AC008764.4	0.080811	0	1	1	0.080811	0	1	1	0.080811	0.940989	0.830934	0.905732	0.336466	1.94156	0.656085	0.906732	0.336466	0	1	1	0.336466	1.8302	0.675242	0.821551
AC008770.1	0				0				0				0				0				0
AC008770.2	0.826189	3.54274	0.294192	0.552076	0.826189	2.46928	0.470573	0.645811	0.826189	0	1	1	0.660257	-1.89002	0.636548	0.896179	0.660257	-1.79471	0.653648	0.854573	0.660257	1.57384	0.683997	0.826003
AC008878.1	1.70433	0.422416	0.836743	0.985412	1.70433	-0.228142	0.913216	0.983249	1.70433	0.726065	0.721781	0.8357	1.44091	-1.35407	0.580496	0.858372	1.44091	-4.35843	0.0982792	0.245292	1.44091	-3.49542	0.184874	0.323837
AC008878.2	0				0				0				0				0				0
AC008878.3	0				0				0				0				0				0
AC008982.1	0				0				0				0				0				0
AC009086.2	0				0				0				0				0				0
AC009119.2	0.766178	-2.09335	0.531419	0.787883	0.766178	1.14089	0.720755	0.857017	0.766178	-0.205039	0.950477	1	1.75907	-4.33429	0.309997	0.645537	1.75907	-0.222853	0.956988	1	1.75907	-3.37598	0.429083	0.611787
AC009133.6	0				0				0				0.0847574	0	1	1	0.0847574	1.03934	0.813573	0.940181	0.0847574	0	1	1
AC009163.2	0				0				0				0				0				0
AC009163.4	0				0				0				0				0				0
AC009336.2	2.12791	-1.08895	0.648247	0.875199	2.12791	4.16458	0.0472442	0.103047	2.12791	1.85089	0.400174	0.551515	8.58067	2.40429	0.0111343	0.0744423	8.58067	2.73083	0.0037468	0.0179833	8.58067	2.18948	0.0215269	0.0536283
AC009477.2	0				0				0				0				0				0
AC009690.1	3.57435	0.750524	0.602025	0.838774	3.57435	-3.09711	0.0890939	0.174792	3.57435	1.17707	0.410277	0.562092	3.00322	-0.00958138	0.995059	1	3.00322	-0.87565	0.583163	0.803531	3.00322	-1.73342	0.296882	0.467325
AC009690.3	0.646488	0	1	1	0.646488	0	1	1	0.646488	3.74541	0.38148	0.531544	0.0969863	0	1	1	0.0969863	1.03934	0.813573	0.940181	0.0969863	0	1	1
AC009879.2	0.948422	2.31602	0.428287	0.694652	0.948422	2.79856	0.332325	0.501795	0.948422	2.91142	0.313677	0.456484	0.0804952	0	1	1	0.0804952	0	1	1	0.0804952	0.940548	0.831012	0.919819
AC009879.3	3.15792	1.71555	0.387572	0.654851	3.15792	0.771566	0.709132	0.846651	3.15792	5.91768	0.000573212	0.00176219	0.328437	-2.87567	0.504427	0.81675	0.328437	-2.78035	0.518659	0.756362	0.328437	-2.87914	0.503912	0.68611
AC010132.3	1.10434	2.70092	0.309903	0.571207	1.10434	3.88729	0.135145	0.245862	1.10434	0.940984	0.738285	0.850765	1.28919	0	1	1	1.28919	1.91196	0.526914	0.763265	1.28919	4.62813	0.106517	0.207316
AC010197.2	0.668003	-2.00348	0.53873	0.79348	0.668003	-1.14383	0.721041	0.857231	0.668003	-1.89712	0.560501	0.704133	0				0				0
AC010255.3	0				0				0				0.0780768	0	1	1	0.0780768	0	1	1	0.0780768	0.940548	0.831012	0.919819
AC010319.2	0				0				0				0				0				0
AC010323.1	0				0				0				0				0				0
AC010325.1	0				0				0				0				0				0
AC010326.2	2.95228	3.93376	0.217717	0.45442	2.95228	5.15176	0.104194	0.199008	2.95228	3.35641	0.296175	0.435873	4.93025	0.202729	0.870967	0.99064	4.93025	-0.023267	0.985317	1	4.93025	1.21568	0.316916	0.490525
AC010327.1	0				0				0				0				0				0
AC010422.3	0				0				0				0				0				0
AC010422.5	0				0				0				0				0				0
AC010422.6	9.36102	0.414056	0.600325	0.837547	9.36102	-0.466635	0.569547	0.734768	9.36102	0.762551	0.330803	0.475804	5.43286	-0.103809	0.921159	1	5.43286	0.978521	0.331586	0.573987	5.43286	0.278608	0.786692	0.90972
AC010422.8	118.064	-0.215973	0.349225	0.615293	118.064	-0.0102692	0.964138	1	118.064	0.103615	0.65066	0.781729	197.991	-0.694638	5.23234e-05	0.00111656	197.991	-0.517069	0.0024838	0.0127255	197.991	0.451332	0.0057381	0.0168918
AC010463.1	0				0				0				0.244396	-2.45017	0.571359	0.855231	0.244396	-2.35485	0.58642	0.80441	0.244396	-2.45364	0.570813	0.744637
AC010487.3	0				0				0				0				0				0
AC010522.1	1.88133	-0.727896	0.729973	0.925729	1.88133	1.76985	0.350669	0.522625	1.88133	0.957602	0.621643	0.758119	12.2184	0.662724	0.303891	0.638933	12.2184	-0.285992	0.670178	0.863366	12.2184	-1.29097	0.0708688	0.14796
AC010531.1	0.161622	0	1	1	0.161622	0	1	1	0.161622	1.75345	0.688587	0.805794	0.485967	-0.036263	0.993189	1	0.485967	-2.3646	0.584824	0.803531	0.485967	-2.46339	0.569236	0.743794
AC010542.3	0.417313	0	1	1	0.417313	0	1	1	0.417313	3.11334	0.46878	0.621349	0				0				0
AC010547.4	0.55701	0	1	1	0.55701	0	1	1	0.55701	3.52328	0.410945	0.562807	3.51736	-4.23718	0.00902173	0.0639179	3.51736	-1.4679	0.238271	0.461032	3.51736	-0.446843	0.704193	0.84339
AC010615.4	0				0				0				0				0				0
AC010616.1	1.43295	-0.383889	0.878613	1	1.43295	-3.27488	0.221456	0.364807	1.43295	0.79802	0.745385	0.856768	4.5243	0.0768819	0.947555	1	4.5243	-0.100079	0.932596	1	4.5243	0.710432	0.534466	0.714568
AC010616.2	0				0				0				0				0				0
AC010619.1	0				0				0				0				0				0
AC010646.1	0				0				0				0				0				0
AC011005.1	0.312426	0.834595	0.849807	0.985412	0.312426	1.63521	0.708354	0.846281	0.312426	0.940962	0.830939	0.905732	0.975135	1.87525	0.446105	0.774822	0.975135	0.953135	0.71047	0.886779	0.975135	2.18005	0.371738	0.552847
AC011195.2	0.417313	0	1	1	0.417313	0	1	1	0.417313	3.11334	0.46878	0.621349	0				0				0
AC011330.3	0				0				0				0				0				0
AC011448.1	31.077	-0.217309	0.577024	0.822718	31.077	-0.876431	0.0294599	0.0687904	31.077	-0.377444	0.339031	0.485031	25.925	0.0396187	0.928681	1	25.925	0.506122	0.243265	0.468014	25.925	0.998234	0.0183501	0.0467757
AC011452.1	0				0				0				0				0				0
AC011455.2	0				0				0				0				0				0
AC011462.1	0				0				0				0.083052	-0.979505	0.824125	0.969475	0.083052	-0.88419	0.840998	0.947176	0.083052	-0.98298	0.823511	0.919819
AC011473.4	0				0				0				0				0				0
AC011479.1	0				0				0				0				0				0
AC011498.4	0				0				0				0.315809	2.80382	0.515294	0.823647	0.315809	0	1	1	0.315809	0	1	1
AC011499.1	0				0				0				0				0				0
AC011511.1	12.8185	-0.215368	0.748321	0.937881	12.8185	-0.494799	0.46568	0.640929	12.8185	0.254234	0.700858	0.816692	10.7006	1.32028	0.0801373	0.288824	10.7006	0.531057	0.497506	0.73975	10.7006	1.66138	0.0261851	0.063323
AC011511.4	0.0657782	0	1	1	0.0657782	0.771554	0.861032	0.944395	0.0657782	0	1	1	0.492373	-3.45983	0.419714	0.754284	0.492373	-3.36451	0.432637	0.680361	0.492373	-3.4633	0.419247	0.602534
AC011530.1	0				0				0				1.87461	-0.238314	0.913488	1	1.87461	-0.0816443	0.970259	1	1.87461	0.042594	0.984389	1
AC011604.2	0				0				0				0				0				0
AC012184.2	0.156384	1.69887	0.697488	0.904075	0.156384	0	1	1	0.156384	0	1	1	0.821948	1.98293	0.588297	0.862722	0.821948	2.1239	0.561848	0.790811	0.821948	-0.983029	0.795053	0.915471
AC012213.5	0.530363	-2.69295	0.533189	0.788741	0.530363	-2.75602	0.523644	0.69381	0.530363	-0.23073	0.956661	1	0				0				0
AC012254.2	0.272079	0	1	1	0.272079	2.50503	0.561605	0.729215	0.272079	0	1	1	0				0				0
AC012309.1	0.0781918	0.834622	0.849803	0.985412	0.0781918	0	1	1	0.0781918	0	1	1	0.254272	0	1	1	0.254272	2.49154	0.564993	0.792002	0.254272	0	1	1
AC012476.1	0				0				0				0				0				0
AC012531.2	0				0				0				0				0				0
AC012651.1	7.031	3.36093	0.0200998	0.0800999	7.031	4.66534	0.000929234	0.00331448	7.031	5.2567	0.000178862	0.000601553	1.32222	0.944029	0.714306	0.932205	1.32222	2.47355	0.311781	0.552966	1.32222	4.44198	0.0566996	0.123132
AC013394.1	4.13634	1.29899	0.319872	0.582966	4.13634	2.61781	0.0351786	0.0800809	4.13634	2.6573	0.0330215	0.0678949	3.88443	-5.27256	0.00081095	0.0102172	3.88443	0.0765643	0.944048	1	3.88443	-2.41123	0.0572998	0.124177
AC013470.2	0.166925	0	1	1	0.166925	0	1	1	0.166925	1.79467	0.681419	0.80305	0				0				0
AC013489.1	1.66025	0.779458	0.739535	0.931196	1.66025	2.41886	0.26871	0.426211	1.66025	3.28853	0.127628	0.218862	7.87199	-0.317576	0.761965	0.957894	7.87199	2.0408	0.0356796	0.112626	7.87199	0.509233	0.612941	0.778839
AC013717.1	0.939143	0.415339	0.899	1	0.939143	0.557166	0.864399	0.947353	0.939143	-2.36769	0.486691	0.638961	1.96185	1.72698	0.34178	0.680249	1.96185	-1.24739	0.543272	0.775701	1.96185	-3.21379	0.132513	0.247627
AC015688.4	0				0				0				0				0				0
AC015802.6	509.84	-0.520221	1.19803e-07	2.62022e-06	509.84	-0.586025	2.50898e-09	2.2881e-08	509.84	-0.92574	5.68281e-20	8.54516e-19	880.98	-0.362139	1.88718e-05	0.000495206	880.98	-0.383216	6.60898e-06	7.38601e-05	880.98	-0.66079	1.24832e-14	1.85518e-13
AC015813.2	3.35968	2.90691	0.0553624	0.172571	3.35968	3.3717	0.0249839	0.0596185	3.35968	0.00113001	0.999498	1	1.14032	2.36955	0.406482	0.743688	1.14032	3.66458	0.187813	0.390438	1.14032	2.88629	0.305372	0.477248
AC017083.3	2.8765	0.0291527	0.985088	1	2.8765	0.494525	0.747712	0.876928	2.8765	-0.76812	0.635902	0.770954	1.21427	2.76007	0.34682	0.685428	1.21427	2.90859	0.320951	0.562676	1.21427	3.65507	0.205961	0.352116
AC018362.3	0.316089	0	1	1	0.316089	2.70759	0.529549	0.699619	0.316089	0	1	1	0				0				0
AC018512.1	0				0				0				0				0				0
AC018523.2	2.15301	1.73089	0.433105	0.6983	2.15301	3.19628	0.118746	0.221056	2.15301	5.01436	0.0116401	0.0271686	5.36025	2.41626	0.14375	0.420879	5.36025	4.75575	0.00128262	0.00731764	5.36025	6.42363	8.31871e-06	4.46021e-05
AC018554.3	0				0				0				0				0				0
AC018709.1	0				0				0				0				0				0
AC018755.2	0				0				0				0				0				0
AC019117.2	0				0				0				0				0				0
AC020636.2	0				0				0				0				0				0
AC020907.6	0				0				0				0				0				0
AC020909.1	0				0				0				0				0				0
AC020915.1	7.96089	1.03319	0.370979	0.638545	7.96089	3.26053	0.00238291	0.00767262	7.96089	3.28234	0.00227485	0.00625028	11.2073	-1.21874	0.125207	0.386478	11.2073	-0.261913	0.730439	0.901712	11.2073	0.211726	0.776472	0.901786
AC020915.5	0.903599	1.75809	0.57629	0.822266	0.903599	1.49981	0.636108	0.790345	0.903599	3.65252	0.227836	0.35313	2.38712	0.394465	0.826573	0.969475	2.38712	0.67113	0.70733	0.884149	2.38712	1.75517	0.31098	0.483627
AC020922.1	0.161654	0.834613	0.849804	0.985412	0.161654	0	1	1	0.161654	0.94098	0.830935	0.905732	0.369448	1.94156	0.656086	0.906732	0.369448	2.08124	0.632854	0.838749	0.369448	0	1	1
AC021072.1	0				0				0				0.23423	0	1	1	0.23423	0	1	1	0.23423	2.37435	0.583508	0.752686
AC021097.2	0.268671	0.834603	0.849806	0.985412	0.268671	0	1	1	0.268671	1.96439	0.652163	0.781729	0.0811667	-0.979505	0.824125	0.969475	0.0811667	-0.88419	0.840998	0.947176	0.0811667	-0.98298	0.823511	0.919819
AC021097.3	0				0				0				0				0				0
AC021660.3	0				0				0				0				0				0
AC022167.5	0				0				0				0.168445	0	1	1	0.168445	0	1	1	0.168445	1.88835	0.6652	0.819103
AC022335.1	0				0				0				0				0				0
AC022384.1	0				0				0				0				0				0
AC022400.6	34.912	0.732281	0.0488596	0.157638	34.912	0.653953	0.0788433	0.157948	34.912	1.12315	0.00222954	0.00613096	43.3067	-0.10726	0.730612	0.941069	43.3067	0.124925	0.68587	0.868519	43.3067	0.417826	0.167011	0.298352
AC022414.1	0				0				0				0.468461	0	1	1	0.468461	0	1	1	0.468461	3.3724	0.431708	0.614165
AC022506.1	0				0				0				0				0				0
AC022826.2	0				0				0				0				0				0
AC023055.1	5.76657	0.11922	0.897188	1	5.76657	-0.03554	0.969399	1	5.76657	-0.592087	0.538564	0.684374	4.5509	-0.0334068	0.98158	1	4.5509	1.37325	0.32365	0.565452	4.5509	1.28071	0.357236	0.536758
AC023509.3	9.26186	1.03613	0.143729	0.343029	9.26186	-0.264323	0.726597	0.861639	9.26186	0.898065	0.209312	0.330264	18.5489	-0.914864	0.187577	0.492617	18.5489	0.654885	0.318783	0.560581	18.5489	0.574194	0.381821	0.563138
AC024592.3	0				0				0				0				0				0
AC025165.3	1.04286	0.64253	0.826412	0.980005	1.04286	-3.27038	0.293937	0.457201	1.04286	-3.10094	0.319664	0.463501	1.55223	0.646008	0.878285	0.993885	1.55223	0.478339	0.909942	0.988258	1.55223	1.27246	0.761895	0.890276
AC025263.2	0				0				0				0				0				0
AC025283.2	130.673	0.334651	0.0857843	0.237941	130.673	0.150915	0.441085	0.617868	130.673	0.421856	0.0304796	0.0633552	232.515	0.466089	0.0102296	0.0702697	232.515	0.501357	0.00582589	0.0260798	232.515	0.324408	0.0750391	0.155111
AC025283.3	13.9155	0.162961	0.795133	0.965971	13.9155	0.0957867	0.878753	0.957962	13.9155	0.492556	0.428421	0.581504	15.8147	0.68848	0.176706	0.474346	15.8147	0.529946	0.30524	0.545165	15.8147	0.835783	0.0984691	0.194487
AC025287.4	0				0				0				0				0				0
AC026316.5	0				0				0				0				0				0
AC026398.1	0				0				0				0				0				0
AC026464.1	0				0				0				0				0				0
AC026464.3	0				0				0				0				0				0
AC026464.4	0.879777	4.18697	0.225845	0.464765	0.879777	0	1	1	0.879777	0	1	1	0				0				0
AC026464.6	0				0				0				0				0				0
AC026786.1	0				0				0				0				0				0
AC026954.2	2.43375	-0.119302	0.944687	1	2.43375	0.016147	0.992452	1	2.43375	0.806954	0.629986	0.765884	1.44531	-2.50813	0.305471	0.640389	1.44531	-0.384409	0.864555	0.961509	1.44531	-0.0618446	0.97784	1
AC027644.4	0.901307	4.06602	0.201202	0.430845	0.901307	0.771546	0.818475	0.925232	0.901307	0	1	1	4.4864	-2.72323	0.061145	0.243275	4.4864	0.293464	0.789504	0.940154	4.4864	0.871972	0.417465	0.600888
AC027796.3	1.20154	2.7015	0.290368	0.547294	1.20154	3.44031	0.170622	0.296359	1.20154	2.86853	0.260799	0.393902	0.168445	0	1	1	0.168445	0	1	1	0.168445	1.88835	0.6652	0.819103
AC034102.2	0				0				0				0				0				0
AC036214.3	0.323244	0	1	1	0.323244	0	1	1	0.323244	2.74827	0.523877	0.670729	0.733625	1.50415	0.646203	0.901739	0.733625	-0.884231	0.793842	0.940181	0.733625	2.18225	0.500291	0.684218
AC037459.1	1.15989	0	1	1	1.15989	4.10149	0.0946282	0.1834	1.15989	2.78926	0.268936	0.403281	4.46629	0.896513	0.435954	0.767938	4.46629	0.946938	0.411227	0.660232	4.46629	-0.545812	0.657286	0.81612
AC040162.1	34.3883	-0.231325	0.545034	0.799516	34.3883	-0.362891	0.344306	0.515448	34.3883	0.339717	0.363918	0.512589	33.3644	-1.02449	0.0145541	0.0901249	33.3644	-0.0611993	0.878438	0.970197	33.3644	-0.0929462	0.815803	0.919819
AC046185.1	0				0				0				0				0				0
AC048338.1	0				0				0				0				0				0
AC055811.2	0				0				0				0				0				0
AC058822.1	0				0				0				0				0				0
AC067752.1	0.325872	1.76179	0.686514	0.900724	0.325872	0	1	1	0.325872	1.75343	0.68859	0.805794	0				0				0
AC067968.1	0				0				0				0				0				0
AC068234.1	0				0				0				0				0				0
AC068533.4	1.40531	2.73772	0.238771	0.482182	1.40531	3.15647	0.168564	0.293471	1.40531	3.71641	0.102031	0.181018	7.0306	0.873795	0.315479	0.651493	7.0306	1.27161	0.139735	0.316731	7.0306	0.456493	0.606734	0.774085
AC068547.1	0.191217	-1.08891	0.804856	0.965971	0.191217	-1.15198	0.793802	0.906799	0.191217	-0.020761	0.996242	1	0				0				0
AC068580.4	2.19791	-1.13223	0.60015	0.837376	2.19791	0.823968	0.675394	0.82152	2.19791	1.65381	0.394634	0.54517	7.53072	2.64569	0.00580783	0.0461335	7.53072	1.91682	0.0506772	0.147825	7.53072	2.08493	0.0320312	0.07549
AC068631.2	0				0				0				0				0				0
AC068775.1	0				0				0				0				0				0
AC068790.8	0.343296	0.834597	0.849807	0.985412	0.343296	2.46013	0.568833	0.734395	0.343296	0	1	1	0				0				0
AC068831.7	256.132	-0.561048	8.70171e-05	0.000889525	256.132	-0.577894	5.12977e-05	0.000238848	256.132	-0.793813	4.94497e-08	2.7265e-07	92.7595	-0.158339	0.481453	0.800211	92.7595	-0.245763	0.279365	0.514115	92.7595	-0.0200998	0.928289	0.990116
AC068896.1	5.6279	-0.815884	0.420478	0.686455	5.6279	-0.150074	0.878153	0.9575	5.6279	-0.315268	0.750724	0.860721	11.912	0.25666	0.741777	0.947305	11.912	0.405597	0.601963	0.817063	11.912	0.396358	0.609245	0.775896
AC068946.1	3.11438	-2.50274	0.106897	0.277965	3.11438	0.502386	0.680209	0.825471	3.11438	-0.23836	0.850308	0.920495	14.7255	-0.173935	0.793821	0.969475	14.7255	-0.238	0.722306	0.895465	14.7255	-0.0954051	0.885669	0.959685
AC068946.2	26.6198	0.40888	0.31798	0.581076	26.6198	-0.00995313	0.980946	1	26.6198	0.26272	0.5261	0.672727	47.5701	0.189492	0.574891	0.856759	47.5701	1.03605	0.00148347	0.00826064	47.5701	1.03428	0.00145253	0.00498557
AC068987.5	1.34945	0	1	1	1.34945	4.45515	0.104776	0.199932	1.34945	2.5387	0.370373	0.519976	0.745361	1.75886	0.67331	0.911607	0.745361	3.71253	0.362276	0.609473	0.745361	0	1	1
AC069257.3	0.215019	0	1	1	0.215019	1.48124	0.735463	0.867053	0.215019	0.940973	0.830937	0.905732	0.2435	-2.44528	0.57215	0.855231	0.2435	-2.34997	0.58722	0.80441	0.2435	-2.44876	0.571604	0.744637
AC069368.1	0.0747448	0	1	1	0.0747448	0.771554	0.861032	0.944395	0.0747448	0	1	1	1.33515	2.75986	0.350708	0.68966	1.33515	4.50245	0.119674	0.283837	1.33515	0	1	1
AC069444.2	0				0				0				0				0				0
AC069503.2	0.547216	3.07231	0.411777	0.677743	0.547216	1.56026	0.684343	0.828637	0.547216	0	1	1	1.48886	0	1	1	1.48886	3.23004	0.249803	0.477157	1.48886	4.55436	0.0987604	0.194966
AC073082.1	0				0				0				0				0				0
AC073111.3	0				0				0				0				0				0
AC073111.5	76.4299	-0.386991	0.158228	0.365495	76.4299	-0.668564	0.0157882	0.0399913	76.4299	-0.471859	0.0879834	0.159459	59.0594	-0.233688	0.440988	0.770324	59.0594	-0.190046	0.531895	0.767758	59.0594	-0.285553	0.347472	0.525433
AC073283.3	0.328501	2.76361	0.521049	0.780258	0.328501	0	1	1	0.328501	0	1	1	0				0				0
AC073508.2	21.2284	-0.0848242	0.879569	1	21.2284	0.351481	0.522683	0.693243	21.2284	0.454699	0.409172	0.56107	22.2323	-0.18791	0.744317	0.948808	22.2323	-0.66431	0.258244	0.48816	22.2323	-0.637785	0.275334	0.440985
AC073610.2	0				0				0				0				0				0
AC073610.3	1.63778	4.05302	0.0986172	0.262427	1.63778	3.30567	0.182566	0.312186	1.63778	2.90678	0.247225	0.377324	2.51587	2.08154	0.249501	0.573592	2.51587	2.41208	0.179621	0.378761	2.51587	2.28473	0.203962	0.349438
AC073612.1	0				0				0				0				0				0
AC073896.1	2.17127	-1.08895	0.650626	0.876691	2.17127	2.68608	0.213351	0.353851	2.17127	3.997	0.0599222	0.11385	2.06537	-0.979538	0.670777	0.910389	2.06537	0.0775714	0.973146	1	2.06537	4.41606	0.0274715	0.0662042
AC074143.1	41.6634	-0.45453	0.244967	0.490745	41.6634	-1.01933	0.0106369	0.0285287	41.6634	-0.856165	0.0319217	0.0659744	39.9206	0.041026	0.91098	1	39.9206	0.613765	0.0884895	0.225889	39.9206	-0.674818	0.0769882	0.158608
AC078927.1	0				0				0				0				0				0
AC079447.1	2.24694	-0.609967	0.738784	0.930652	2.24694	-0.613121	0.736916	0.868034	2.24694	0.443032	0.80276	0.901997	1.65971	-3.68278	0.070265	0.266172	1.65971	0.566601	0.742069	0.910248	1.65971	-1.26672	0.495663	0.679802
AC079594.2	0.46737	-3.11025	0.469793	0.733456	0.46737	-3.17331	0.460835	0.63614	0.46737	-2.04209	0.635087	0.7705	1.36358	0	1	1	1.36358	0	1	1	1.36358	4.91214	0.0997046	0.196498
AC083800.1	0				0				0				0				0				0
AC084121.11	0				0				0				0				0				0
AC084121.12	0				0				0				0				0				0
AC084121.13	0				0				0				0				0				0
AC084121.5	0				0				0				0				0				0
AC084121.6	0				0				0				0				0				0
AC084121.7	0				0				0				0				0				0
AC084121.8	0				0				0				0				0				0
AC084121.9	0				0				0				0				0				0
AC084337.2	0				0				0				0.408225	2.40585	0.578391	0.857644	0.408225	0	1	1	0.408225	1.88833	0.665204	0.819103
AC087289.3	9.41946	0.199876	0.839773	0.985412	9.41946	1.46539	0.124646	0.230219	9.41946	1.21366	0.207102	0.327188	8.53366	-0.253524	0.810837	0.969475	8.53366	1.39848	0.138449	0.314539	8.53366	3.38331	0.000154902	0.000657953
AC087498.1	0				0				0				0				0				0
AC087632.1	4.55868	2.00604	0.116667	0.295885	4.55868	0.793468	0.546713	0.715	4.55868	1.04851	0.424331	0.577394	2.47485	0.639113	0.737876	0.945459	2.47485	1.53878	0.408128	0.657089	2.47485	2.17437	0.235552	0.390859
AC087721.2	0.0834625	0	1	1	0.0834625	0	1	1	0.0834625	0.940989	0.830934	0.905732	0				0				0
AC090004.1	0				0				0				0				0				0
AC090227.1	0				0				0				0				0				0
AC090360.1	4.38008	1.6942	0.16208	0.371291	4.38008	0.174132	0.89455	0.969457	4.38008	2.8249	0.0167105	0.0373469	11.7258	4.14409	0.00238363	0.0233497	11.7258	5.27817	8.56451e-05	0.00070315	11.7258	6.23632	2.91437e-06	1.68613e-05
AC090517.4	2.19421	0.632498	0.737674	0.930139	2.19421	0.497491	0.792637	0.906799	2.19421	0.482962	0.799544	0.899067	1.51123	0.939362	0.707005	0.927902	1.51123	2.63783	0.27703	0.511395	1.51123	-1.89059	0.47802	0.662122
AC090527.2	0				0				0				0.655144	0	1	1	0.655144	0	1	1	0.655144	3.85363	0.363199	0.543019
AC091057.6	1.82983	0.626029	0.775007	0.955652	1.82983	0.973228	0.653355	0.80455	1.82983	1.36333	0.527239	0.673482	4.62835	3.1066	0.240549	0.563524	4.62835	0.0658035	0.980999	1	4.62835	3.05703	0.24822	0.407163
AC091167.2	2.44267	3.52338	0.0509957	0.162404	2.44267	3.52638	0.0503659	0.108664	2.44267	4.77085	0.0066974	0.0166007	3.23971	2.97306	0.0524434	0.219318	3.23971	2.87285	0.0619657	0.172407	3.23971	1.78792	0.25958	0.42144
AC091167.6	0				0				0				0				0				0
AC091167.7	3.06512	3.70133	0.0653754	0.195384	3.06512	4.56471	0.0209721	0.051122	3.06512	4.75486	0.0161502	0.0362286	4.86227	0.107638	0.926818	1	4.86227	1.157	0.306756	0.546656	4.86227	0.645684	0.573214	0.746094
AC091551.1	2.3782	2.15363	0.239991	0.484098	2.3782	1.33396	0.475947	0.651159	2.3782	2.3091	0.207288	0.327418	5.28752	1.1898	0.370543	0.709777	5.28752	2.12269	0.0967471	0.24245	5.28752	3.78153	0.00212464	0.00697878
AC091959.3	2.41973	-2.00958	0.299348	0.558986	2.41973	-0.840814	0.650818	0.802455	2.41973	-3.79287	0.0774464	0.142644	2.26488	0.153262	0.922781	1	2.26488	-2.61686	0.169103	0.362686	2.26488	0.7749	0.617404	0.782175
AC092017.3	0				0				0				0				0				0
AC092042.3	0				0				0				0				0				0
AC092073.1	0.298979	0	1	1	0.298979	2.63275	0.541286	0.710366	0.298979	0	1	1	0				0				0
AC092111.3	0				0				0				0				0				0
AC092143.1	0				0				0				0.172495	0.944014	0.830398	0.969475	0.172495	1.03933	0.813575	0.940181	0.172495	0	1	1
AC092329.3	0.0810746	-1.08891	0.804858	0.965971	0.0810746	-1.15197	0.793803	0.906799	0.0810746	-0.982539	0.823589	0.905732	0				0				0
AC092442.1	0				0				0				0				0				0
AC092587.1	0.0781918	0.834622	0.849803	0.985412	0.0781918	0	1	1	0.0781918	0	1	1	0				0				0
AC092647.5	3.91902	0.788916	0.531701	0.787964	3.91902	1.7027	0.165347	0.289322	3.91902	0.07637	0.95362	1	1.21335	2.85151	0.257373	0.583402	1.21335	1.53486	0.555541	0.785801	1.21335	1.45427	0.576202	0.748519
AC092718.3	8.45456	0.0486019	0.952474	1	8.45456	0.168486	0.835033	0.937487	8.45456	0.673806	0.398798	0.549897	24.523	0.811977	0.107208	0.350637	24.523	2.07762	1.68059e-05	0.000168332	24.523	1.4161	0.00392312	0.012026
AC092718.8	3.53306	0.554827	0.658564	0.882021	3.53306	1.08834	0.37242	0.546259	3.53306	1.81486	0.129511	0.22151	4.62622	1.78322	0.214521	0.530461	4.62622	2.68646	0.0535189	0.154206	4.62622	4.10816	0.00235639	0.00765218
AC092835.1	23.8728	-0.96122	0.0317435	0.113811	23.8728	-1.29507	0.00451581	0.0134912	23.8728	-0.366938	0.399672	0.550963	10.5245	0.353666	0.590279	0.863121	10.5245	-0.594282	0.396107	0.6457	10.5245	0.560407	0.389366	0.571165
AC093155.3	0.351474	0.834598	0.849807	0.985412	0.351474	0	1	1	0.351474	2.48411	0.565699	0.708974	2.17088	2.09405	0.298812	0.632764	2.17088	2.33453	0.245414	0.470792	2.17088	1.53809	0.45156	0.636642
AC093227.2	0				0				0				0				0				0
AC093323.1	421.166	-0.0465867	0.666467	0.887118	421.166	0.163311	0.125862	0.232028	421.166	0.316828	0.00299786	0.00802595	222.213	0.452575	0.00226755	0.0224721	222.213	0.67073	5.34168e-06	6.07996e-05	222.213	0.807091	3.15422e-08	2.43729e-07
AC093423.3	0				0				0				0				0				0
AC093512.2	39.4361	0.778583	0.0249077	0.0945486	39.4361	0.914266	0.00792724	0.0221423	39.4361	0.780909	0.0251802	0.0535962	68.7	-0.067197	0.825394	0.969475	68.7	0.592276	0.0465755	0.138559	68.7	0.669014	0.0237518	0.0583903
AC093525.1	0				0				0				0				0				0
AC093525.2	0.62741	-1.08895	0.766941	0.950087	0.62741	1.59097	0.655026	0.805878	0.62741	1.41803	0.692163	0.809045	2.55615	4.46742	0.0300901	0.150132	2.55615	5.0193	0.0142848	0.0546238	2.55615	0.940553	0.687343	0.828721
AC093668.1	0.16425	1.76181	0.686511	0.900724	0.16425	0	1	1	0.16425	0	1	1	0.249156	-2.47586	0.567203	0.855231	0.249156	-2.38055	0.582217	0.803394	0.249156	-2.47934	0.566659	0.742958
AC093668.2	1.02574	2.33466	0.405716	0.671883	1.02574	3.59871	0.188078	0.319701	1.02574	1.94294	0.496607	0.648119	2.27212	0.785899	0.680241	0.913333	2.27212	2.37836	0.195757	0.402102	2.27212	0.373639	0.847327	0.93116
AC093668.3	0.0747448	0	1	1	0.0747448	0.771554	0.861032	0.944395	0.0747448	0	1	1	0.496747	-0.00974931	0.998168	1	0.496747	-2.38057	0.582214	0.803394	0.496747	-2.47936	0.566655	0.742958
AC093827.5	0.391159	0	1	1	0.391159	2.21858	0.608431	0.767772	0.391159	1.79464	0.681423	0.80305	1.28639	0.349541	0.899264	1	1.28639	-2.13983	0.467869	0.713281	1.28639	-0.709097	0.801702	0.919819
AC093899.2	0				0				0				0				0				0
AC096582.3	0.92551	0	1	1	0.92551	2.4717	0.44961	0.625672	0.92551	3.78103	0.24007	0.368427	0				0				0
AC096887.1	0.0861957	-1.08891	0.804858	0.965971	0.0861957	-1.15197	0.793803	0.906799	0.0861957	-0.982539	0.823589	0.905732	0.592767	0	1	1	0.592767	3.4902	0.415749	0.664355	0.592767	0.940515	0.831018	0.919819
AC097104.1	0				0				0				0				0				0
AC097625.1	1.20538	-3.98087	0.121123	0.30332	1.20538	-1.99966	0.419152	0.595581	1.20538	-1.09417	0.648397	0.780997	0				0				0
AC097634.4	1.20483	1.71812	0.532944	0.788741	1.20483	3.05944	0.245584	0.396508	1.20483	3.76217	0.149627	0.250064	0.263213	2.53029	0.558286	0.851378	0.263213	0	1	1	0.263213	0	1	1
AC097636.1	0.319474	0	1	1	0.319474	2.21858	0.60843	0.767772	0.319474	0.940966	0.830938	0.905732	0				0				0
AC097637.1	0				0				0				0				0				0
AC098484.3	10.2816	2.68448	0.0188715	0.0763758	10.2816	2.9238	0.0101435	0.0273855	10.2816	3.85182	0.000625706	0.00190562	5.29038	-1.05743	0.454992	0.78088	5.29038	1.16527	0.355144	0.6007	5.29038	2.14159	0.0826907	0.168279
AC098582.1	0				0				0				0				0				0
AC098588.1	9.32629	0.277286	0.850184	0.985769	9.32629	1.26274	0.38418	0.559034	9.32629	0.949809	0.514568	0.664201	8.03849	-0.383291	0.62073	0.883834	8.03849	-0.0916654	0.904286	0.98532	8.03849	1.45339	0.0383734	0.0882439
AC098650.1	3.4233	-0.51769	0.690862	0.902409	3.4233	-0.345204	0.789029	0.906799	3.4233	-1.09284	0.417817	0.570385	0				0				0
AC098850.3	0				0				0				0				0				0
AC099489.1	1.64119	-2.89993	0.217667	0.454413	1.64119	-0.545791	0.804369	0.915663	1.64119	1.72979	0.404758	0.556751	0.263213	2.53029	0.558286	0.851378	0.263213	0	1	1	0.263213	0	1	1
AC099811.2	0				0				0				0				0				0
AC099850.2	0				0				0				0				0				0
AC100868.1	0				0				0				0				0				0
AC104109.3	0.871187	2.32548	0.419069	0.685135	0.871187	0	1	1	0.871187	3.69682	0.18788	0.302146	1.37767	2.40832	0.397347	0.735209	1.37767	4.04846	0.142887	0.321979	1.37767	3.11364	0.265633	0.429266
AC104151.1	0				0				0				0				0				0
AC104304.1	0				0				0				0				0				0
AC104389.4	0.400916	3.05302	0.477267	0.74017	0.400916	0	1	1	0.400916	0	1	1	0.158154	0	1	1	0.158154	1.81927	0.67775	0.867618	0.158154	0	1	1
AC104389.5	0				0				0				0				0				0
AC104452.1	32.417	-0.165635	0.675494	0.893036	32.417	-0.0313483	0.936267	0.999162	32.417	0.171735	0.660796	0.789577	28.5974	-0.16713	0.73037	0.940833	28.5974	0.12263	0.79909	0.940181	28.5974	-0.508729	0.300661	0.471559
AC104472.3	0.0747448	0	1	1	0.0747448	0.771554	0.861032	0.944395	0.0747448	0	1	1	0				0				0
AC104532.1	0.685098	1.35427	0.699476	0.905071	0.685098	1.50648	0.66645	0.813066	0.685098	-0.020797	0.995398	1	1.02976	-0.0752359	0.979613	1	1.02976	1.79085	0.523914	0.760254	1.02976	-0.0474354	0.987127	1
AC104581.2	0				0				0				0				0				0
AC104662.2	0				0				0				0				0				0
AC105052.1	2.70808	0.245782	0.872156	1	2.70808	0.139792	0.927283	0.992822	2.70808	2.21844	0.119798	0.207815	5.10901	-1.0825	0.444428	0.773206	5.10901	-0.289831	0.833936	0.947176	5.10901	0.225278	0.868765	0.946874
AC105052.3	1.61065	-0.618651	0.766137	0.949306	1.61065	0.519946	0.793431	0.906799	1.61065	0.224411	0.911256	0.968985	6.55195	-0.284523	0.758829	0.956128	6.55195	1.04467	0.236556	0.45852	6.55195	-0.878467	0.362089	0.541765
AC106774.4	0				0				0				0				0				0
AC106886.5	9.42969	-0.606091	0.4395	0.705336	9.42969	-0.131608	0.862726	0.946052	9.42969	0.743805	0.315232	0.45846	12.8202	-0.284936	0.727593	0.939068	12.8202	-1.31829	0.121654	0.286626	12.8202	-0.437285	0.594347	0.762647
AC107871.1	69.0031	0.709274	0.0152061	0.0647477	69.0031	0.788198	0.00672294	0.0191824	69.0031	0.778635	0.00779094	0.0189574	64.1295	0.426593	0.132033	0.399765	64.1295	0.703997	0.0122002	0.0480042	64.1295	0.821685	0.00316276	0.00992877
AC107959.5	0.666679	0	1	1	0.666679	0	1	1	0.666679	3.78212	0.37674	0.526558	0.34499	1.94156	0.656085	0.906732	0.34499	1.90776	0.662465	0.858192	0.34499	0	1	1
AC108488.2	0				0				0				0				0				0
AC108941.2	0				0				0				0				0				0
AC109583.3	0				0				0				0.615085	0	1	1	0.615085	2.08122	0.632856	0.838749	0.615085	3.21386	0.454181	0.638932
AC110275.1	0				0				0				0				0				0
AC112128.1	9.53912	-0.459934	0.540933	0.795719	9.53912	0.709152	0.317478	0.484896	9.53912	0.212134	0.770847	0.876097	12.4943	-1.14561	0.144415	0.421942	12.4943	0.657897	0.364418	0.61192	12.4943	0.367629	0.614147	0.779774
AC112229.3	0.881572	-3.20402	0.381104	0.648683	0.881572	-3.26709	0.371801	0.545645	0.881572	0.215461	0.951161	1	3.03323	0.820303	0.547733	0.84607	3.03323	0.336383	0.808503	0.940181	3.03323	-3.07998	0.0811803	0.165693
AC112504.2	0				0				0				0				0				0
AC113348.1	0				0				0				0				0				0
AC113348.2	0.245084	0	1	1	0.245084	0	1	1	0.245084	2.34944	0.587601	0.727586	0.169515	0	1	1	0.169515	1.90778	0.662462	0.858192	0.169515	0	1	1
AC113554.1	0.0657782	0	1	1	0.0657782	0.771554	0.861032	0.944395	0.0657782	0	1	1	0.593328	-1.87503	0.632493	0.893226	0.593328	0.72681	0.849401	0.952736	0.593328	-0.0646653	0.986705	1
AC114490.2	0.241805	0.834605	0.849806	0.985412	0.241805	0	1	1	0.241805	1.75344	0.688589	0.805794	1.7495	0.26181	0.900759	1	1.7495	1.41634	0.488743	0.73154	1.7495	-1.04223	0.642253	0.80431
AC114490.3	4.79549	2.77141	0.0717186	0.209693	4.79549	4.88159	0.000911467	0.00325895	4.79549	3.80438	0.01112	0.0260891	25.6924	0.691993	0.145148	0.422558	25.6924	0.629963	0.187138	0.389491	25.6924	0.0677706	0.889284	0.962235
AC115220.1	5.88441	2.87221	0.0578683	0.178323	5.88441	3.89471	0.00903789	0.0247488	5.88441	3.29059	0.0289011	0.0604515	0				0				0
AC116366.3	5.36274	-0.87031	0.390329	0.657806	5.36274	-0.861815	0.393438	0.568753	5.36274	-0.924343	0.365701	0.514525	10.7445	-1.53998	0.061384	0.243949	10.7445	0.725285	0.313096	0.554868	10.7445	0.616221	0.391522	0.573593
AC117378.1	1.26878	1.70554	0.529865	0.787461	1.26878	4.52125	0.0751935	0.151716	1.26878	0	1	1	0.909879	-1.26212	0.693994	0.91981	0.909879	-1.36512	0.672602	0.865256	0.909879	-1.36415	0.671678	0.821014
AC117457.1	0				0				0				0				0				0
AC118470.1	0				0				0				0				0				0
AC118549.1	388.764	0.163291	0.153562	0.3587	388.764	0.277808	0.0144141	0.0369111	388.764	0.44811	7.89254e-05	0.000282136	617.315	-0.0770974	0.435584	0.767938	617.315	-0.148324	0.136265	0.311568	617.315	-0.16016	0.10638	0.2071
AC118553.2	8.00365	0.148623	0.873255	1	8.00365	0.106801	0.908702	0.979938	8.00365	-0.700723	0.468774	0.621349	6.51821	-0.415039	0.666556	0.910208	6.51821	0.00160143	0.998648	1	6.51821	1.15308	0.201122	0.345575
AC119396.1	0				0				0				0				0				0
AC119674.2	0.0952398	0	1	1	0.0952398	0	1	1	0.0952398	0.940989	0.830934	0.905732	0.163834	0	1	1	0.163834	1.86406	0.67	0.863208	0.163834	0	1	1
AC119676.1	0				0				0				0				0				0
AC120057.2	0				0				0				0				0				0
AC120114.4	2.05799	5.04785	0.0195676	0.0784581	2.05799	3.29085	0.137537	0.249462	2.05799	0	1	1	5.64753	-0.443404	0.640883	0.899419	5.64753	0.279772	0.761783	0.923285	5.64753	-0.580814	0.54434	0.72377
AC124312.1	0				0				0				0				0				0
AC126283.2	0				0				0				0.254272	0	1	1	0.254272	2.49154	0.564993	0.792002	0.254272	0	1	1
AC126755.2	38.2998	0.678763	0.0926608	0.251123	38.2998	1.94837	3.69527e-07	2.48202e-06	38.2998	1.74854	6.30539e-06	2.63978e-05	46.0111	0.263922	0.478947	0.798296	46.0111	-0.0386036	0.918727	0.993221	46.0111	0.154473	0.67966	0.824592
AC127029.3	0				0				0				0				0				0
AC129492.3	0				0				0				0				0				0
AC131097.2	0				0				0				0				0				0
AC131160.1	0.0952398	0	1	1	0.0952398	0	1	1	0.0952398	0.940989	0.830934	0.905732	0.960981	-2.71633	0.38202	0.721454	0.960981	-3.5828	0.248897	0.475822	0.960981	-0.868946	0.769642	0.896256
AC134669.1	0				0				0				0				0				0
AC134684.11	0				0				0				0				0				0
AC134684.8	0				0				0				0				0				0
AC134684.9	0				0				0				0				0				0
AC134980.3	0				0				0				0				0				0
AC135050.2	0.421376	0.799935	0.852658	0.987444	0.421376	-1.15201	0.791123	0.906799	0.421376	0.900044	0.834498	0.90814	1.40094	0.293446	0.907759	1	1.40094	-0.937491	0.724041	0.896777	1.40094	0.622602	0.804506	0.919819
AC135068.1	0				0				0				0				0				0
AC135068.3	0				0				0				0				0				0
AC135178.2	0.666679	0	1	1	0.666679	0	1	1	0.666679	3.78212	0.37674	0.526558	0				0				0
AC136428.1	0				0				0				0				0				0
AC137834.1	0.329838	2.34794	0.587316	0.830299	0.329838	0	1	1	0.329838	0.940965	0.830938	0.905732	0.845719	0.944011	0.795457	0.969475	0.845719	4.05861	0.243562	0.468418	0.845719	0	1	1
AC138647.1	0.19048	0	1	1	0.19048	0	1	1	0.19048	1.9644	0.652162	0.781729	0				0				0
AC138696.1	0				0				0				4.29754	1.12744	0.385851	0.724642	4.29754	1.074	0.410366	0.659499	4.29754	-0.833038	0.555175	0.733732
AC138811.2	4.10506	-0.126738	0.931534	1	4.10506	2.25936	0.100148	0.192315	4.10506	0.30961	0.830987	0.905732	3.91853	1.7519	0.253602	0.578784	3.91853	3.14042	0.0332191	0.106645	3.91853	3.41607	0.0197157	0.0497467
AC138894.1	1.02459	-1.90216	0.524055	0.782962	1.02459	-1.00343	0.736803	0.868034	1.02459	2.22112	0.425251	0.578283	0.683033	-2.47566	0.533844	0.836644	0.683033	-1.41856	0.721472	0.8949	0.683033	0.432795	0.91087	0.978194
AC139491.7	0				0				0				0				0				0
AC139530.2	0				0				0				0				0				0
AC140504.1	0				0				0				0				0				0
AC142391.1	0				0				0				0				0				0
AC144573.1	0				0				0				0				0				0
AC187653.1	0				0				0				0				0				0
AC233723.1	0				0				0				0				0				0
AC233992.2	13.0395	0.689141	0.33746	0.602239	13.0395	-0.24383	0.740338	0.870763	13.0395	-1.54721	0.0528245	0.102052	18.6449	0.471306	0.332645	0.670746	18.6449	-0.0469628	0.925574	0.99714	18.6449	0.368576	0.450712	0.635652
AC235565.2	0				0				0				0				0				0
AC239799.1	0				0				0				0				0				0
AC243547.3	0				0				0				0				0				0
AC243756.1	0				0				0				0				0				0
AC243967.1	0				0				0				0				0				0
AC244197.3	17.7981	1.22508	0.0212765	0.0836649	17.7981	0.924145	0.085213	0.168493	17.7981	0.977829	0.069893	0.130529	62.4401	-0.507678	0.101782	0.338696	62.4401	-0.570416	0.0679188	0.185225	62.4401	-0.576159	0.0640434	0.136187
AC244517.10	0.98025	0.493553	0.882802	1	0.98025	-3.26784	0.351571	0.52349	0.98025	-3.0984	0.377103	0.52693	0.0842226	0	1	1	0.0842226	0	1	1	0.0842226	0.940548	0.831012	0.919819
AC245033.1	0				0				0				0				0				0
AC245748.1	0				0				0				0				0				0
AC253536.7	0				0				0				0				0				0
ACAA1	169.628	0.107878	0.505422	0.767431	169.628	0.177243	0.270663	0.428683	169.628	0.38418	0.0167318	0.0373894	95.1977	0.100735	0.643947	0.900871	95.1977	0.537576	0.0119704	0.0472855	95.1977	0.577994	0.00652518	0.0189135
ACAA2	909.645	0.295421	0.000247375	0.00216172	909.645	0.144149	0.0747016	0.150855	909.645	-0.0895996	0.275736	0.411695	751.559	0.15494	0.0616941	0.24473	751.559	0.0103009	0.902183	0.983898	751.559	-0.115114	0.170109	0.302975
ACACA	62.6673	0.452519	0.372362	0.639581	62.6673	-0.769427	0.136701	0.24814	62.6673	0.209624	0.680727	0.80305	38.3048	-1.18074	0.0102087	0.0701567	38.3048	0.150274	0.730265	0.901641	38.3048	0.215134	0.620014	0.784839
ACACB	88.4139	0.337528	0.129923	0.318798	88.4139	0.741119	0.0006669	0.00246276	88.4139	0.627964	0.0044328	0.0114832	349.073	0.355631	0.0137655	0.0866479	349.073	0.722461	4.40568e-07	6.54967e-06	349.073	0.974863	5.8578e-12	6.86738e-11
ACAD10	269.589	0.278534	0.0424509	0.142011	269.589	0.172919	0.208783	0.348114	269.589	0.506438	0.000208554	0.000694116	635.513	-0.243135	0.00869284	0.0621926	635.513	0.00315261	0.972665	1	635.513	0.110845	0.224133	0.37616
ACAD11	71.5403	0.709767	0.00734679	0.0363331	71.5403	0.379795	0.156199	0.276548	71.5403	0.656718	0.0137371	0.0314202	108.017	0.707285	0.000667613	0.008777	108.017	0.30601	0.150472	0.333373	108.017	0.50747	0.0154862	0.0403745
ACAD8	361.349	0.286687	0.00685008	0.0344192	361.349	0.184755	0.0821136	0.163277	361.349	0.272061	0.0108074	0.025458	201.09	0.177038	0.290182	0.623134	201.09	0.36737	0.0275345	0.0924382	201.09	0.542907	0.000994125	0.00354593
ACAD9	502.453	0.270681	0.0048968	0.026332	502.453	0.333582	0.00048865	0.00185835	502.453	0.24345	0.0119469	0.0277814	507.424	0.377437	0.000145457	0.00263103	507.424	0.377099	0.000157743	0.00119414	507.424	0.418997	2.38457e-05	0.000117802
ACADL	2.97931	-2.36928	0.13321	0.32428	2.97931	-0.589957	0.675841	0.821942	2.97931	-0.878612	0.540641	0.686264	5.38184	0.944089	0.310378	0.645989	5.38184	-1.63371	0.139894	0.316838	5.38184	-0.223908	0.818206	0.919819
ACADM	533.397	-0.101342	0.310394	0.571888	533.397	-0.380305	0.000162587	0.000685783	533.397	-0.532447	2.02569e-07	1.03376e-06	456.898	0.0459672	0.644565	0.900985	456.898	-0.254047	0.0126116	0.0493803	456.898	0.0696301	0.48408	0.667746
ACADS	50.386	0.388277	0.197005	0.425263	50.386	0.0901288	0.767264	0.891904	50.386	0.436372	0.148203	0.248171	155.299	-0.0947231	0.599306	0.870128	155.299	-0.310466	0.0895982	0.227957	155.299	-0.657714	0.000387592	0.00151723
ACADSB	238.259	0.232323	0.135258	0.328138	238.259	0.277102	0.0736898	0.149218	238.259	0.373803	0.0161071	0.0361419	248.588	-0.0624202	0.618467	0.882154	248.588	-0.190047	0.134817	0.308963	248.588	-0.16408	0.193092	0.33512
ACADVL	1332.09	-0.00596354	0.922995	1	1332.09	0.143121	0.0192502	0.047514	1332.09	-0.0823303	0.186004	0.299512	1452.86	-0.0913627	0.277707	0.607499	1452.86	-0.413449	1.13588e-06	1.53617e-05	1452.86	-0.972108	1.48887e-29	5.98012e-28
ACAN	2.44491	-2.53726	0.146268	0.346503	2.44491	-0.571898	0.703425	0.844473	2.44491	-0.343252	0.818812	0.905732	0				0				0
ACAP1	0.866572	0	1	1	0.866572	0.771545	0.82163	0.927482	0.866572	4.00353	0.217877	0.340869	6.50637	1.83356	0.0833006	0.295349	6.50637	2.54744	0.0145725	0.0554329	6.50637	1.46545	0.171483	0.304982
ACAP2	706.54	0.379058	0.000106432	0.00105934	706.54	0.539039	2.86325e-08	2.27318e-07	706.54	0.604421	5.51333e-10	3.80017e-09	729.105	0.0962889	0.334911	0.673661	729.105	0.242461	0.0150098	0.0567363	729.105	0.408997	3.52374e-05	0.000168421
ACAP3	844.829	-0.180043	0.0491641	0.158332	844.829	-0.0458193	0.614253	0.772849	844.829	0.295456	0.00108149	0.00315475	2085.54	-0.0924514	0.210006	0.523496	2085.54	0.329831	6.67171e-06	7.44056e-05	2085.54	0.249956	0.000638581	0.00237666
ACAT1	396.902	-0.570293	4.04664e-07	7.9067e-06	396.902	-0.954814	6.77477e-17	1.38857e-15	396.902	-1.49505	8.43102e-36	2.85971e-34	149.74	-0.156795	0.405579	0.742921	149.74	-0.635222	0.00103993	0.00613394	149.74	-0.56601	0.00319286	0.0100135
ACAT2	331.043	-0.420838	0.000393672	0.0032162	331.043	-0.865556	8.91085e-13	1.24151e-11	331.043	-1.12476	1.65395e-19	2.40931e-18	153.05	0.0297057	0.858025	0.983528	153.05	-0.196006	0.246321	0.471912	153.05	-0.248464	0.140521	0.259835
ACBD3	502.517	0.361374	9.91456e-05	0.000998494	502.517	0.57362	3.65701e-10	3.68981e-09	502.517	0.790496	4.75572e-18	6.2724e-17	933.667	0.00591071	0.935729	1	933.667	-0.101639	0.169828	0.363519	933.667	0.0899505	0.217912	0.368032
ACBD4	79.4033	0.521734	0.0272733	0.101523	79.4033	0.890697	0.000118563	0.000514592	79.4033	0.900007	0.000112541	0.00039183	118.049	-0.475809	0.0364983	0.171516	118.049	-0.119345	0.596118	0.812052	118.049	-0.779906	0.000724981	0.00266481
ACBD5	543.226	0.141766	0.181302	0.401404	543.226	0.136741	0.196457	0.331286	543.226	0.0748683	0.483174	0.635212	1068.98	-0.270102	0.00024428	0.00401002	1068.98	-0.0718837	0.326631	0.568298	1068.98	0.275477	0.000129617	0.000559151
ACBD6	656.817	-0.154826	0.110602	0.284788	656.817	-0.186318	0.0546348	0.116245	656.817	-0.19281	0.048222	0.094311	806.648	-0.0517135	0.542213	0.843233	806.648	-0.0806047	0.344679	0.588581	806.648	-0.0454189	0.592292	0.761132
ACBD7	108.632	0.709709	0.00160717	0.0104424	108.632	1.35781	5.24758e-10	5.21085e-09	108.632	1.37956	3.37505e-10	2.37704e-09	64.9991	-0.110526	0.665519	0.910208	64.9991	-0.0809222	0.752524	0.916757	64.9991	-0.155187	0.544782	0.724155
ACCS	89.3207	0.643573	0.0244525	0.0932327	89.3207	1.22909	1.17365e-05	6.14708e-05	89.3207	1.31189	3.03984e-06	1.33679e-05	60.1872	0.460493	0.142943	0.419792	60.1872	1.23623	5.36321e-05	0.000467632	60.1872	0.999115	0.00115468	0.0040563
ACCSL	0				0				0				0.158154	0	1	1	0.158154	1.81927	0.67775	0.867618	0.158154	0	1	1
ACD	414.302	0.266563	0.0137994	0.060149	414.302	0.0799181	0.463016	0.638231	414.302	0.268436	0.0135952	0.0311218	403.095	-0.0352379	0.756569	0.955158	403.095	0.155522	0.169184	0.362724	403.095	0.613465	2.79062e-08	2.1784e-07
ACE	2182.86	-0.216398	0.000531217	0.00413296	2182.86	0.133775	0.0301249	0.0700425	2182.86	0.534662	2.82279e-18	3.78732e-17	1296.88	0.339205	1.41618e-06	5.84277e-05	1296.88	0.202069	0.00435641	0.0204004	1296.88	-0.357712	7.2559e-07	4.60892e-06
ACE2	0.0959768	-1.08891	0.804858	0.965971	0.0959768	-1.15197	0.793803	0.906799	0.0959768	-0.982539	0.823589	0.905732	0				0				0
ACER1	0				0				0				0				0				0
ACER2	9.80746	2.02978	0.00731884	0.0362168	9.80746	0.451889	0.572153	0.73718	9.80746	1.10915	0.155649	0.258359	7.67863	-0.629907	0.469417	0.791717	7.67863	-0.136517	0.872941	0.966754	7.67863	0.0521312	0.950728	1
ACER3	266.984	0.501172	9.99251e-05	0.00100429	266.984	0.459192	0.000360279	0.00141229	266.984	0.545738	2.40444e-05	9.29586e-05	127.809	0.52746	0.00441686	0.0374126	127.809	0.330791	0.0791905	0.208324	127.809	1.01902	1.84221e-08	1.46663e-07
ACHE	166.571	0.650169	0.00492914	0.026471	166.571	1.84353	8.95323e-17	1.81682e-15	166.571	2.49772	5.5118e-30	1.43193e-28	2.72171	0.363408	0.804794	0.969475	2.72171	0.683685	0.6394	0.843772	2.72171	-0.255955	0.865511	0.94474
ACIN1	1704.84	-0.207617	0.000301817	0.00255932	1704.84	-0.243398	2.23257e-05	0.000111492	1704.84	-0.111359	0.0527088	0.101853	2420.95	-0.100833	0.114532	0.363656	2420.95	0.225044	0.000393191	0.00265094	2420.95	0.672756	7.89016e-27	2.69611e-25
ACKR1	36.0741	0.329471	0.377974	0.645352	36.0741	0.892481	0.0141988	0.0364522	36.0741	0.56255	0.129856	0.222029	0.0790769	0	1	1	0.0790769	1.03934	0.813573	0.940181	0.0790769	0	1	1
ACKR2	0.633888	-0.127163	0.972659	1	0.633888	1.25845	0.728001	0.863044	0.633888	1.4179	0.695181	0.811432	1.12041	-0.644578	0.791028	0.969475	1.12041	-1.01972	0.680331	0.868431	1.12041	-2.49751	0.337015	0.514039
ACKR3	0.730476	-1.96639	0.599642	0.837098	0.730476	0.380778	0.917032	0.985922	0.730476	0.953992	0.792749	0.893812	0.566077	-3.44464	0.421804	0.75592	0.566077	-2.38754	0.577679	0.801132	0.566077	-3.44812	0.421336	0.604561
ACKR4	1.89915	-1.23833	0.526195	0.784723	1.89915	-1.13758	0.557589	0.725559	1.89915	-0.585067	0.759486	0.866906	3.38499	-0.628799	0.699113	0.923278	3.38499	1.38618	0.356507	0.602182	3.38499	1.35553	0.366529	0.546977
ACLY	4098.62	-0.365527	9.3125e-11	3.90574e-09	4098.62	-0.844532	6.82101e-50	1.15922e-47	4098.62	-1.27038	2.24333e-107	9.38461e-105	4441.8	-0.128405	0.00574054	0.0457473	4441.8	-0.181638	9.93407e-05	0.000798012	4441.8	-0.148741	0.00138155	0.0047712
ACMSD	1.15447	-3.49659	0.243895	0.489345	1.15447	0.411553	0.883281	0.960972	1.15447	-3.39023	0.258536	0.391173	1.51154	1.79515	0.43564	0.767938	1.51154	-2.37791	0.350759	0.595221	1.51154	0.697386	0.766692	0.894085
ACO1	251.167	0.222008	0.0665433	0.197932	251.167	-0.054472	0.656735	0.806825	251.167	3.60949e-05	0.999767	1	460.614	0.177449	0.0899976	0.311445	460.614	-0.0369587	0.727824	0.89986	460.614	0.0626797	0.5512	0.72976
ACO2	995.405	0.0810524	0.276028	0.530061	995.405	-0.257439	0.000623952	0.00231727	995.405	-0.321027	2.43365e-05	9.40433e-05	626.162	0.382535	8.35537e-05	0.00166375	626.162	0.196765	0.0452809	0.135563	626.162	0.149289	0.127938	0.24079
ACOD1	0				0				0				0				0				0
ACOT1	47.9411	0.701393	0.0218139	0.0851218	47.9411	1.19611	6.00561e-05	0.000276628	47.9411	0.942976	0.00190107	0.00530368	9.12325	-0.0588507	0.937844	1	9.12325	0.457774	0.536605	0.769879	9.12325	-0.122781	0.871152	0.948894
ACOT11	175.845	0.319892	0.0792827	0.224839	175.845	1.04405	3.26239e-09	2.92772e-08	175.845	1.21641	5.3212e-12	4.44979e-11	136.363	0.13225	0.54938	0.847042	136.363	0.814017	0.000155961	0.001184	136.363	1.4138	2.00243e-11	2.21012e-10
ACOT12	1.20665	0	1	1	1.20665	4.04009	0.207172	0.345888	1.20665	3.1154	0.336009	0.48181	0				0				0
ACOT13	220.028	0.165446	0.280583	0.535092	220.028	0.0378626	0.805548	0.916544	220.028	0.167096	0.278058	0.414431	247.961	0.214705	0.144848	0.422137	247.961	0.100188	0.500281	0.741881	247.961	0.222561	0.130513	0.244627
ACOT2	364.844	0.726623	1.22328e-09	4.2194e-08	364.844	0.811339	9.04255e-12	1.11479e-10	364.844	0.428114	0.000435569	0.0013666	188.759	-0.01712	0.916222	1	188.759	0.362838	0.0239757	0.0825424	188.759	-0.361277	0.0292474	0.0699581
ACOT4	19.2176	-0.168759	0.72855	0.924571	19.2176	0.958285	0.0356074	0.0809425	19.2176	0.455929	0.332247	0.477461	9.25771	0.994083	0.255923	0.581603	9.25771	0.850918	0.334277	0.57721	9.25771	0.891786	0.309466	0.482113
ACOT6	0.270663	0.834603	0.849806	0.985412	0.270663	0	1	1	0.270663	1.96439	0.652163	0.781729	0				0				0
ACOT7	544.769	0.0609525	0.578687	0.823812	544.769	-0.155697	0.158182	0.279331	544.769	-0.674601	2.77792e-09	1.78573e-08	293.356	-0.0319022	0.78808	0.969475	293.356	-0.0677998	0.570823	0.796842	293.356	-0.0077435	0.947895	1
ACOT8	184.233	0.0316881	0.829947	0.9817	184.233	0.0179776	0.902772	0.975395	184.233	0.12621	0.392685	0.543259	191.965	-0.0175651	0.907826	1	191.965	0.158317	0.294526	0.532319	191.965	0.257138	0.085387	0.172823
ACOT9	233.332	-0.235349	0.0774223	0.221682	233.332	-0.370886	0.00559867	0.0162947	233.332	-0.265347	0.0482878	0.0944171	160.575	0.0760242	0.684975	0.915491	160.575	-0.0438011	0.816902	0.942254	160.575	0.183598	0.325076	0.499728
ACOX1	597.738	0.0532469	0.578865	0.823812	597.738	0.165915	0.0815283	0.16231	597.738	0.300989	0.00159811	0.00452267	579.303	0.292087	0.00116234	0.0133915	579.303	0.401605	7.85985e-06	8.63076e-05	579.303	0.787816	3.05867e-19	6.50973e-18
ACOX2	0.309856	1.73107	0.691865	0.902409	0.309856	1.63521	0.708353	0.846281	0.309856	0	1	1	2.17347	0.62662	0.699505	0.923499	2.17347	0.461563	0.777976	0.933082	2.17347	-1.02345	0.561608	0.739976
ACOX3	106.22	0.00527154	0.980401	1	106.22	-0.522868	0.0171659	0.04304	106.22	-0.383741	0.0807231	0.147911	191.505	-0.00969807	0.950192	1	191.505	-0.256437	0.104685	0.25715	191.505	-0.249862	0.111749	0.215199
ACOXL	1.25957	2.28878	0.361115	0.628034	1.25957	2.98302	0.223104	0.367115	1.25957	3.72362	0.123876	0.213572	1.0513	4.01923	0.167658	0.459827	1.0513	2.82206	0.341979	0.585279	1.0513	0	1	1
ACP1	1271.24	0.017467	0.795866	0.965971	1271.24	-0.0842952	0.212677	0.35302	1271.24	-0.0359741	0.596588	0.734388	991.886	0.346119	4.64014e-05	0.00101589	991.886	0.385682	5.88989e-06	6.62861e-05	991.886	0.385808	5.45879e-06	3.0156e-05
ACP2	346.299	0.425252	0.0571955	0.176762	346.299	0.144482	0.519367	0.690093	346.299	0.215654	0.336787	0.482721	405.137	0.568602	7.71864e-08	4.91228e-06	405.137	0.447052	2.94413e-05	0.000276894	405.137	0.767195	2.52519e-13	3.37802e-12
ACP4	0				0				0				0				0				0
ACP5	1.03633	2.69827	0.432901	0.698248	1.03633	3.91412	0.248967	0.400804	1.03633	0	1	1	1.54636	-0.093476	0.981976	1	1.54636	-3.00453	0.482058	0.72519	1.54636	-4.06511	0.341528	0.519144
ACP6	102.79	-0.188043	0.375264	0.64225	102.79	-0.226927	0.284141	0.44536	102.79	-0.0514622	0.80799	0.905732	335.692	0.153434	0.269075	0.597125	335.692	0.0764262	0.584135	0.803531	335.692	-0.571125	6.36335e-05	0.000291202
ACP7	0				0				0				0				0				0
ACPP	0				0				0				40.2551	-0.205109	0.550679	0.84776	40.2551	0.201645	0.551331	0.782786	40.2551	-0.287798	0.404467	0.587349
ACR	0				0				0				0				0				0
ACRBP	11.2065	-0.93315	0.159247	0.366908	11.2065	-1.19313	0.075753	0.152657	11.2065	-0.19952	0.755735	0.86434	14.6699	-0.069585	0.896637	1	14.6699	-0.487929	0.374649	0.622964	14.6699	-1.9493	0.00159411	0.00541942
ACRV1	3.72024	0.49866	0.684212	0.900236	3.72024	1.05519	0.378884	0.553153	3.72024	0.549751	0.654682	0.784135	0				0				0
ACSBG1	98.6367	0.513306	0.0133394	0.0586294	98.6367	0.477138	0.0212994	0.0518347	98.6367	0.376319	0.073287	0.135888	176.664	0.327616	0.0223336	0.122449	176.664	0.284693	0.0490385	0.1442	176.664	0.244792	0.0893467	0.179562
ACSBG2	0.249841	-0.127137	0.976987	1	0.249841	-1.15199	0.7938	0.906799	0.249841	-0.0207703	0.99624	1	0				0				0
ACSF2	71.5569	1.42435	3.30618e-07	6.61033e-06	71.5569	1.65418	2.12386e-09	1.95326e-08	71.5569	1.57749	1.48246e-08	8.71893e-08	372.757	0.188372	0.0885453	0.307793	372.757	0.354984	0.00127531	0.00728372	372.757	0.466989	1.85197e-05	9.36859e-05
ACSF3	123.133	0.0594371	0.785657	0.961719	123.133	0.0825929	0.704647	0.845504	123.133	0.128989	0.555676	0.700066	3.60264	0.86477	0.530101	0.833817	3.60264	-0.168063	0.906914	0.986392	3.60264	0.877795	0.523733	0.703549
ACSL1	928.596	-0.286376	0.00045585	0.00363995	928.596	-0.657319	1.82996e-15	3.30996e-14	928.596	-0.984196	2.82232e-31	7.83098e-30	212.698	0.319768	0.083173	0.295223	212.698	0.204021	0.272304	0.505964	212.698	0.396772	0.0311607	0.0737632
ACSL3	1958.26	-0.123477	0.0399692	0.135549	1958.26	-0.0106688	0.858402	0.944395	1958.26	-0.32525	8.80196e-08	4.70833e-07	1389.72	0.217127	0.00185962	0.0192303	1389.72	0.299089	1.83439e-05	0.000181805	1389.72	0.476483	5.65111e-12	6.63963e-11
ACSL4	814.139	-0.173836	0.0188751	0.0763758	814.139	-0.545437	4.26863e-13	6.15762e-12	814.139	-0.503217	3.2075e-11	2.49429e-10	448.089	-0.0690827	0.529705	0.833567	448.089	-0.0997273	0.367012	0.614794	448.089	-0.128449	0.243732	0.401474
ACSL5	1.06292	3.31048	0.196426	0.42435	1.06292	1.74921	0.514659	0.686618	1.06292	3.11839	0.226495	0.351596	0.752545	-0.979544	0.800101	0.969475	0.752545	2.75108	0.460279	0.707029	0.752545	-0.0212301	0.995621	1
ACSL6	32.1686	0.399629	0.365465	0.632565	32.1686	1.08544	0.0114625	0.0303737	32.1686	1.2004	0.00523937	0.0132981	6.38991	-0.231986	0.835058	0.971516	6.38991	-0.162447	0.884178	0.973773	6.38991	-0.070496	0.949294	1
ACSM1	0				0				0				0				0				0
ACSM2A	0				0				0				0				0				0
ACSM2B	0				0				0				0				0				0
ACSM3	27.7265	0.0889542	0.828684	0.98106	27.7265	0.826279	0.0364414	0.0825293	27.7265	0.667876	0.0954371	0.171105	24.8369	0.578545	0.235266	0.557748	24.8369	0.576344	0.238771	0.461624	24.8369	0.498493	0.307805	0.480227
ACSM4	0.0781918	0.834622	0.849803	0.985412	0.0781918	0	1	1	0.0781918	0	1	1	0				0				0
ACSM5	0				0				0				0				0				0
ACSM6	0				0				0				0				0				0
ACSS1	80.7428	-0.339321	0.166008	0.377903	80.7428	-0.505564	0.0400014	0.0895476	80.7428	-1.49228	1.85971e-08	1.08207e-07	140.395	-0.16434	0.363199	0.701871	140.395	-0.0668482	0.711467	0.887451	140.395	-1.00634	1.2369e-07	8.79436e-07
ACSS2	201.058	-0.209284	0.16303	0.373048	201.058	-0.86828	2.00564e-08	1.62311e-07	201.058	-1.03918	5.16873e-11	3.94126e-10	432.754	-0.0773967	0.443973	0.772873	432.754	-0.478424	4.01589e-06	4.75673e-05	432.754	-0.854001	6.28469e-16	1.03407e-14
ACSS3	35.9671	-0.853438	0.0512059	0.162882	35.9671	-0.559679	0.194634	0.328737	35.9671	-0.408935	0.34353	0.489878	173.792	0.319262	0.105763	0.347685	173.792	0.368717	0.0621542	0.172726	173.792	0.164836	0.406023	0.589021
ACTA1	5.20785	0.0458963	0.966284	1	5.20785	1.16188	0.268522	0.426037	5.20785	-2.72804	0.0568616	0.108744	0.248372	0.944005	0.8304	0.969475	0.248372	0	1	1	0.248372	1.88834	0.665202	0.819103
ACTA2	66.3579	0.745468	0.0551593	0.172201	66.3579	2.44602	9.38022e-12	1.15153e-10	66.3579	3.70502	6.29477e-26	1.35487e-24	31.6218	-0.122329	0.770117	0.961956	31.6218	-0.441974	0.302009	0.541266	31.6218	0.608405	0.134798	0.251195
ACTB	18571.8	-0.575959	4.19688e-37	3.804e-34	18571.8	-0.519362	1.5757e-30	9.66446e-29	18571.8	-0.367859	4.15311e-16	4.80553e-15	18709.5	-0.256447	1.82273e-08	1.47531e-06	18709.5	-0.233042	3.19105e-07	4.88441e-06	18709.5	0.012172	0.789027	0.911545
ACTBL2	0				0				0				0				0				0
ACTC1	6.30331	-1.83596	0.103118	0.270914	6.30331	-1.31225	0.229501	0.375595	6.30331	-0.436508	0.681686	0.803243	0				0				0
ACTG1	19674.9	-0.0602485	0.243883	0.489345	19674.9	-0.170635	0.000968264	0.00343717	19674.9	-0.163642	0.0015665	0.004444	14538.4	-0.161974	0.00123371	0.0139531	14538.4	-0.354015	1.8078e-12	6.76911e-11	14538.4	-0.816251	4.64717e-59	5.64208e-57
ACTG2	0				0				0				0.16099	0	1	1	0.16099	0	1	1	0.16099	1.83022	0.675239	0.821551
ACTL10	8.00674	-0.137749	0.885127	1	8.00674	-1.05098	0.285494	0.447181	8.00674	-0.368531	0.702112	0.817744	18.8335	0.527609	0.359922	0.698881	18.8335	0.234326	0.688275	0.87024	18.8335	0.0705608	0.904078	0.972987
ACTL6A	707.216	-0.0735357	0.352737	0.618349	707.216	0.0644141	0.411168	0.587656	707.216	-0.356473	1.06478e-05	4.32027e-05	636.111	0.181757	0.0361085	0.170298	636.111	0.0549032	0.531242	0.767137	636.111	0.148505	0.0872669	0.175939
ACTL6B	408.562	-0.0565422	0.633996	0.865135	408.562	0.0300232	0.799313	0.911076	408.562	-0.021338	0.857841	0.926191	8.87596	-0.131283	0.86699	0.988291	8.87596	-0.221489	0.779375	0.933991	8.87596	-0.0727976	0.925807	0.988671
ACTL7A	0				0				0				0.263213	2.53029	0.558286	0.851378	0.263213	0	1	1	0.263213	0	1	1
ACTL7B	0.312154	2.34794	0.587316	0.830299	0.312154	0.77153	0.861036	0.944395	0.312154	0	1	1	0.175475	1.94158	0.656082	0.906732	0.175475	0	1	1	0.175475	0	1	1
ACTL8	4.34755	0.266658	0.818719	0.97485	4.34755	-1.78154	0.174099	0.301116	4.34755	0.437729	0.706206	0.821163	1.50696	-2.89901	0.244116	0.567644	1.50696	0.265329	0.905907	0.985746	1.50696	-3.86427	0.120522	0.229475
ACTL9	0				0				0				0				0				0
ACTN1	1002.16	-0.0523179	0.573702	0.821048	1002.16	-0.219861	0.0184095	0.0457294	1002.16	-0.269495	0.00408308	0.0106568	2229.77	-0.0151346	0.764804	0.959249	2229.77	0.023473	0.643455	0.847052	2229.77	-0.00627674	0.9012	0.970542
ACTN2	56.115	-0.0301215	0.913382	1	56.115	-0.0216333	0.937517	1	56.115	-0.143665	0.608397	0.745838	81.452	-0.0839865	0.77113	0.962471	81.452	0.0918904	0.749525	0.914829	81.452	0.50043	0.0770327	0.158639
ACTN3	0.394669	0	1	1	0.394669	3.04045	0.478951	0.653526	0.394669	0	1	1	3.08026	4.48632	0.0237652	0.127978	3.08026	3.82847	0.0571771	0.162123	3.08026	4.97903	0.0115758	0.0312946
ACTN4	1235.03	0.281922	4.62852e-05	0.000517576	1235.03	0.169183	0.0147012	0.0375588	1235.03	-0.0240067	0.732918	0.845902	1913.38	0.140369	0.0198345	0.11256	1913.38	0.0517994	0.393048	0.642283	1913.38	0.205535	0.000629491	0.00234501
ACTR10	364.756	-0.0457612	0.730838	0.925994	364.756	0.158563	0.229143	0.375122	364.756	-0.141459	0.291454	0.430284	328.976	0.101315	0.389767	0.72768	328.976	0.124971	0.290608	0.528096	328.976	0.225621	0.0539097	0.117867
ACTR1A	1657.99	-0.177679	0.00334335	0.0193281	1657.99	-0.300263	7.58661e-07	4.83687e-06	1657.99	-0.18278	0.00265649	0.00718751	1120.9	0.0772881	0.257136	0.583402	1120.9	0.0970094	0.156448	0.343175	1120.9	0.351969	1.7613e-07	1.21929e-06
ACTR1B	911.082	0.160869	0.0366543	0.12694	911.082	0.230608	0.00260368	0.00829021	911.082	0.232151	0.00260624	0.00707148	488.429	0.119104	0.563689	0.854626	488.429	0.216046	0.294962	0.532835	488.429	0.282156	0.170592	0.303565
ACTR2	2487.78	-0.05332	0.334387	0.598988	2487.78	-0.122426	0.02673	0.0631296	2487.78	-0.0746906	0.178083	0.288665	3352.25	0.0383412	0.397675	0.735306	3352.25	-0.0562786	0.217529	0.432628	3352.25	0.0296109	0.513687	0.694507
ACTR3	963.542	-0.260525	0.00345644	0.0198773	963.542	-0.450017	4.90374e-07	3.22339e-06	963.542	-0.653815	5.45119e-13	4.92994e-12	1099.54	-0.0415268	0.572888	0.855648	1099.54	-0.215397	0.0038313	0.018323	1099.54	-0.0677251	0.358238	0.537585
ACTR3B	399.583	0.457772	0.00023101	0.00203946	399.583	0.304606	0.0145823	0.0372784	399.583	-0.0338552	0.790069	0.891608	187.517	0.248533	0.108673	0.353355	187.517	0.365634	0.0181517	0.0662793	187.517	0.235729	0.128292	0.241203
ACTR3C	3.13176	-0.372262	0.796862	0.965971	3.13176	0.778503	0.57659	0.741095	3.13176	-1.64332	0.299446	0.439854	5.62706	1.34964	0.253473	0.578656	5.62706	0.463437	0.70156	0.879474	5.62706	-0.319351	0.797091	0.916829
ACTR5	191.018	-0.1627	0.31689	0.579618	191.018	-0.155531	0.337171	0.50728	191.018	0.112939	0.48375	0.635868	208.728	0.0749601	0.585692	0.861366	208.728	-0.0880414	0.528842	0.765272	208.728	0.262839	0.0533755	0.116889
ACTR6	163.244	-0.795797	7.0224e-07	1.28586e-05	163.244	-0.894977	2.62828e-08	2.10095e-07	163.244	-0.820598	3.9659e-07	1.96309e-06	416.273	-0.0253199	0.803519	0.969475	416.273	-0.171403	0.0966391	0.242293	416.273	-0.104337	0.307201	0.479657
ACTR8	338.356	0.149757	0.218491	0.455666	338.356	0.342163	0.00447417	0.013384	338.356	0.262745	0.0308116	0.0639556	179.856	-0.070384	0.688196	0.915728	179.856	-0.115922	0.511417	0.7522	179.856	0.139495	0.422302	0.605512
ACTRT1	0				0				0				0				0				0
ACTRT2	0				0				0				0				0				0
ACTRT3	16.6334	2.65903	0.000196299	0.00178718	16.6334	3.10692	1.08987e-05	5.74329e-05	16.6334	2.89563	4.74666e-05	0.000175485	5.76475	0.190424	0.864973	0.987927	5.76475	-2.67184	0.0503455	0.147287	5.76475	0.278197	0.803372	0.919819
ACVR1	186.885	0.102908	0.520899	0.780258	186.885	0.146427	0.358781	0.531298	186.885	0.0946105	0.557312	0.701586	342.351	0.30379	0.00785411	0.057765	342.351	0.213226	0.0646306	0.178335	342.351	0.305637	0.0074678	0.0212914
ACVR1B	1435.22	-0.14429	0.0285515	0.105111	1435.22	-0.149765	0.022783	0.0549939	1435.22	-0.0337188	0.608838	0.746239	566.855	0.0552808	0.572339	0.855231	566.855	0.294286	0.00248697	0.0127377	566.855	0.315727	0.00110716	0.00390308
ACVR1C	2.11257	2.75621	0.203192	0.433724	2.11257	4.90586	0.0178751	0.0445654	2.11257	2.82959	0.192005	0.307717	7.53701	1.34094	0.113913	0.362721	7.53701	1.44514	0.088329	0.225587	7.53701	1.97078	0.0174569	0.0448196
ACVR2A	225.802	-0.157846	0.288578	0.545177	225.802	0.217429	0.135317	0.246037	225.802	0.366847	0.011799	0.0274962	208.374	-0.329464	0.0496276	0.211863	208.374	-0.301717	0.0730869	0.196457	208.374	-0.158807	0.340491	0.518058
ACVR2B	999.482	-1.05418	5.94441e-39	8.81663e-36	999.482	-1.19698	2.4298e-49	3.96422e-47	999.482	-1.09758	1.60311e-41	7.24506e-40	305.737	-0.579721	1.18718e-05	0.000337335	305.737	-1.00459	1.41731e-13	6.32698e-12	305.737	-1.17397	7.54435e-18	1.45319e-16
ACVRL1	36.3181	-1.40162	0.0001338	0.00128536	36.3181	0.181125	0.582515	0.74621	36.3181	-0.625002	0.0716618	0.13339	14.0018	0.0724455	0.918027	1	14.0018	1.29466	0.0562931	0.160212	14.0018	0.263164	0.706155	0.845486
ACY1	30.6448	-0.711281	0.0771699	0.221231	30.6448	-1.09851	0.0072561	0.0205064	30.6448	-1.72596	6.52961e-05	0.000235948	34.1259	0.709174	0.073197	0.272803	34.1259	0.0986862	0.807933	0.940181	34.1259	-0.886954	0.0378969	0.0874368
ACY3	0.534344	0	1	1	0.534344	2.91359	0.49792	0.671036	0.534344	1.79464	0.681424	0.80305	0				0				0
ACYP1	53.3972	0.442601	0.191068	0.416067	53.3972	0.47238	0.161846	0.284293	53.3972	-0.631207	0.0770013	0.141936	50.9926	0.484486	0.108723	0.353355	50.9926	-0.630117	0.0507476	0.14795	50.9926	0.0881362	0.77408	0.899659
ACYP2	26.9331	0.935528	0.0649857	0.194469	26.9331	0.624188	0.222464	0.366209	26.9331	1.64663	0.000958799	0.00282157	32.1724	-0.275084	0.47943	0.798684	32.1724	0.434331	0.248966	0.475898	32.1724	0.122908	0.746625	0.877711
AD000671.1	3.51237	-0.277221	0.867806	0.997482	3.51237	0.397686	0.806469	0.916901	3.51237	1.57185	0.322928	0.466948	4.65513	0.463882	0.65327	0.906732	4.65513	0.814559	0.426162	0.674469	4.65513	-2.14558	0.0949897	0.188825
AD000671.2	0.503247	2.69695	0.531417	0.787883	0.503247	0	1	1	0.503247	1.96437	0.652167	0.781729	2.50044	-4.68096	0.019844	0.112573	2.50044	-4.58565	0.0224979	0.0785514	2.50044	0.239206	0.885826	0.95979
ADA	35.4077	-0.264486	0.43821	0.704263	35.4077	-1.31666	0.00026099	0.00105397	35.4077	-2.28289	1.51837e-08	8.91408e-08	102.662	0.115389	0.565824	0.855231	102.662	-0.514857	0.0138942	0.0533211	102.662	-0.588711	0.00483465	0.0144823
ADA2	1.20791	1.36614	0.571245	0.819465	1.20791	0.136612	0.956444	1	1.20791	0.861175	0.725272	0.838842	102.986	0.0993559	0.654484	0.906732	102.986	-0.080343	0.720771	0.894806	102.986	-0.27292	0.226826	0.379726
ADAD1	0				0				0				0				0				0
ADAD2	0.415098	0	1	1	0.415098	0.771527	0.861037	0.944395	0.415098	2.74827	0.523878	0.670729	0.456177	3.33588	0.436842	0.768056	0.456177	0	1	1	0.456177	0	1	1
ADAL	127.797	0.245167	0.281177	0.53566	127.797	0.199215	0.381059	0.555533	127.797	0.188164	0.410864	0.562778	143.984	0.135641	0.4239	0.75794	143.984	-0.247179	0.156149	0.342707	143.984	-0.161957	0.34728	0.525247
ADAM10	1026.39	0.147562	0.0837015	0.234074	1026.39	0.201355	0.0179107	0.04464	1026.39	-0.00163613	0.984826	1	1595.29	0.0491048	0.430762	0.763881	1595.29	0.231762	0.000191009	0.00141653	1595.29	0.0167053	0.788894	0.911457
ADAM11	284.564	0.103627	0.38912	0.656446	284.564	-0.0990716	0.413877	0.590555	284.564	-0.197049	0.109641	0.192716	66.9033	1.24598	2.61329e-05	0.000647304	66.9033	1.26421	2.08733e-05	0.000203724	66.9033	0.867338	0.00387887	0.0119091
ADAM12	2253.07	0.0635196	0.206428	0.438697	2253.07	0.568304	7.22883e-31	4.5536e-29	2253.07	0.239936	1.69163e-06	7.71999e-06	2173.67	-0.0988639	0.0597329	0.239778	2173.67	0.111014	0.0337142	0.107759	2173.67	-0.253926	1.54659e-06	9.34955e-06
ADAM15	650.511	0.0845767	0.282512	0.537352	650.511	0.141337	0.0707889	0.144221	650.511	-0.205451	0.0108385	0.0255167	1086.08	0.157686	0.0326012	0.158371	1086.08	-0.114866	0.124715	0.291806	1086.08	-0.477933	2.74625e-10	2.68854e-09
ADAM17	460.603	0.114464	0.286915	0.543104	460.603	0.169226	0.113693	0.213231	460.603	0.204198	0.0576652	0.110062	770.594	-0.150943	0.0527535	0.219991	770.594	-0.203125	0.00968985	0.0398792	770.594	-0.364029	3.82844e-06	2.17261e-05
ADAM18	0				0				0				0				0				0
ADAM19	183.229	0.158939	0.361603	0.628416	183.229	0.0756432	0.664484	0.811214	183.229	-0.0267314	0.879549	0.943758	324.11	-0.129496	0.352148	0.69093	324.11	0.133089	0.33561	0.578262	324.11	0.367458	0.00713259	0.0204668
ADAM2	0				0				0				0				0				0
ADAM20	1.77671	0	1	1	1.77671	3.92018	0.358905	0.53131	1.77671	4.43048	0.299163	0.439597	1.22851	-1.87802	0.483292	0.801038	1.22851	-0.696649	0.786268	0.938313	1.22851	-1.85117	0.488863	0.672376
ADAM21	4.25151	-1.34632	0.342034	0.607183	4.25151	-0.14262	0.915455	0.984876	4.25151	0.25373	0.849295	0.919764	13.2328	-1.1009	0.0792053	0.286862	13.2328	-1.26693	0.0473685	0.14017	13.2328	-0.253869	0.672256	0.821551
ADAM22	865.357	0.215307	0.0124649	0.0557317	865.357	0.313723	0.000252765	0.00102304	865.357	0.13017	0.133644	0.227505	1577.28	-0.0483479	0.455245	0.78088	1577.28	-0.0611106	0.347188	0.591217	1577.28	-0.127514	0.0495199	0.109614
ADAM23	1160.15	0.155953	0.0302328	0.109879	1160.15	0.0190953	0.791356	0.906799	1160.15	-0.0154785	0.831515	0.905861	257.502	0.4214	0.0042897	0.0366258	257.502	0.320899	0.0308889	0.101108	257.502	0.0589568	0.693694	0.834557
ADAM28	0				0				0				5.8187	0.123977	0.905136	1	5.8187	-1.86059	0.10868	0.264618	5.8187	-0.542751	0.6096	0.775969
ADAM29	12.518	0.587377	0.478461	0.74137	12.518	2.16322	0.00586899	0.0169804	12.518	2.22798	0.0046241	0.0119239	0.0799266	0.944023	0.830397	0.969475	0.0799266	0	1	1	0.0799266	0	1	1
ADAM30	0				0				0				0				0				0
ADAM32	10.4837	1.05039	0.148699	0.350885	10.4837	1.43434	0.0453943	0.0996111	10.4837	0.843111	0.25263	0.384053	12.1824	5.38156	0.000112815	0.00213962	12.1824	6.58954	1.68891e-06	2.18894e-05	12.1824	7.04683	2.77977e-07	1.87179e-06
ADAM33	0.568328	0	1	1	0.568328	0	1	1	0.568328	3.55968	0.406025	0.557873	8.53787	-0.256911	0.730026	0.940688	8.53787	-0.00436169	0.995293	1	8.53787	-1.59308	0.0512312	0.112903
ADAM7	0				0				0				0				0				0
ADAM8	14.8598	-0.288537	0.633353	0.864627	14.8598	-0.358683	0.553427	0.721698	14.8598	-0.884055	0.158534	0.262481	21.651	0.629025	0.250035	0.574243	21.651	0.817591	0.133519	0.306822	21.651	1.28599	0.0162813	0.042255
ADAM9	173.565	0.160154	0.409841	0.675206	173.565	0.258458	0.181335	0.310601	173.565	-0.028578	0.884356	0.947483	1010.75	0.332568	3.65204e-05	0.000840914	1010.75	0.394311	1.01407e-06	1.38547e-05	1010.75	0.416734	2.116e-07	1.44795e-06
ADAMDEC1	0				0				0				0				0				0
ADAMTS1	267.762	-0.0765182	0.562454	0.813513	267.762	-0.348023	0.00913085	0.0249782	267.762	-0.399852	0.0030789	0.00822402	155.479	-0.487062	0.0056369	0.0450783	155.479	-0.34472	0.0495297	0.145527	155.479	-0.563449	0.0014248	0.00489891
ADAMTS10	95.1553	-0.107093	0.624206	0.8581	95.1553	-0.451205	0.0419698	0.0931742	95.1553	-0.312803	0.159193	0.263464	2.24143	-0.0600675	0.969472	1	2.24143	0.812322	0.593433	0.809828	2.24143	-0.264362	0.86765	0.946366
ADAMTS12	1.13781	-1.52107	0.577776	0.823124	1.13781	1.41197	0.57448	0.739214	1.13781	-0.586084	0.826759	0.905732	0				0				0
ADAMTS13	339.857	0.378405	0.00645742	0.0328304	339.857	0.983477	3.96588e-13	5.7412e-12	339.857	1.30754	3.23527e-22	5.59739e-21	317.165	0.524148	2.37601e-05	0.000599652	317.165	0.512416	3.92768e-05	0.000357008	317.165	0.414463	0.000880579	0.00317841
ADAMTS14	31.9141	-0.821406	0.0358894	0.125061	31.9141	-1.41876	0.000438966	0.00169108	31.9141	-1.46553	0.000346406	0.00110664	25.7906	-1.51881	0.00311105	0.0285882	25.7906	-1.31232	0.0101883	0.0415041	25.7906	-1.16695	0.0208059	0.0520231
ADAMTS15	12.9369	-0.1356	0.929279	1	12.9369	4.75873	3.68921e-05	0.000176612	12.9369	5.47237	1.89791e-06	8.6108e-06	3.35744	0.304222	0.844902	0.976941	3.35744	-0.505068	0.751844	0.916139	3.35744	-0.336966	0.831326	0.919915
ADAMTS16	2.66222	0.762586	0.593521	0.83333	2.66222	0.633197	0.658566	0.808587	2.66222	1.01285	0.476042	0.627961	0.25684	1.82168	0.676747	0.911914	0.25684	1.03932	0.813576	0.940181	0.25684	0	1	1
ADAMTS17	527.738	-0.355039	0.00069042	0.00514112	527.738	-0.691553	6.43603e-11	7.14798e-10	527.738	-0.811519	4.0266e-14	4.04022e-13	68.285	-0.597444	0.0183112	0.106595	68.285	-0.794952	0.00217882	0.0113591	68.285	0.596219	0.0119168	0.0320919
ADAMTS18	0.0834625	0	1	1	0.0834625	0	1	1	0.0834625	0.940989	0.830934	0.905732	0				0				0
ADAMTS19	230.757	-0.427839	0.00651483	0.0330399	230.757	0.135281	0.374074	0.547896	230.757	0.820011	3.9385e-08	2.19906e-07	0.672279	1.8226	0.625162	0.886858	0.672279	2.07456	0.57668	0.800619	0.672279	2.8153	0.4417	0.625823
ADAMTS2	3167.68	-0.30808	1.06649e-07	2.3609e-06	3167.68	-0.45132	7.87098e-15	1.35602e-13	3167.68	-0.179355	0.00196376	0.00546457	4.84361	-2.03877	0.0690082	0.263692	4.84361	-1.90698	0.0881535	0.225254	4.84361	-1.56038	0.151202	0.275986
ADAMTS20	170.031	-0.00999765	0.96084	1	170.031	-0.406867	0.0478993	0.104225	170.031	-1.25509	5.49703e-09	3.39712e-08	18.3091	-0.378273	0.480556	0.799293	18.3091	0.509234	0.32699	0.568771	18.3091	-1.75528	0.00318019	0.00997762
ADAMTS3	63.2386	0.0213079	0.942976	1	63.2386	0.381352	0.193163	0.326711	63.2386	0.088925	0.765723	0.872035	303.256	0.0165338	0.9084	1	303.256	0.561724	6.88373e-05	0.000582157	303.256	0.58392	3.25547e-05	0.000156542
ADAMTS4	8.04351	0.737652	0.371033	0.638545	8.04351	1.16901	0.149526	0.267081	8.04351	0.32754	0.698143	0.814051	240.143	0.256072	0.0665865	0.257819	240.143	0.225427	0.108304	0.263983	240.143	-0.506558	0.000494156	0.00189141
ADAMTS5	210.126	0.18505	0.285789	0.541819	210.126	0.322211	0.0613481	0.128303	210.126	0.22702	0.191469	0.306979	0				0				0
ADAMTS6	43.0656	-0.379212	0.216523	0.452692	43.0656	-0.804255	0.0102711	0.0276796	43.0656	-1.22231	0.000188764	0.000633159	47.4378	-0.67721	0.0270014	0.139634	47.4378	-0.270786	0.367094	0.614867	47.4378	-0.238503	0.423516	0.606927
ADAMTS7	464.156	-0.495448	3.49012e-07	6.94407e-06	464.156	-0.658836	1.65349e-11	1.97776e-10	464.156	-0.506741	2.2808e-07	1.15851e-06	3393.3	-0.170528	0.0025091	0.0242699	3393.3	-0.312069	3.7582e-08	6.89118e-07	3393.3	-0.662561	3.80582e-31	1.67102e-29
ADAMTS8	3.24431	0.233767	0.88139	1	3.24431	0.830533	0.590836	0.754028	3.24431	-1.5982	0.355179	0.502754	0				0				0
ADAMTS9	1034.44	0.045344	0.618557	0.85292	1034.44	0.904217	1.05477e-24	4.12094e-23	1034.44	1.7276	5.12003e-88	1.21063e-85	5486.06	0.276502	3.09801e-10	3.78997e-08	5486.06	0.591464	9.3934e-42	4.85608e-39	5486.06	1.15777	1.09224e-158	1.09402e-155
ADAMTSL1	1.95884	-2.29999	0.310883	0.572338	1.95884	-1.55798	0.473119	0.648557	1.95884	-0.130612	0.950195	1	0.325264	-2.4599	0.569783	0.855231	0.325264	-1.4028	0.745845	0.912227	0.325264	-2.46337	0.569238	0.743794
ADAMTSL2	310.121	-0.363792	0.0167533	0.069852	310.121	-0.179045	0.234734	0.382853	310.121	0.423464	0.00438217	0.0113574	131.341	-0.598514	0.00618649	0.0481285	131.341	0.520814	0.010862	0.0437265	131.341	1.56657	1.57553e-15	2.51739e-14
ADAMTSL3	5.32434	2.23292	0.165698	0.377353	5.32434	3.42989	0.0292055	0.0682941	5.32434	3.91622	0.0124594	0.028821	0				0				0
ADAMTSL4	12.826	1.50339	0.0848051	0.236068	12.826	1.05093	0.231592	0.378409	12.826	0.599666	0.501375	0.652619	59.2194	-0.420078	0.157974	0.444595	59.2194	-1.09891	0.000367081	0.00249696	59.2194	-2.165	7.11319e-11	7.43614e-10
ADAMTSL5	0.0810746	-1.08891	0.804858	0.965971	0.0810746	-1.15197	0.793803	0.906799	0.0810746	-0.982539	0.823589	0.905732	3.24035	-3.69239	0.070214	0.266133	3.24035	1.8648	0.269952	0.503393	3.24035	-0.0364307	0.983412	1
ADAP1	43.4928	-0.195356	0.507112	0.769132	43.4928	-0.901669	0.00322501	0.0100183	43.4928	-1.32798	3.67308e-05	0.000138622	9.54479	1.24129	0.101022	0.337077	9.54479	1.03066	0.178421	0.376928	9.54479	1.20698	0.111181	0.214363
ADAP2	0.912252	0	1	1	0.912252	2.47088	0.456521	0.632092	0.912252	3.7534	0.250926	0.382068	1.05133	4.12966	0.101488	0.338068	1.05133	1.98267	0.458532	0.705833	1.05133	0.940551	0.731835	0.866331
ADAR	2626.36	-0.138369	0.0090057	0.0428361	2626.36	-0.355747	2.37886e-11	2.80022e-10	2626.36	-0.348852	7.24315e-11	5.45325e-10	4736.78	-0.0689609	0.152412	0.434619	4736.78	-0.0158806	0.741988	0.910219	4736.78	0.0654834	0.172903	0.306995
ADARB1	196.026	0.514456	0.000817608	0.00591542	196.026	0.658644	1.52778e-05	7.8531e-05	196.026	0.65994	1.69992e-05	6.71692e-05	20.8172	1.23269	0.0295919	0.148385	20.8172	1.76114	0.00164383	0.0090034	20.8172	1.22655	0.0304209	0.0723116
ADARB2	15.0078	0.00684362	0.990678	1	15.0078	-0.0713083	0.903208	0.975636	15.0078	0.871212	0.124392	0.214326	5.09552	0.731891	0.719788	0.935066	5.09552	-0.921223	0.65751	0.856618	5.09552	-3.2649	0.149871	0.27387
ADAT1	260.334	0.10349	0.42322	0.689312	260.334	0.29096	0.0226279	0.05466	260.334	0.138214	0.286766	0.42467	280.15	0.435433	0.00229045	0.0226445	280.15	0.244286	0.0905885	0.229836	280.15	0.0787851	0.586237	0.755227
ADAT2	75.9788	-0.18012	0.523859	0.782814	75.9788	-1.12844	0.000118277	0.000513627	75.9788	-0.969282	0.000947616	0.00279168	94.617	-0.295571	0.198869	0.507738	94.617	0.013592	0.952378	1	94.617	-0.111777	0.623745	0.787718
ADAT3	93.4211	-0.538055	0.0184811	0.0752313	93.4211	0.368171	0.0876347	0.172364	93.4211	0.618653	0.00396726	0.0103844	94.4828	-0.0877554	0.697755	0.922669	94.4828	0.026755	0.905662	0.985746	94.4828	0.0472241	0.833334	0.92116
ADCK1	74.0074	0.358033	0.209153	0.442414	74.0074	-0.212439	0.464496	0.639731	74.0074	-0.0809648	0.780716	0.884356	45.8732	0.828723	0.0200968	0.113726	45.8732	0.1881	0.607959	0.822415	45.8732	0.503066	0.162694	0.292433
ADCK2	279.877	0.32702	0.01004	0.046838	279.877	0.162345	0.203476	0.340798	279.877	0.0455997	0.724842	0.838411	222.935	0.0837829	0.607058	0.873942	222.935	-0.317985	0.0556451	0.158932	222.935	-0.410888	0.0133662	0.0355176
ADCK5	140.53	0.976492	6.59094e-07	1.22194e-05	140.53	1.05463	6.76337e-08	5.05703e-07	140.53	0.966731	9.55733e-07	4.50398e-06	107.198	0.387527	0.0716508	0.269699	107.198	0.460232	0.0326018	0.105253	107.198	0.43884	0.0408622	0.09298
ADCY1	1504.53	-0.240989	0.000798092	0.0057959	1504.53	0.29104	3.62834e-05	0.000173851	1504.53	0.545703	8.30784e-15	8.75597e-14	287.532	0.150334	0.273477	0.602521	287.532	0.120566	0.382605	0.63089	287.532	0.495084	0.000254619	0.00103435
ADCY10	2.055	2.73049	0.163723	0.374058	2.055	3.49182	0.0664303	0.137018	2.055	4.62204	0.0131574	0.0302428	2.65197	0.944029	0.687167	0.915491	2.65197	3.70598	0.0777255	0.20538	2.65197	5.44582	0.00782694	0.0221498
ADCY2	0.292574	0	1	1	0.292574	2.0495	0.636817	0.790345	0.292574	0.940967	0.830938	0.905732	0				0				0
ADCY3	695.9	0.0400027	0.632273	0.863876	695.9	-0.0776694	0.354138	0.52616	695.9	-0.2936	0.000591923	0.00181356	518.67	0.0765564	0.502411	0.81544	518.67	0.00534318	0.962874	1	518.67	-0.294083	0.0109933	0.0299064
ADCY4	0.568387	2.3264	0.531453	0.787883	0.568387	0	1	1	0.568387	2.76127	0.455344	0.60877	1.92341	0.978788	0.546821	0.845539	1.92341	1.3998	0.384082	0.632546	1.92341	-1.91732	0.323118	0.497482
ADCY5	211.768	-0.266622	0.0944041	0.254501	211.768	-0.198663	0.2099	0.34937	211.768	0.241344	0.123242	0.212614	3.4302	2.80972	0.0691256	0.264078	3.4302	2.4228	0.121485	0.286387	3.4302	2.87646	0.0623886	0.133259
ADCY6	1219.46	0.436907	2.89159e-08	7.30283e-07	1219.46	0.684797	1.67722e-18	3.9773e-17	1219.46	1.02838	4.88811e-40	2.0554e-38	1210.06	0.0821305	0.238207	0.560244	1210.06	0.123941	0.0757367	0.20142	1210.06	0.0951013	0.171721	0.305302
ADCY7	524.743	0.0549269	0.577717	0.823111	524.743	-0.203792	0.040608	0.0907189	524.743	-0.237806	0.0179772	0.0398125	279.261	0.184853	0.129281	0.394428	279.261	0.309825	0.0108797	0.0437646	279.261	0.170427	0.162187	0.291719
ADCY8	3.43811	0	1	1	3.43811	4.58924	0.00873599	0.024031	3.43811	5.56736	0.00131562	0.00378359	0.387942	3.10137	0.470541	0.792132	0.387942	0	1	1	0.387942	0	1	1
ADCY9	420.438	-0.285541	0.00902893	0.0429158	420.438	-0.395023	0.000314332	0.00124868	420.438	-0.500466	6.73323e-06	2.80953e-05	176.963	-0.0399354	0.829136	0.969475	176.963	-0.134718	0.470187	0.714891	176.963	0.149167	0.416821	0.600648
ADCYAP1	1688.95	-0.293721	2.17223e-05	0.000264478	1688.95	0.0144047	0.833105	0.936289	1688.95	0.3964	5.4384e-09	3.36216e-08	0.502976	-0.90665	0.801725	0.969475	0.502976	0.142118	0.968127	1	0.502976	-0.910125	0.800981	0.919785
ADCYAP1R1	894.565	-0.169897	0.0283113	0.10436	894.565	-0.496677	2.33139e-10	2.4258e-09	894.565	-0.675052	2.57271e-17	3.26898e-16	22.0129	0.000212438	0.999644	1	22.0129	-0.286886	0.555192	0.785635	22.0129	0.378604	0.418978	0.602363
ADD1	2118.17	0.0092193	0.861971	0.992733	2118.17	-0.0827211	0.119264	0.221793	2118.17	-0.034389	0.519157	0.667721	2129.21	-0.0987218	0.0854594	0.300549	2129.21	0.130093	0.0227906	0.0793316	2129.21	0.105414	0.0643624	0.136691
ADD2	2141.7	-0.043774	0.4319	0.697526	2141.7	0.000723252	0.989605	1	2141.7	-0.179657	0.00139141	0.00398261	8.52764	-0.204265	0.825784	0.969475	8.52764	-0.754949	0.426954	0.674932	8.52764	-0.348047	0.708831	0.84806
ADD3	1351.68	0.169719	0.00740969	0.0365555	1351.68	0.0480873	0.449265	0.625299	1351.68	0.292515	3.87152e-06	1.67766e-05	2422.29	-0.0948414	0.0748729	0.277116	2422.29	-0.182856	0.000643869	0.00403072	2422.29	-0.400617	9.81428e-14	1.37366e-12
ADGB	0.439253	0	1	1	0.439253	2.88648	0.502025	0.674729	0.439253	0.940959	0.830939	0.905732	0.308213	1.75779	0.687843	0.915491	0.308213	0	1	1	0.308213	1.79115	0.682013	0.824592
ADGRA1	0.6677	0	1	1	0.6677	0	1	1	0.6677	3.7905	0.375662	0.525666	0				0				0
ADGRA2	307.764	0.099554	0.429352	0.695135	307.764	-0.341449	0.00775645	0.0217434	307.764	-0.159146	0.214218	0.336345	1796.3	-0.0382077	0.495458	0.810293	1796.3	0.104284	0.0623087	0.173091	1796.3	-0.0647762	0.248272	0.407206
ADGRA3	1276.21	-0.268319	3.53248e-05	0.000406721	1276.21	-0.547928	5.9927e-17	1.24075e-15	1276.21	-0.753	1.65909e-29	4.22939e-28	862.628	-0.0821973	0.280795	0.610836	862.628	-0.276395	0.000347799	0.00238402	862.628	-0.403358	1.86141e-07	1.28305e-06
ADGRB1	308.498	-0.00977601	0.939996	1	308.498	-0.0767919	0.554503	0.722812	308.498	0.0456057	0.72609	0.839414	196.573	0.0948183	0.594534	0.866181	196.573	0.14829	0.405882	0.654919	196.573	-0.244771	0.17506	0.31016
ADGRB2	749.169	-0.177355	0.0312519	0.112605	749.169	-0.247139	0.00270412	0.00857321	749.169	-0.0862664	0.295187	0.434616	1433.62	-0.0242876	0.723684	0.937647	1433.62	0.277428	4.73785e-05	0.000420192	1433.62	0.209941	0.00205576	0.00678032
ADGRB3	312.038	-0.0933105	0.43097	0.69694	312.038	0.168963	0.147494	0.264014	312.038	-0.41561	0.00063259	0.0019255	331.483	-0.14001	0.24518	0.569045	331.483	0.139371	0.242684	0.467198	331.483	0.308169	0.00888709	0.0247954
ADGRD1	14.0193	-0.254806	0.726997	0.923319	14.0193	1.11108	0.109031	0.206171	14.0193	0.863144	0.21797	0.340924	0				0				0
ADGRD2	3.2177	1.80609	0.259403	0.508524	3.2177	1.04433	0.519948	0.690457	3.2177	-0.302509	0.860573	0.928402	0.532206	3.55773	0.406293	0.743596	0.532206	0	1	1	0.532206	0	1	1
ADGRE1	0				0				0				0.16099	0	1	1	0.16099	0	1	1	0.16099	1.83022	0.675239	0.821551
ADGRE2	0				0				0				1.30344	0.925323	0.678938	0.912995	1.30344	0.0887789	0.969774	1	1.30344	1.994	0.358386	0.537659
ADGRE3	0				0				0				0.0790769	0	1	1	0.0790769	1.03934	0.813573	0.940181	0.0790769	0	1	1
ADGRE5	9.15879	3.36167	0.0160714	0.0676485	9.15879	5.76351	1.82647e-05	9.27158e-05	9.15879	4.99696	0.000227482	0.000752507	741.772	-0.220957	0.0039315	0.0341868	741.772	-0.198646	0.00981158	0.0402355	741.772	-0.87078	9.5267e-28	3.40792e-26
ADGRF1	0				0				0				0				0				0
ADGRF2	0				0				0				0.390384	0	1	1	0.390384	0	1	1	0.390384	3.10977	0.469292	0.653937
ADGRF3	15.1616	0.834576	0.255708	0.503793	15.1616	1.49267	0.0376219	0.0848965	15.1616	2.09402	0.00323647	0.00861246	5.89553	0.224173	0.838184	0.972859	5.89553	0.65912	0.544053	0.77654	5.89553	0.102168	0.926152	0.988907
ADGRF4	0				0				0				0.71001	-0.900421	0.790147	0.969475	0.71001	1.19583	0.712696	0.8885	0.71001	-0.903896	0.789356	0.911661
ADGRF5	0				0				0				0				0				0
ADGRG1	120.366	-0.459897	0.0449685	0.148005	120.366	0.232636	0.295303	0.45867	120.366	0.32611	0.143303	0.241054	6.15799	-0.442515	0.681215	0.914156	6.15799	0.804319	0.436921	0.684084	6.15799	-0.117602	0.91179	0.97892
ADGRG2	2.95599	1.09298	0.556462	0.809007	2.95599	2.81967	0.117286	0.218939	2.95599	0.34242	0.858679	0.926912	15.617	0.962563	0.149981	0.430288	15.617	1.66011	0.0110721	0.0443635	15.617	2.17662	0.000712257	0.00262526
ADGRG3	0.0821252	0.834622	0.849803	0.985412	0.0821252	0	1	1	0.0821252	0	1	1	0				0				0
ADGRG4	0.0834625	0	1	1	0.0834625	0	1	1	0.0834625	0.940989	0.830934	0.905732	0				0				0
ADGRG5	0.478037	0	1	1	0.478037	1.6352	0.708355	0.846281	0.478037	2.77026	0.520467	0.668932	0.572276	-2.23894	0.561097	0.853357	0.572276	-2.14363	0.57789	0.801356	0.572276	-3.20421	0.405529	0.588493
ADGRG6	77.4212	-0.379579	0.125329	0.310342	77.4212	0.6472	0.00549315	0.0160266	77.4212	0.475906	0.0442578	0.0875018	676.942	-0.0459596	0.597715	0.868684	676.942	0.243867	0.00470186	0.0217655	676.942	0.36049	2.46036e-05	0.000121173
ADGRG7	0				0				0				0				0				0
ADGRL1	1874.97	-0.24909	3.30857e-05	0.000385292	1874.97	-0.38193	2.1884e-10	2.2887e-09	1874.97	-0.370734	9.01236e-10	6.08847e-09	1294.18	0.210237	0.00112946	0.0131164	1294.18	0.533373	7.26359e-17	4.6377e-15	1294.18	0.451188	1.63454e-12	2.00575e-11
ADGRL2	955.025	-0.22553	0.0026014	0.015699	955.025	-0.158275	0.0336021	0.0769644	955.025	-0.206926	0.00593496	0.0148876	7179.13	-0.0563048	0.222465	0.541745	7179.13	0.123718	0.00726998	0.0313279	7179.13	0.0786211	0.0877718	0.176779
ADGRL3	86.5019	-0.36582	0.185039	0.407041	86.5019	-0.607915	0.0286273	0.0671633	86.5019	-1.32956	4.44748e-06	1.9068e-05	22.6834	-0.810045	0.0684807	0.262365	22.6834	-0.806534	0.0713921	0.193102	22.6834	-0.628139	0.153086	0.278918
ADGRL4	0				0				0				0.0847574	0	1	1	0.0847574	1.03934	0.813573	0.940181	0.0847574	0	1	1
ADGRV1	2.66374	-0.80696	0.672119	0.890862	2.66374	1.1748	0.48563	0.6602	2.66374	2.53204	0.122934	0.212163	5.51066	2.45056	0.0552805	0.227627	5.51066	2.08369	0.106912	0.261461	5.51066	2.60357	0.0411078	0.0934326
ADH1A	0				0				0				0				0				0
ADH1B	0.459273	0	1	1	0.459273	3.23815	0.450196	0.626151	0.459273	0	1	1	0.0799266	0.944023	0.830397	0.969475	0.0799266	0	1	1	0.0799266	0	1	1
ADH1C	0				0				0				0				0				0
ADH4	0				0				0				0				0				0
ADH5	956.928	-0.0916702	0.161979	0.371164	956.928	-0.353579	9.58083e-08	7.00319e-07	956.928	-0.509142	5.20409e-14	5.17396e-13	1159.99	-0.202281	0.00502056	0.0410196	1159.99	-0.377419	2.25726e-07	3.54655e-06	1159.99	-0.427553	4.16325e-09	3.59097e-08
ADH6	0				0				0				0.892358	3.75523	0.282133	0.612335	0.892358	2.07273	0.563308	0.792002	0.892358	0.940523	0.7965	0.916478
ADH7	0				0				0				0				0				0
ADHFE1	18.5115	-0.14076	0.833479	0.983454	18.5115	2.49763	2.45771e-05	0.000121803	18.5115	2.03321	0.000705231	0.0021252	3.6227	-1.74017	0.263296	0.590481	3.6227	0.762907	0.576544	0.800528	3.6227	0.47677	0.72832	0.863446
ADI1	150.266	-0.0690394	0.748383	0.937881	150.266	0.27636	0.193229	0.326789	150.266	0.160907	0.452723	0.605673	116.414	0.0828541	0.741582	0.947305	116.414	-0.205469	0.420004	0.668685	116.414	0.430183	0.0837068	0.17011
ADIG	0				0				0				0				0				0
ADIPOQ	1.60648	2.73105	0.271352	0.523607	1.60648	3.97031	0.100893	0.193564	1.60648	3.46489	0.156573	0.259681	0				0				0
ADIPOR1	555.083	0.3043	0.000917026	0.00648965	555.083	0.494354	5.0523e-08	3.85539e-07	555.083	0.602556	3.46927e-11	2.68762e-10	2117.61	0.066545	0.201868	0.512456	2117.61	0.181307	0.000501652	0.00324696	2117.61	0.191091	0.000229592	0.000940765
ADIPOR2	778.868	0.262895	0.00352001	0.0201435	778.868	0.328024	0.00025573	0.00103427	778.868	0.354028	8.58581e-05	0.000304753	1072.67	0.306872	0.000141556	0.00257208	1072.67	0.480091	2.39263e-09	5.5977e-08	1072.67	0.48395	1.57408e-09	1.42521e-08
ADIRF	0.0834625	0	1	1	0.0834625	0	1	1	0.0834625	0.940989	0.830934	0.905732	6.81068	-1.94017	0.0619805	0.245463	6.81068	0.59404	0.506869	0.747985	6.81068	-0.242501	0.791706	0.913235
ADK	402.484	0.00511623	0.96349	1	402.484	-0.251	0.0259263	0.0614629	402.484	-0.932996	2.95251e-15	3.23073e-14	259.796	0.0878989	0.570575	0.855231	259.796	-0.0133561	0.931829	1	259.796	-0.0467062	0.764218	0.892076
ADM	55.3195	0.170721	0.595037	0.834584	55.3195	1.02162	0.000913316	0.00326484	55.3195	1.27485	3.32168e-05	0.000126031	96.5412	0.45766	0.0496871	0.212044	96.5412	1.19028	1.60467e-07	2.60025e-06	96.5412	0.564809	0.0148853	0.0389919
ADM2	36.0451	0.164921	0.648286	0.875199	36.0451	0.196127	0.585942	0.749599	36.0451	0.219976	0.543955	0.689398	65.1905	1.19668	2.54327e-05	0.000632896	65.1905	-0.335953	0.266213	0.499112	65.1905	-1.4351	1.13262e-05	5.93377e-05
ADM5	42.2897	-1.03963	0.00131695	0.00881298	42.2897	-2.7129	3.14107e-13	4.60022e-12	42.2897	-1.33749	5.5556e-05	0.000202637	51.2008	-0.722472	0.0486878	0.209303	51.2008	-0.672624	0.0671243	0.18353	51.2008	0.521555	0.136571	0.253824
ADNP	1857.57	-0.673488	8.92138e-26	2.74627e-23	1857.57	-0.579088	1.18279e-19	3.08262e-18	1857.57	-0.722549	4.23441e-29	1.05958e-27	1612.11	-0.290883	5.96819e-06	0.000193225	1612.11	-0.241433	0.000176171	0.00131562	1612.11	-0.163536	0.0105349	0.0288159
ADNP2	740.008	0.0149463	0.880748	1	740.008	-0.109043	0.274764	0.433579	740.008	-0.0867419	0.387165	0.537674	708.559	-0.0420501	0.628099	0.889293	708.559	0.0318889	0.713631	0.889388	708.559	-0.187466	0.0318967	0.0752284
ADO	573.279	0.0220725	0.842306	0.985412	573.279	-0.185851	0.095543	0.185041	573.279	-0.119299	0.286259	0.424072	588.423	-0.0894106	0.307478	0.642602	588.423	-0.230289	0.00940833	0.0389305	588.423	-0.599829	2.79424e-11	3.03597e-10
ADORA1	46.4199	-0.14711	0.648917	0.875689	46.4199	-1.0413	0.00208826	0.00681537	46.4199	-0.241481	0.459007	0.612492	0.909036	-0.419107	0.877222	0.993572	0.909036	-1.82534	0.520317	0.757366	0.909036	-0.484775	0.858456	0.938917
ADORA2A	1.88207	-3.8192	0.0476926	0.154748	1.88207	-1.24697	0.443327	0.619784	1.88207	-3.71283	0.0542356	0.104395	92.3086	0.17797	0.499979	0.814251	92.3086	0.251115	0.341616	0.584721	92.3086	-0.16174	0.544976	0.724254
ADORA2B	47.1803	0.361747	0.280743	0.535272	47.1803	0.0770555	0.819792	0.926038	47.1803	-0.414422	0.235413	0.362576	40.2416	-0.0203439	0.950769	1	40.2416	-0.33045	0.324774	0.566789	40.2416	-2.82508	3.8543e-11	4.13448e-10
ADORA3	0				0				0				0				0				0
ADPGK	530.237	-0.085611	0.363284	0.630396	530.237	0.00677301	0.942253	1	530.237	-0.17973	0.0589849	0.112308	613.398	0.226091	0.0212566	0.118325	613.398	0.29141	0.00302365	0.0150534	613.398	0.0499223	0.613445	0.779192
ADPRH	13.288	0.954922	0.188263	0.411676	13.288	2.08049	0.00268202	0.00851202	13.288	2.50178	0.00028056	0.000913823	12.4104	0.858032	0.188086	0.493011	12.4104	-0.44432	0.525251	0.761643	12.4104	0.750083	0.251494	0.411185
ADPRHL1	81.5634	0.262341	0.32848	0.592691	81.5634	0.345209	0.195908	0.330462	81.5634	0.856649	0.00115618	0.00335404	12.9761	-0.499475	0.533748	0.836644	12.9761	0.341463	0.661377	0.858192	12.9761	0.957262	0.211326	0.359218
ADPRHL2	112.824	0.452591	0.0174704	0.0721888	112.824	0.139778	0.468818	0.643998	112.824	0.242778	0.209951	0.331076	521.583	0.0154349	0.876415	0.993199	521.583	-0.333507	0.00098637	0.00585248	521.583	-0.665236	8.62158e-11	8.90267e-10
ADPRM	42.9169	-0.278317	0.476106	0.739637	42.9169	-0.400816	0.305977	0.471478	42.9169	-0.392973	0.31849	0.462106	28.0379	-0.0986334	0.830982	0.969526	28.0379	-0.778394	0.102194	0.25239	28.0379	-1.3954	0.0044437	0.0134596
ADRA1A	0.837784	1.75977	0.620452	0.854716	0.837784	2.05964	0.558719	0.72674	0.837784	3.29119	0.34184	0.48798	0.902372	-2.21127	0.503132	0.815975	0.902372	-3.95688	0.237909	0.460642	0.902372	-4.05567	0.226396	0.379124
ADRA1B	6.19144	0.397793	0.76087	0.945581	6.19144	2.31353	0.0547016	0.116342	6.19144	3.28318	0.00573021	0.0144139	0				0				0
ADRA1D	1.38999	0	1	1	1.38999	1.68745	0.526077	0.696216	1.38999	4.67104	0.0606669	0.115104	0.885409	0.516098	0.882217	0.995941	0.885409	0.237853	0.945881	1	0.885409	-2.4494	0.49753	0.681779
ADRA2A	94.9387	-0.130839	0.654671	0.878875	94.9387	0.644839	0.021446	0.052137	94.9387	2.26405	5.13624e-17	6.35795e-16	1.39729	3.56467	0.169119	0.462194	1.39729	3.79305	0.142616	0.321593	1.39729	2.38157	0.372065	0.553179
ADRA2B	7.90341	1.22042	0.250926	0.498158	7.90341	2.58725	0.0112837	0.0299778	7.90341	2.61871	0.0105112	0.0248394	0.23978	2.40587	0.578388	0.857644	0.23978	0	1	1	0.23978	0	1	1
ADRA2C	339.728	-0.392853	0.00144529	0.00953106	339.728	-0.46058	0.000189447	0.000787071	339.728	-0.388315	0.00173225	0.00486598	93.0439	-0.169551	0.433064	0.765846	93.0439	-0.0721815	0.738556	0.907955	93.0439	-0.638668	0.00408904	0.0124916
ADRB1	0.0861957	-1.08891	0.804858	0.965971	0.0861957	-1.15197	0.793803	0.906799	0.0861957	-0.982539	0.823589	0.905732	0.438688	3.27043	0.446104	0.774822	0.438688	0	1	1	0.438688	0	1	1
ADRB2	4.25855	-0.587902	0.648385	0.875261	4.25855	1.77721	0.122543	0.227037	4.25855	0.978099	0.408116	0.560001	7.62112	0.450632	0.596532	0.867831	7.62112	0.370726	0.665034	0.859919	7.62112	-1.38511	0.142613	0.262974
ADRB3	0				0				0				0				0				0
ADRM1	821.838	-0.141507	0.0718893	0.210063	821.838	-0.153752	0.0500349	0.108106	821.838	-0.0209608	0.789655	0.891204	615.653	0.101402	0.24623	0.570572	615.653	-0.0108066	0.902687	0.98418	615.653	0.101444	0.245939	0.404287
ADSL	368.176	-0.322346	0.00346623	0.0199058	368.176	-0.768669	8.68224e-12	1.07311e-10	368.176	-0.813276	1.02659e-12	9.09766e-12	235.349	-0.260166	0.0726783	0.271946	235.349	-0.468935	0.00143515	0.00806725	235.349	-0.814109	4.84272e-08	3.63633e-07
ADSS	637.278	-0.315189	0.00041585	0.00336537	637.278	-0.899422	8.00272e-23	2.65915e-21	637.278	-1.38789	5.65251e-48	3.3054e-46	535.799	-0.213135	0.0296306	0.148533	535.799	-0.867118	1.61656e-17	1.09312e-15	535.799	-0.64833	8.78621e-11	9.06683e-10
ADSSL1	61.7492	2.80206	4.96205e-11	2.22406e-09	61.7492	3.65462	2.40781e-18	5.66044e-17	61.7492	4.08924	9.94715e-23	1.764e-21	75.0516	0.599465	0.0598474	0.240019	75.0516	0.91197	0.00395997	0.0188148	75.0516	0.894681	0.00460907	0.0138974
ADTRP	0				0				0				0				0				0
AEBP1	1365.84	0.295558	0.000105373	0.00105083	1365.84	0.470158	5.30081e-10	5.2605e-09	1365.84	0.729859	4.26017e-22	7.30859e-21	1315.2	-0.147408	0.0356788	0.168869	1315.2	-0.0886593	0.207071	0.417371	1315.2	-0.458879	1.04309e-10	1.06815e-09
AEBP2	326.828	-0.134073	0.257483	0.50599	326.828	0.0816074	0.484544	0.658943	326.828	0.0850246	0.470024	0.62254	490.471	0.00267928	0.979288	1	490.471	0.0166959	0.871953	0.966385	490.471	-0.112239	0.279204	0.445892
AEN	647.314	-0.303053	0.000944606	0.00666288	647.314	-0.1799	0.047704	0.103897	647.314	0.257998	0.00407322	0.0106327	224.535	-0.0450811	0.755139	0.954029	224.535	-0.106873	0.465018	0.711281	224.535	1.44727	5.08075e-27	1.74356e-25
AES	2145.45	-0.152717	0.0432987	0.14402	2145.45	-0.281779	0.000196827	0.000814828	2145.45	-0.13518	0.0741727	0.137244	3006.58	-0.15671	0.0109864	0.0738229	3006.58	-0.162269	0.00859567	0.0360802	3006.58	-0.477946	1.34187e-14	1.99118e-13
AF241726.2	0				0				0				0				0				0
AFAP1	1755.35	-0.314809	4.36784e-07	8.47341e-06	1755.35	-0.467591	7.55783e-14	1.18906e-12	1755.35	-0.355425	1.40307e-08	8.28189e-08	1196.05	0.017049	0.825356	0.969475	1196.05	0.00248472	0.974451	1	1196.05	0.513311	1.50734e-11	1.68457e-10
AFAP1L1	86.06	-0.159607	0.498137	0.760646	86.06	0.00103193	0.996469	1	86.06	-0.257357	0.279984	0.416783	94.6318	0.151381	0.56491	0.855128	94.6318	0.194508	0.460335	0.707047	94.6318	-0.842405	0.00212729	0.00698463
AFAP1L2	39.6381	0.985457	0.00868267	0.0415663	39.6381	1.00523	0.00727305	0.0205414	39.6381	0.929482	0.0138969	0.0317461	18.3083	-0.42337	0.453433	0.779758	18.3083	-0.332092	0.556583	0.786856	18.3083	-0.14759	0.791409	0.913112
AFDN	603.279	-0.16257	0.0738137	0.214129	603.279	-0.283382	0.00188966	0.0062295	603.279	-0.286801	0.00182003	0.00509853	855.78	-0.154227	0.0724878	0.271613	855.78	-0.194458	0.0243174	0.0834497	855.78	-0.0393594	0.645228	0.806701
AFF1	771.557	-0.0417052	0.635337	0.865976	771.557	-0.187257	0.0338186	0.0774169	771.557	-0.409141	5.09168e-06	2.16217e-05	562.711	-0.128897	0.141968	0.417463	562.711	0.162027	0.0618809	0.172265	562.711	0.224126	0.00918631	0.0255324
AFF2	23.4555	-0.0703598	0.90358	1	23.4555	1.37799	0.0113763	0.0301844	23.4555	1.97293	0.000252783	0.000829476	0				0				0
AFF3	256.39	0.170394	0.213214	0.448041	256.39	0.0790197	0.564386	0.731022	256.39	0.191354	0.163879	0.269688	11.7344	-0.0636611	0.923184	1	11.7344	0.19746	0.763265	0.924222	11.7344	-0.607657	0.371106	0.552265
AFF4	1967.45	0.0172926	0.811518	0.970475	1967.45	0.196044	0.00657344	0.0188183	1967.45	0.332779	4.01159e-06	1.73329e-05	2631.72	-0.218248	4.74044e-06	0.000159937	2631.72	-0.0276785	0.560131	0.789249	2631.72	0.00262752	0.955661	1
AFG1L	18.9715	0.0908717	0.859948	0.991731	18.9715	0.516413	0.304979	0.470519	18.9715	0.625653	0.214987	0.337261	76.4313	-0.455546	0.0918021	0.316052	76.4313	-0.587253	0.0314498	0.102421	76.4313	-0.993641	0.000340734	0.0013493
AFG3L2	771.97	-0.0886887	0.282971	0.537886	771.97	-0.244851	0.00315994	0.00984992	771.97	-0.480084	1.3853e-08	8.18293e-08	728.826	0.0161695	0.860939	0.985599	728.826	-0.223343	0.0169283	0.0627266	728.826	-0.171114	0.0655735	0.138657
AFM	0				0				0				0				0				0
AFMID	145.689	0.240379	0.167239	0.379961	145.689	-0.282573	0.112285	0.211075	145.689	-0.490374	0.00705983	0.0173649	286.362	0.14876	0.202917	0.513704	286.362	-0.11769	0.323219	0.564937	286.362	-0.858072	6.03238e-12	7.05656e-11
AFP	0				0				0				0				0				0
AFTPH	367.877	0.159141	0.154312	0.359569	367.877	0.205018	0.0651213	0.134863	367.877	0.269919	0.0156743	0.0353046	398.65	0.0573346	0.604006	0.871885	398.65	0.0646606	0.560361	0.789457	398.65	0.212993	0.0522371	0.114757
AGA	40.406	-0.115669	0.74458	0.935231	40.406	0.27932	0.422085	0.598614	40.406	0.0488115	0.890338	0.952079	104.6	-0.012222	0.959216	1	104.6	-0.212248	0.379832	0.62761	104.6	-0.71936	0.0034927	0.010833
AGAP1	2897.44	0.0457282	0.433263	0.698486	2897.44	0.126922	0.0290925	0.0681078	2897.44	0.496393	1.00043e-17	1.29232e-16	1002.2	-0.0612867	0.410318	0.745635	1002.2	0.0390641	0.599669	0.814988	1002.2	-0.142386	0.0565959	0.122967
AGAP2	841.904	0.235573	0.012921	0.0573024	841.904	0.518317	3.2134e-08	2.52537e-07	841.904	0.91746	6.87888e-23	1.236e-21	639.606	-0.0852239	0.338706	0.677167	639.606	0.175045	0.047689	0.140852	639.606	-0.0933438	0.294786	0.464709
AGAP3	1129.36	-0.0618253	0.381983	0.64951	1129.36	-0.0596512	0.397749	0.57346	1129.36	0.276505	7.90861e-05	0.000282525	1161.98	-0.065572	0.395462	0.733686	1161.98	0.0950908	0.21675	0.431668	1161.98	0.333018	1.21807e-05	6.34823e-05
AGAP4	151.773	0.0739725	0.821614	0.976613	151.773	0.062038	0.849935	0.944395	151.773	0.294281	0.368989	0.518389	206.298	-0.1703	0.296889	0.630859	206.298	0.176148	0.274439	0.50825	206.298	0.679191	1.58282e-05	8.11199e-05
AGAP5	6.23726	0.0634723	0.94916	1	6.23726	-0.13573	0.892194	0.967635	6.23726	0.656416	0.502415	0.653556	9.51045	0.452258	0.593548	0.865611	9.51045	0.188444	0.826426	0.947176	9.51045	1.01581	0.222932	0.374577
AGAP6	238.988	0.246165	0.103112	0.270914	238.988	0.341157	0.0229278	0.0553027	238.988	0.922552	4.09571e-10	2.86664e-09	358.307	0.0324792	0.770031	0.961956	358.307	0.219737	0.0466881	0.138843	358.307	0.837657	3.86373e-15	5.96955e-14
AGAP9	153.454	0.383559	0.0398271	0.135145	153.454	0.694189	0.000158728	0.000671937	153.454	0.71026	0.000121807	0.000421838	173.123	0.265246	0.135634	0.406901	173.123	0.331569	0.0624787	0.173412	173.123	0.556118	0.00154538	0.00527054
AGBL1	33.201	-0.63339	0.109202	0.282112	33.201	-0.238661	0.537142	0.707232	33.201	-0.391176	0.319023	0.462777	4.26497	1.81314	0.241697	0.56497	4.26497	3.82545	0.00962927	0.0397012	4.26497	2.86507	0.0559402	0.121674
AGBL2	0.0781918	0.834622	0.849803	0.985412	0.0781918	0	1	1	0.0781918	0	1	1	53.6602	-0.352663	0.272286	0.601303	53.6602	-1.04577	0.0017315	0.0093964	53.6602	-0.875063	0.00777418	0.0220278
AGBL3	47.1441	1.89804	9.28174e-08	2.0907e-06	47.1441	1.93197	5.03306e-08	3.84251e-07	47.1441	1.65172	4.39978e-06	1.88802e-05	16.4031	0.789699	0.186875	0.491605	16.4031	0.887202	0.138106	0.313992	16.4031	0.725487	0.226314	0.379027
AGBL4	20.5681	0.723849	0.200959	0.430537	20.5681	2.0228	0.000179596	0.000749965	20.5681	1.55848	0.00454576	0.0117441	3.67415	-0.822968	0.568619	0.855231	3.67415	0.796951	0.55482	0.785635	3.67415	0.718444	0.594236	0.762647
AGBL5	696.764	0.324955	0.000540081	0.00419193	696.764	0.77217	5.58183e-17	1.15715e-15	696.764	0.754235	4.26862e-16	4.93568e-15	969.413	0.135487	0.109178	0.354403	969.413	0.36899	1.1781e-05	0.000123743	969.413	-0.124349	0.145172	0.266772
AGER	0				0				0				0				0				0
AGFG1	949.382	-0.211669	0.00236902	0.014503	949.382	-0.0863794	0.210406	0.349962	949.382	0.0324392	0.638896	0.77355	1170.89	0.0586288	0.42723	0.760924	1170.89	0.230852	0.00171807	0.00934936	1170.89	0.239903	0.00107224	0.00379295
AGFG2	75.8737	-0.125669	0.628525	0.861737	75.8737	0.265343	0.297732	0.461345	75.8737	-0.213621	0.415593	0.568111	113.651	0.59593	0.00766903	0.05669	113.651	0.411312	0.0687428	0.187168	113.651	0.506329	0.0239262	0.0587389
AGGF1	317.505	0.14459	0.251171	0.498272	317.505	0.248869	0.0466812	0.101982	317.505	0.227906	0.0708153	0.132085	430.592	-0.0766065	0.458046	0.782813	430.592	-0.220777	0.0346711	0.110137	430.592	-0.376477	0.000329949	0.0013095
AGK	138.673	-0.412595	0.075892	0.218643	138.673	-0.911133	0.000113096	0.000493226	138.673	-0.700355	0.00294977	0.00791149	169.157	0.270335	0.175221	0.472298	169.157	-0.458338	0.0255921	0.087023	169.157	-0.312696	0.123853	0.234339
AGL	381.723	0.345813	0.00248225	0.0150774	381.723	0.23792	0.0378014	0.0852544	381.723	0.217316	0.0599608	0.113897	484.94	-0.0358103	0.711553	0.930809	484.94	-0.0213942	0.825933	0.947176	484.94	0.152322	0.11222	0.215925
AGMAT	0.0959768	-1.08891	0.804858	0.965971	0.0959768	-1.15197	0.793803	0.906799	0.0959768	-0.982539	0.823589	0.905732	5.13965	-1.22317	0.270143	0.598634	5.13965	-0.497055	0.643973	0.847525	5.13965	-0.767667	0.478548	0.662624
AGMO	0.624698	1.76165	0.681906	0.898044	0.624698	3.26176	0.439497	0.616119	0.624698	0	1	1	4.77931	1.48242	0.189075	0.494123	4.77931	1.60727	0.154142	0.339277	4.77931	0.496268	0.672296	0.821551
AGO1	439.313	0.0602956	0.542346	0.797146	439.313	-0.296719	0.0031619	0.00985413	439.313	-0.19448	0.0539343	0.10395	1056.4	-0.004308	0.963658	1	1056.4	0.0617138	0.514275	0.753763	1056.4	0.130333	0.166598	0.297794
AGO2	1094.79	-0.504227	2.45458e-14	1.88899e-12	1094.79	-0.780881	1.76735e-31	1.14422e-29	1094.79	-0.75505	4.34274e-29	1.08502e-27	2068.18	-0.292892	0.00010236	0.0019788	2068.18	-0.364647	1.44434e-06	1.9114e-05	2068.18	-0.308113	4.38979e-05	0.000206489
AGO3	286.46	0.36167	0.00539321	0.0283382	286.46	0.587111	4.78512e-06	2.68741e-05	286.46	0.496623	0.000130338	0.000448527	653.994	0.104406	0.348448	0.687459	653.994	0.14667	0.188527	0.391566	653.994	0.364804	0.000966325	0.00345424
AGO4	138.137	-0.144186	0.463559	0.728296	138.137	-0.145102	0.459599	0.634916	138.137	0.0231753	0.905964	0.964566	266.044	-0.00454811	0.971712	1	266.044	-0.148702	0.25316	0.481592	266.044	0.378903	0.00259087	0.00830425
AGPAT1	111.223	0.252514	0.234118	0.476561	111.223	0.506223	0.0157265	0.039866	111.223	-0.078761	0.716626	0.831088	146.156	0.0466469	0.799785	0.969475	146.156	0.0911385	0.62105	0.83204	146.156	-0.309897	0.0977858	0.193448
AGPAT2	6.02945	1.46821	0.19759	0.426074	6.02945	2.07779	0.0614948	0.128528	6.02945	3.19804	0.00326643	0.0086851	0.518078	-0.979536	0.824119	0.969475	0.518078	2.30456	0.591618	0.808431	0.518078	-0.983011	0.823505	0.919819
AGPAT3	627.217	-0.395417	1.09692e-05	0.000145061	627.217	-0.596521	4.46773e-11	5.05135e-10	627.217	-0.623221	9.57215e-12	7.79289e-11	8.01617	0.519798	0.765493	0.959483	8.01617	1.4007	0.417942	0.666434	8.01617	1.31693	0.446263	0.630949
AGPAT4	206.038	-0.0842558	0.576633	0.822573	206.038	0.247075	0.0949223	0.183926	206.038	0.316678	0.0330942	0.0679672	242.168	0.0176815	0.900129	1	242.168	0.420309	0.00246815	0.0126656	242.168	-0.00430126	0.975668	1
AGPAT5	1390.49	-0.317197	4.45084e-05	0.000499075	1390.49	-0.431514	2.94521e-08	2.33485e-07	1390.49	-0.515063	5.12027e-11	3.90726e-10	1060.21	-0.199446	0.0022216	0.0220864	1060.21	-0.182781	0.00524828	0.023915	1060.21	-0.40901	5.5812e-10	5.27695e-09
AGPS	1306.75	-0.0409071	0.607485	0.843761	1306.75	-0.0338302	0.670476	0.817061	1306.75	-0.241051	0.00270979	0.00732322	979.799	0.087334	0.271043	0.599903	979.799	0.0410061	0.60728	0.821678	979.799	0.0426748	0.591252	0.760405
AGR2	0.149241	0	1	1	0.149241	0.771545	0.861034	0.944395	0.149241	0.94098	0.830935	0.905732	0.471441	-0.0923067	0.982929	1	0.471441	-1.77268	0.683419	0.868431	0.471441	-0.0589941	0.989081	1
AGR3	0				0				0				0				0				0
AGRN	160.286	0.550534	0.00599351	0.0308857	160.286	1.78754	5.40673e-21	1.55575e-19	160.286	1.82481	1.13367e-21	1.89895e-20	1262.91	0.227806	0.000588163	0.00798868	1262.91	0.711991	1.05129e-27	1.71919e-25	1262.91	0.180849	0.0064631	0.0187532
AGRP	0				0				0				2.12587	-3.18181	0.45894	0.783143	2.12587	0.513129	0.902049	0.983819	2.12587	1.48678	0.720118	0.857337
AGT	0				0				0				0.784938	-0.0878856	0.98069	1	0.784938	-2.76508	0.460218	0.707029	0.784938	-1.04961	0.776773	0.901995
AGTPBP1	794.112	0.118888	0.136086	0.329757	794.112	0.018951	0.812533	0.921292	794.112	-0.276692	0.000710083	0.00213745	698.354	0.183354	0.0232789	0.12625	698.354	0.217472	0.00730655	0.0314602	698.354	0.141068	0.0814658	0.166167
AGTR1	3.72454	-0.551109	0.666952	0.887547	3.72454	-0.446739	0.725619	0.860667	3.72454	-1.06083	0.421399	0.574219	8.23616	0.161732	0.847558	0.978384	8.23616	0.740242	0.370808	0.619082	8.23616	-0.400864	0.642851	0.804681
AGTR2	0				0				0				0				0				0
AGTRAP	55.4304	0.526861	0.0782106	0.222963	55.4304	0.284492	0.345164	0.516259	55.4304	-0.0418042	0.892263	0.95354	291.961	-0.00396466	0.974437	1	291.961	0.261116	0.033184	0.106574	291.961	0.202154	0.0984503	0.194487
AGXT	0				0				0				0				0				0
AGXT2	0				0				0				0				0				0
AHCTF1	1185.83	0.045063	0.534298	0.789732	1185.83	0.188482	0.00886336	0.024328	1185.83	-0.102531	0.161625	0.266758	2060.75	-0.072143	0.207085	0.519557	2060.75	-0.101871	0.0762192	0.202275	2060.75	0.0959653	0.09138	0.182774
AHCY	2171.51	-0.39103	2.58077e-09	8.20766e-08	2171.51	-1.20058	7.32958e-72	4.27079e-69	2171.51	-1.58664	6.96747e-119	3.55232e-116	1502.25	-0.247765	6.76085e-05	0.0013891	1502.25	-0.875384	2.158e-42	1.19255e-39	1502.25	-1.066	2.05148e-61	2.63016e-59
AHCYL1	1304.38	0.132645	0.0265191	0.0995076	1304.38	-0.210008	0.000525704	0.00198493	1304.38	-0.49058	2.8128e-15	3.08614e-14	1416.18	0.0330683	0.567107	0.855231	1416.18	-0.120782	0.0389637	0.120687	1416.18	-0.210455	0.000318848	0.00126827
AHCYL2	259.375	0.414237	0.00351607	0.020128	259.375	0.606588	1.58657e-05	8.12713e-05	259.375	0.392992	0.00590517	0.0148213	436.81	0.00869942	0.945789	1	436.81	0.298717	0.0187969	0.0681535	436.81	0.0314786	0.805473	0.919819
AHDC1	120.85	-0.00428079	0.983112	1	120.85	-0.204164	0.315993	0.483148	120.85	0.0199553	0.921703	0.977054	473.399	-0.505895	6.02428e-07	2.89057e-05	473.399	-0.292088	0.00373454	0.0179352	473.399	-0.380987	0.000153931	0.00065435
AHI1	245.021	-0.0953406	0.478197	0.741262	245.021	-0.10519	0.432761	0.609597	245.021	0.00741281	0.956037	1	177.762	0.0265397	0.879278	0.994424	177.762	0.192824	0.268318	0.501055	177.762	0.18813	0.27818	0.444739
AHNAK	8982.35	0.200999	0.00140653	0.00933966	8982.35	0.91911	9.15836e-49	1.43672e-46	8982.35	0.954602	2.13578e-52	1.49551e-50	4695.71	-0.294176	0.00325189	0.0294934	4695.71	-0.20309	0.042195	0.12851	4695.71	-0.182593	0.0675886	0.142305
AHNAK2	182.009	1.86405	1.16891e-23	2.93397e-21	182.009	2.21144	2.34076e-33	1.69731e-31	182.009	1.90221	1.83464e-24	3.61936e-23	169.352	-0.156733	0.429539	0.762917	169.352	-0.004134	0.983343	1	169.352	-0.410665	0.0403594	0.0920581
AHR	140.059	-0.161588	0.519117	0.779153	140.059	1.20831	4.14439e-07	2.7587e-06	140.059	1.48365	4.66056e-10	3.24114e-09	200.634	-0.0354725	0.840042	0.974335	200.634	0.369347	0.0333684	0.106972	200.634	0.335964	0.0523793	0.114991
AHRR	341.169	-0.244324	0.0545594	0.170761	341.169	-0.138794	0.27074	0.428764	341.169	0.719858	4.23155e-09	2.6502e-08	189.738	-0.240062	0.147542	0.426884	189.738	0.0665912	0.684507	0.868519	189.738	0.524349	0.00104794	0.00371555
AHSA1	936.411	-0.0811102	0.30755	0.568189	936.411	-0.153933	0.0529642	0.113341	936.411	-0.152497	0.0568581	0.108744	1229.7	-0.12094	0.11249	0.360182	1229.7	-0.461257	2.53032e-09	5.89403e-08	1229.7	-0.263022	0.000589709	0.00221017
AHSG	3.84484	1.13893	0.425997	0.692314	3.84484	-0.371392	0.803409	0.914698	3.84484	0.288738	0.843674	0.915318	0				0				0
AHSP	0				0				0				0				0				0
AICDA	0				0				0				0				0				0
AIDA	519.555	-0.141254	0.108026	0.280241	519.555	-0.189055	0.0313733	0.0725624	519.555	-0.299913	0.000788613	0.00235171	818.877	0.0422723	0.544608	0.844573	818.877	-0.257839	0.000306144	0.00213781	818.877	-0.289674	4.62716e-05	0.000216384
AIF1	0				0				0				0				0				0
AIF1L	33.2416	0.23075	0.563899	0.814305	33.2416	0.24224	0.543611	0.712428	33.2416	-0.191214	0.640766	0.775391	4.48277	-5.2779	0.00113081	0.0131226	4.48277	0.220528	0.848336	0.952194	4.48277	-1.25168	0.302119	0.473012
AIFM1	345.623	-0.11754	0.2829	0.537812	345.623	-0.353869	0.00136449	0.00467093	345.623	-0.580407	3.01177e-07	1.51144e-06	336.457	-0.0239849	0.825544	0.969475	336.457	0.276952	0.00992092	0.0406008	336.457	0.398718	0.000170613	0.000717462
AIFM2	65.9456	1.09115	0.000765088	0.00558997	65.9456	1.84972	4.84803e-09	4.26621e-08	65.9456	1.80722	1.2871e-08	7.63324e-08	184.698	0.412003	0.0150307	0.0920686	184.698	0.549622	0.00115629	0.00671713	184.698	0.402981	0.0174105	0.0447365
AIFM3	15.8019	0.235524	0.700685	0.905819	15.8019	0.160567	0.793428	0.906799	15.8019	0.579586	0.339954	0.486053	8.43699	-0.533584	0.512822	0.821766	8.43699	0.229146	0.771466	0.929348	8.43699	0.127445	0.871667	0.949157
AIG1	158.75	0.541333	0.00159011	0.0103439	158.75	0.415623	0.0156576	0.0397099	158.75	0.599244	0.000487513	0.00151761	150.861	0.192031	0.301207	0.63582	150.861	-0.024814	0.895164	0.980044	150.861	-0.134104	0.476554	0.66072
AIM2	15.8856	0.839335	0.232157	0.473811	15.8856	1.1085	0.111658	0.210164	15.8856	0.845804	0.229939	0.355735	5.12288	1.6093	0.151022	0.432424	5.12288	0.605079	0.600275	0.815531	5.12288	-0.541801	0.656879	0.815742
AIMP1	297.755	-0.497834	0.000232111	0.00204476	297.755	-1.00686	3.07358e-13	4.50948e-12	297.755	-1.05975	3.44126e-14	3.46356e-13	631.362	-0.335528	4.24626e-05	0.000945147	631.362	-0.34341	3.13252e-05	0.000292722	631.362	-0.349122	2.07069e-05	0.000103638
AIMP2	443.671	-0.302704	0.010546	0.0488247	443.671	-0.546038	4.64749e-06	2.61732e-05	443.671	-0.597714	6.80554e-07	3.26951e-06	307.86	-0.44818	0.000378556	0.005633	307.86	-0.218248	0.0810654	0.21183	307.86	0.177969	0.145001	0.26655
AIP	288.853	-0.827623	1.78538e-11	8.74728e-10	288.853	-0.960724	8.10877e-15	1.39404e-13	288.853	-0.566645	3.37409e-06	1.47424e-05	390.761	-0.411467	0.0026832	0.0256094	390.761	-0.465754	0.000726041	0.00448729	390.761	-0.410666	0.00273021	0.00869693
AIPL1	0.166925	0	1	1	0.166925	0	1	1	0.166925	1.79467	0.681419	0.80305	0				0				0
AIRE	0				0				0				0.228088	2.33948	0.589247	0.862722	0.228088	0	1	1	0.228088	0	1	1
AJAP1	417.915	-0.296298	0.01096	0.0503698	417.915	-0.311015	0.0074651	0.0210169	417.915	0.0214428	0.852631	0.922153	0.0760295	0.944023	0.830397	0.969475	0.0760295	0	1	1	0.0760295	0	1	1
AJM1	72.9457	-0.254968	0.400762	0.668214	72.9457	-0.434693	0.153989	0.273079	72.9457	0.151199	0.614651	0.75167	294.693	-0.130035	0.360392	0.699368	294.693	-0.325748	0.0236128	0.0815733	294.693	-0.246878	0.0838529	0.170337
AJUBA	13.888	-0.897882	0.187136	0.409783	13.888	-2.33249	0.0013993	0.00477805	13.888	-2.13784	0.00334455	0.00888123	235.709	0.231531	0.104342	0.344212	235.709	0.0984633	0.494889	0.73757	235.709	0.488184	0.000530678	0.00201008
AK1	101.295	0.347912	0.197445	0.425819	101.295	0.44142	0.100354	0.192644	101.295	0.916107	0.000581744	0.00178506	42.2893	0.100821	0.793936	0.969475	42.2893	0.293788	0.444505	0.692086	42.2893	1.21452	0.00106583	0.00377479
AK2	629.434	0.01914	0.842113	0.985412	629.434	-0.475617	1.12175e-06	6.97462e-06	629.434	-0.748827	6.20694e-14	6.12251e-13	1309.38	-0.0314803	0.6799	0.913333	1309.38	-0.15076	0.0496701	0.145828	1309.38	-0.329101	1.92395e-05	9.69293e-05
AK3	678.156	0.0443774	0.559346	0.811248	678.156	0.102292	0.175529	0.302958	678.156	0.00603257	0.937305	0.989933	257.959	-0.0415099	0.747868	0.950956	257.959	-0.140106	0.283289	0.518975	257.959	-0.021866	0.865367	0.944648
AK4	577.374	-0.486295	5.72712e-08	1.3425e-06	577.374	-0.826791	9.06284e-20	2.37717e-18	577.374	-1.71066	3.6139e-68	4.46672e-66	1251.12	-0.0814852	0.224156	0.543962	1251.12	-0.131882	0.0504221	0.147457	1251.12	-1.18554	1.05863e-62	1.40211e-60
AK5	54.7544	-0.413286	0.162107	0.3713	54.7544	-0.485013	0.101113	0.193963	54.7544	-0.918155	0.00272319	0.00735577	41.3783	-0.0876469	0.819104	0.969475	41.3783	0.0426717	0.911205	0.988589	41.3783	0.698442	0.060544	0.130089
AK6	0				0				0				2.28419	0	1	1	2.28419	5.60452	0.18796	0.390642	2.28419	0.940494	0.831021	0.919819
AK7	60.2827	0.345379	0.26467	0.5151	60.2827	0.62733	0.0401491	0.0898413	60.2827	0.62589	0.0418162	0.0833819	62.6114	1.00176	0.00166578	0.0176094	62.6114	0.957284	0.00276676	0.0139487	62.6114	-0.102641	0.757566	0.886704
AK8	1.94158	2.33151	0.234639	0.477015	1.94158	2.79416	0.148628	0.265798	1.94158	2.99494	0.121264	0.209757	13.65	0.236573	0.719294	0.934849	13.65	0.373279	0.570151	0.796149	13.65	-1.00287	0.151872	0.277051
AK9	36.3188	0.350888	0.386888	0.654237	36.3188	0.666598	0.0958535	0.185488	36.3188	0.361467	0.374619	0.52476	32.8093	1.1118	0.0115945	0.0764982	32.8093	0.900932	0.0427119	0.129812	32.8093	0.49266	0.273191	0.438561
AKAIN1	1.8108	0.530865	0.808655	0.968672	1.8108	-1.25968	0.586076	0.749712	1.8108	-0.22915	0.918373	0.974711	0.0804952	0	1	1	0.0804952	0	1	1	0.0804952	0.940548	0.831012	0.919819
AKAP1	1420.94	-0.253022	5.91283e-05	0.000640132	1420.94	-0.855518	3.27881e-40	3.54264e-38	1420.94	-1.04443	6.7417e-57	5.61178e-55	670.71	-0.379003	3.07334e-05	0.000730762	670.71	-0.359502	8.16776e-05	0.000674029	670.71	-0.414425	5.338e-06	2.95396e-05
AKAP10	248.985	-0.062018	0.701783	0.906395	248.985	0.0984567	0.540041	0.710099	248.985	0.308538	0.0544495	0.104757	247.043	0.0123029	0.928047	1	247.043	0.15606	0.250819	0.478413	247.043	0.17976	0.183162	0.321577
AKAP11	1586.77	0.0989905	0.137635	0.332325	1586.77	0.00301549	0.963973	1	1586.77	-0.159106	0.0184435	0.040751	921.631	-0.188054	0.0214332	0.118978	921.631	-0.092699	0.256868	0.486273	921.631	-0.155397	0.0569611	0.12361
AKAP12	746.642	-0.0814972	0.28288	0.537812	746.642	0.0172825	0.818429	0.925232	746.642	-0.272051	0.00042744	0.00134316	285.134	-0.0170327	0.895941	1	285.134	0.055892	0.668154	0.861589	285.134	-0.0271847	0.834695	0.921776
AKAP13	910.635	-0.388923	4.00121e-06	5.978e-05	910.635	-0.188277	0.0242083	0.0580565	910.635	-0.28577	0.000705115	0.0021252	1108.14	-0.057085	0.455009	0.78088	1108.14	0.125127	0.100366	0.249103	1108.14	0.297657	7.93186e-05	0.000356267
AKAP14	0.571439	0	1	1	0.571439	0	1	1	0.571439	3.55899	0.406117	0.557873	0				0				0
AKAP17A	0.0810746	-1.08891	0.804858	0.965971	0.0810746	-1.15197	0.793803	0.906799	0.0810746	-0.982539	0.823589	0.905732	0				0				0
AKAP2	2.78398	-0.105295	0.942213	1	2.78398	-0.0737416	0.959405	1	2.78398	-3.33044	0.0669633	0.125706	5.60477	-0.884421	0.358554	0.697379	5.60477	-0.164361	0.85992	0.958617	5.60477	-0.572493	0.544856	0.724155
AKAP3	6.02434	-0.0966276	0.930976	1	6.02434	2.07647	0.0415155	0.0923165	6.02434	1.47624	0.154854	0.257343	4.6494	2.8803	0.0403354	0.18423	4.6494	0.33346	0.827339	0.947176	4.6494	2.14882	0.13046	0.244561
AKAP4	27.7329	-0.108399	0.81642	0.973493	27.7329	1.77567	2.66055e-05	0.000130862	27.7329	1.52758	0.000359162	0.00114448	6.29849	-0.304981	0.814866	0.969475	6.29849	0.234075	0.855337	0.955568	6.29849	1.3404	0.285096	0.452864
AKAP5	85.9839	0.146887	0.494438	0.756958	85.9839	-0.0579741	0.788993	0.906799	85.9839	-0.441623	0.0490426	0.0956635	34.0721	-1.45717	0.000114883	0.0021737	34.0721	-0.596671	0.0921997	0.233022	34.0721	0.0768614	0.82095	0.919819
AKAP6	317.175	-0.162562	0.178349	0.396583	317.175	0.299735	0.0106863	0.0286378	317.175	0.476744	4.85319e-05	0.000179019	188.759	-0.2473	0.143569	0.420808	188.759	0.090112	0.58973	0.80701	188.759	0.197501	0.23313	0.387929
AKAP7	30.9743	0.831497	0.0338879	0.119464	30.9743	0.583446	0.139373	0.25226	30.9743	-0.358578	0.392563	0.543178	0.0780768	0	1	1	0.0780768	0	1	1	0.0780768	0.940548	0.831012	0.919819
AKAP8	367.753	-0.0417758	0.703971	0.907713	367.753	0.216497	0.0452055	0.0993035	367.753	0.322865	0.00290149	0.00778967	372.732	0.0309847	0.794631	0.969475	372.732	0.149801	0.207721	0.418419	372.732	0.507231	1.36152e-05	7.05227e-05
AKAP8L	1544.27	0.980769	1.35601e-35	1.0056e-32	1544.27	1.35317	2.27995e-67	1.00534e-64	1544.27	1.42162	6.71813e-74	9.87444e-72	1312.8	0.387695	1.23476e-08	1.04149e-06	1312.8	0.824996	1.17671e-34	3.36748e-32	1312.8	0.801957	5.24838e-33	2.51076e-31
AKAP9	850.709	0.0306485	0.719403	0.916457	850.709	-0.00108247	0.989868	1	850.709	-0.0324701	0.705354	0.8207	835.119	-0.0914986	0.351169	0.689973	835.119	-0.0282071	0.774026	0.930315	835.119	0.122319	0.209731	0.357113
AKIP1	147.214	-0.131936	0.486237	0.748957	147.214	0.0585345	0.754713	0.882283	147.214	0.201835	0.281778	0.418651	145.092	-0.434625	0.0403292	0.18423	145.092	-0.0807925	0.699949	0.878496	145.092	0.199598	0.3345	0.511224
AKIRIN1	443.017	0.00987427	0.926075	1	443.017	0.0330618	0.755191	0.882649	443.017	0.0700101	0.511588	0.661218	839.949	0.118595	0.147041	0.425742	839.949	0.00904027	0.9128	0.989597	839.949	0.430711	9.75554e-08	7.01087e-07
AKIRIN2	483.786	-0.0739183	0.419144	0.685135	483.786	-0.0287382	0.752027	0.880364	483.786	-0.016483	0.857452	0.925893	448.598	-0.0970777	0.427748	0.760978	448.598	-0.260217	0.0351624	0.111344	448.598	-0.510711	3.96025e-05	0.000187661
AKNA	70.9812	-0.529364	0.061979	0.187803	70.9812	-0.26856	0.337203	0.507281	70.9812	-0.573652	0.0446832	0.088268	101.361	0.0716748	0.75009	0.95159	101.361	-0.221746	0.332677	0.575444	101.361	-0.586399	0.0115349	0.0311998
AKNAD1	2.90909	0	1	1	2.90909	4.87908	0.184587	0.314916	2.90909	4.94562	0.178793	0.289501	0.80868	0	1	1	0.80868	0	1	1	0.80868	4.15797	0.279663	0.446403
AKR1A1	641.435	-0.286671	0.00129527	0.00869642	641.435	-0.63864	1.50473e-12	2.01329e-11	641.435	-1.15703	8.11649e-35	2.61701e-33	539.379	-0.193224	0.034516	0.164923	539.379	-0.334392	0.000304834	0.00212958	539.379	-0.367395	6.80569e-05	0.000309588
AKR1B1	1754.51	-0.00695198	0.911161	1	1754.51	-0.132583	0.0337435	0.0772774	1754.51	-0.511697	1.00677e-15	1.13671e-14	660.991	0.261175	0.0076147	0.0563664	660.991	0.230952	0.0188349	0.0682761	660.991	0.325621	0.000852292	0.00308604
AKR1B10	0.0781918	0.834622	0.849803	0.985412	0.0781918	0	1	1	0.0781918	0	1	1	0.0842226	0	1	1	0.0842226	0	1	1	0.0842226	0.940548	0.831012	0.919819
AKR1B15	0				0				0				0.0760295	0.944023	0.830397	0.969475	0.0760295	0	1	1	0.0760295	0	1	1
AKR1C1	62.112	0.142662	0.58986	0.832344	62.112	-0.414444	0.126974	0.233628	62.112	-0.285471	0.29424	0.433456	73.9234	-0.364672	0.183782	0.486585	73.9234	-0.0552858	0.838522	0.947176	73.9234	0.485269	0.0663066	0.140022
AKR1C2	57.7846	0.00795658	0.976305	1	57.7846	-0.291024	0.283292	0.444201	57.7846	-0.638437	0.0227636	0.0489894	6.28442	-0.803928	0.389974	0.727727	6.28442	-2.78374	0.0186183	0.0676898	6.28442	0.832178	0.340845	0.518449
AKR1C3	40.3106	0.98936	0.0128237	0.0569924	40.3106	1.93828	5.09111e-07	3.3358e-06	40.3106	0.96857	0.0153787	0.0347561	4.25778	-2.8747	0.0489183	0.20995	4.25778	-1.2393	0.339434	0.582541	4.25778	-0.336802	0.78776	0.91054
AKR1C4	0				0				0				0				0				0
AKR1C8P	0				0				0				0				0				0
AKR1D1	0				0				0				0.242201	-1.87498	0.66773	0.910208	0.242201	-1.77966	0.683682	0.868431	0.242201	-0.916667	0.833773	0.921202
AKR1E2	46.6041	0.768804	0.0260126	0.0979059	46.6041	0.370212	0.289461	0.451962	46.6041	0.109977	0.757402	0.865516	6.67974	0.117699	0.902866	1	6.67974	1.95246	0.0287829	0.0957201	6.67974	1.12539	0.217993	0.368092
AKR7A2	163.422	0.283895	0.0726243	0.211772	163.422	0.328261	0.0369613	0.0835791	163.422	-0.150171	0.357878	0.505785	349.691	0.470774	6.71605e-05	0.00138344	349.691	-0.172279	0.158365	0.346385	349.691	-0.184303	0.12943	0.243028
AKR7A3	3.56279	-0.938836	0.369353	0.636732	3.56279	-2.42528	0.0377678	0.0851903	3.56279	-3.5616	0.0116624	0.0272167	14.226	-1.98592	0.00136677	0.0150129	14.226	-0.460915	0.402828	0.652225	14.226	-0.366274	0.501861	0.684684
AKT1	1870.97	-0.0148866	0.767886	0.950752	1870.97	-0.210617	3.34565e-05	0.000161683	1870.97	-0.278455	6.02424e-08	3.29044e-07	2207.99	0.160728	0.0122474	0.0795285	2207.99	0.248217	0.000109985	0.000874747	2207.99	0.413408	8.93728e-11	9.21679e-10
AKT1S1	500.678	-0.610211	4.68396e-09	1.39911e-07	500.678	-0.547617	1.22466e-07	8.84086e-07	500.678	-0.0668064	0.512698	0.662338	876.677	-0.210979	0.0046012	0.0385663	876.677	-0.206142	0.00586457	0.0261871	876.677	-0.00517078	0.944062	1
AKT2	1466.6	-0.214114	0.000245752	0.00215214	1466.6	-0.247368	2.2248e-05	0.000111145	1466.6	-0.0643722	0.269335	0.403834	1658.03	-0.0853248	0.120788	0.377561	1658.03	-0.103737	0.0606494	0.169539	1658.03	-0.284789	2.9039e-07	1.94964e-06
AKT3	53.3341	-0.600304	0.387182	0.654598	53.3341	-1.35436	0.0532406	0.113858	53.3341	-0.0248	0.971384	1	69.4388	0.733278	0.262653	0.589535	69.4388	-0.835151	0.210504	0.422431	69.4388	0.92264	0.158254	0.286283
AKTIP	209.985	0.215108	0.212843	0.447543	209.985	0.449281	0.00856869	0.0236465	209.985	0.42084	0.0144363	0.0328629	229.356	-0.0448431	0.758291	0.955751	229.356	-0.0922964	0.529349	0.765467	229.356	-0.316862	0.0319096	0.0752478
AL020996.2	0				0				0				0				0				0
AL021546.1	0.739914	-4.06756	0.281764	0.536404	0.739914	-4.13062	0.27437	0.433083	0.739914	-3.96119	0.294538	0.433856	0.24041	-1.86092	0.670157	0.910208	0.24041	-1.7656	0.686127	0.868519	0.24041	-0.902603	0.83633	0.922311
AL021997.3	0				0				0				0.312307	0	1	1	0.312307	0	1	1	0.312307	2.78843	0.517646	0.697599
AL022238.4	9.66669	0.0598357	0.946836	1	9.66669	0.361969	0.683474	0.828199	9.66669	0.499989	0.573556	0.716397	7.24976	0.32396	0.775304	0.96535	7.24976	2.10494	0.0472638	0.139983	7.24976	2.61274	0.0127496	0.0341167
AL022312.1	0				0				0				0				0				0
AL022318.4	0				0				0				0				0				0
AL024498.2	0				0				0				0				0				0
AL031281.2	1.02631	0.236103	0.911919	1	1.02631	-0.171322	0.936999	0.999747	1.02631	-0.648527	0.773278	0.87782	9.23773	0.277447	0.735172	0.943832	9.23773	0.111557	0.892737	0.978122	9.23773	-0.783233	0.361212	0.540654
AL031315.1	0				0				0				0.502418	1.56852	0.716693	0.933239	0.502418	-0.884233	0.840991	0.947176	0.502418	0.829395	0.849528	0.932439
AL031708.1	1.05595	-0.126484	0.963343	1	1.05595	-2.63807	0.36854	0.54241	1.05595	-3.43043	0.242285	0.371093	0.513398	1.82191	0.662187	0.910208	0.513398	2.58496	0.530697	0.766834	0.513398	0.940513	0.823216	0.919819
AL031777.3	10.4274	0.209363	0.774364	0.955077	10.4274	0.880862	0.212376	0.352663	10.4274	1.19142	0.0900107	0.162663	19.2846	0.787309	0.211081	0.525115	19.2846	1.80357	0.0030587	0.0152063	19.2846	2.15905	0.000339261	0.00134379
AL031847.2	0.0918546	0	1	1	0.0918546	0.771554	0.861032	0.944395	0.0918546	0	1	1	0				0				0
AL032819.3	2.03211	0	1	1	2.03211	4.00633	0.0372499	0.084185	2.03211	4.68915	0.013935	0.0318283	1.03869	-1.86274	0.552555	0.848901	1.03869	0.565617	0.852061	0.954237	1.03869	1.97474	0.50347	0.686013
AL033529.1	0				0				0				0				0				0
AL034430.1	0				0				0				0				0				0
AL034430.2	0				0				0				0				0				0
AL035078.4	0				0				0				0				0				0
AL035425.2	0				0				0				0				0				0
AL035460.1	0				0				0				0				0				0
AL049557.1	0.344783	-2.96402	0.491523	0.75411	0.344783	-3.02709	0.482352	0.65669	0.344783	-2.85766	0.507201	0.657475	0.152059	1.75781	0.68784	0.915491	0.152059	0	1	1	0.152059	0	1	1
AL049629.2	0				0				0				1.08236	1.97612	0.485928	0.803911	1.08236	0.0775568	0.97931	1	1.08236	2.64709	0.3451	0.522393
AL049634.2	0.0810746	-1.08891	0.804858	0.965971	0.0810746	-1.15197	0.793803	0.906799	0.0810746	-0.982539	0.823589	0.905732	0				0				0
AL049650.1	0.674642	-2.09881	0.578386	0.823573	0.674642	1.34541	0.711251	0.848622	0.674642	-1.99245	0.597792	0.735424	3.43415	1.51567	0.327981	0.665176	3.43415	1.12135	0.475918	0.719728	3.43415	2.15611	0.15829	0.286283
AL049697.1	1.36538	-4.62628	0.089869	0.245761	1.36538	-2.03272	0.430696	0.607592	1.36538	-4.51991	0.0975007	0.17425	1.09723	-3.68093	0.179818	0.479256	1.09723	-1.60618	0.546696	0.778579	1.09723	-0.804678	0.755118	0.884996
AL049779.1	0.839908	3.31558	0.290357	0.547294	0.839908	2.06587	0.519378	0.690093	0.839908	1.76244	0.587991	0.727906	0.866846	0	1	1	0.866846	3.8092	0.31829	0.56011	0.866846	2.37538	0.539672	0.719293
AL049839.2	0.33385	0	1	1	0.33385	0	1	1	0.33385	2.79199	0.517109	0.665568	0				0				0
AL049844.1	0				0				0				0				0				0
AL049844.3	0				0				0				0				0				0
AL080251.1	0.243224	-2.46815	0.569024	0.817797	0.243224	-2.53122	0.559193	0.726777	0.243224	-2.36178	0.58579	0.726339	0				0				0
AL096711.2	136.742	0.168058	0.400851	0.668222	136.742	0.120306	0.547444	0.715783	136.742	0.112617	0.576116	0.719154	53.1598	-0.87761	0.00330596	0.0298823	53.1598	-0.265183	0.360161	0.606645	53.1598	-0.69409	0.0186879	0.0475309
AL096814.1	0				0				0				0				0				0
AL096870.1	0				0				0				0				0				0
AL109811.4	0				0				0				0.28171	0.944004	0.8304	0.969475	0.28171	2.08125	0.632852	0.838749	0.28171	0	1	1
AL109827.1	0				0				0				0.168445	0	1	1	0.168445	0	1	1	0.168445	1.88835	0.6652	0.819103
AL110118.2	0				0				0				0				0				0
AL117339.5	7.75043	0.327542	0.656538	0.880584	7.75043	-0.537492	0.485705	0.660218	7.75043	0.148246	0.84266	0.914686	17.384	0.233641	0.701076	0.924347	17.384	0.884837	0.13752	0.313328	17.384	0.878288	0.139278	0.257993
AL117348.2	0.407234	-1.88716	0.666314	0.887118	0.407234	-1.95023	0.65587	0.806226	0.407234	0.589461	0.890983	0.952706	0.493339	0	1	1	0.493339	2.49152	0.564997	0.792002	0.493339	2.40147	0.579079	0.749744
AL121578.2	0				0				0				0				0				0
AL121594.1	0.671705	-0.972212	0.756088	0.942871	0.671705	-0.236974	0.938805	1	0.671705	0.735885	0.806731	0.904651	2.40649	1.39195	0.495265	0.810293	2.40649	1.91948	0.341077	0.584173	2.40649	2.84728	0.15023	0.274368
AL121722.1	0				0				0				0				0				0
AL121753.1	0.323244	0	1	1	0.323244	0	1	1	0.323244	2.74827	0.523877	0.670729	0.567729	0	1	1	0.567729	1.0393	0.813579	0.940181	0.567729	3.4146	0.425836	0.609169
AL121758.1	0				0				0				0				0				0
AL121845.2	0				0				0				0				0				0
AL121845.3	89.9207	-0.378759	0.125775	0.311179	89.9207	-0.46539	0.0603099	0.126554	89.9207	-0.146479	0.551587	0.697014	62.7186	-0.312936	0.334441	0.672998	62.7186	-0.254456	0.433306	0.6808	62.7186	0.277168	0.382578	0.563891
AL121900.2	0.160366	1.73109	0.691862	0.902409	0.160366	0	1	1	0.160366	0	1	1	0				0				0
AL132671.2	0				0				0				0				0				0
AL132780.3	0				0				0				0				0				0
AL133352.1	5.28518	2.56899	0.0850501	0.236508	5.28518	3.19756	0.0297495	0.0693178	5.28518	3.85183	0.00839242	0.0202488	16.5902	-1.32453	0.0251603	0.133075	16.5902	-0.486686	0.38667	0.635046	16.5902	0.264892	0.624907	0.78844
AL133353.2	1.64674	0.350066	0.871606	1	1.64674	-0.772526	0.728962	0.863769	1.64674	-1.54233	0.509035	0.659015	3.54149	-2.41551	0.0894612	0.30999	3.54149	-1.52102	0.258498	0.488473	3.54149	-1.30388	0.32506	0.499728
AL133410.3	0				0				0				0				0				0
AL133500.1	0.498124	0	1	1	0.498124	0	1	1	0.498124	3.36863	0.432245	0.58504	0.162333	-1.86091	0.670159	0.910208	0.162333	-1.76559	0.686129	0.868519	0.162333	-1.86438	0.669579	0.819449
AL135905.2	278.296	-0.0460624	0.732848	0.927031	278.296	0.107248	0.422094	0.598614	278.296	0.359906	0.00684269	0.0169072	135.284	0.0900859	0.65534	0.906732	135.284	0.262147	0.192572	0.397751	135.284	0.0817817	0.685373	0.827155
AL136295.1	0.14949	0	1	1	0.14949	1.63523	0.70835	0.846281	0.14949	0	1	1	1.99984	1.9115	0.428987	0.76219	1.99984	4.07795	0.0705817	0.191206	1.99984	4.5493	0.0420825	0.0954044
AL136295.3	0				0				0				0				0				0
AL136295.4	2.95134	-0.121874	0.92975	1	2.95134	-1.43825	0.331855	0.50127	2.95134	0.0585105	0.966151	1	7.75255	1.88804	0.0798644	0.288202	7.75255	2.45839	0.0210856	0.0746122	7.75255	2.4781	0.0197804	0.049843
AL136295.5	35.8986	0.394571	0.339304	0.604258	35.8986	1.92474	4.60991e-07	3.04005e-06	35.8986	2.12816	2.39023e-08	1.36638e-07	44.4027	0.766348	0.113494	0.361902	44.4027	2.56978	8.77564e-09	1.82174e-07	44.4027	3.79408	3.36905e-18	6.64932e-17
AL136373.1	4.24401	0.396793	0.754864	0.941993	4.24401	0.28308	0.824056	0.929544	4.24401	0.532159	0.67514	0.799805	0				0				0
AL136454.1	2.75351	-2.55297	0.112741	0.288665	2.75351	-0.775724	0.59177	0.754806	2.75351	-2.44653	0.128555	0.220243	1.72298	-0.387406	0.842304	0.975615	1.72298	1.57506	0.386215	0.634558	1.72298	-1.04974	0.60767	0.774682
AL136531.2	0.96281	3.57	0.204695	0.435865	0.96281	2.66716	0.350353	0.522327	0.96281	0.94098	0.754042	0.863009	3.31576	1.00512	0.555866	0.850821	3.31576	3.73855	0.0176076	0.0648392	3.31576	1.96833	0.227561	0.380638
AL138752.2	0.454535	0	1	1	0.454535	2.95412	0.491817	0.665783	0.454535	0.940958	0.830939	0.905732	0.166104	-1.89035	0.66508	0.910208	0.166104	-1.79504	0.681012	0.868431	0.166104	-1.89383	0.664502	0.819103
AL139011.2	0.575267	2.34792	0.587319	0.830299	0.575267	2.77929	0.518427	0.689312	0.575267	0	1	1	1.95895	-1.88533	0.416149	0.751145	1.95895	0.631877	0.770538	0.928924	1.95895	3.2182	0.111895	0.215428
AL139142.2	0.224234	0	1	1	0.224234	2.21859	0.608429	0.767772	0.224234	0	1	1	0.242829	-1.86092	0.670157	0.910208	0.242829	-1.7656	0.686127	0.868519	0.242829	-0.902603	0.83633	0.922311
AL139300.1	0.166925	0	1	1	0.166925	0	1	1	0.166925	1.79467	0.681419	0.80305	0.168233	0.944014	0.830398	0.969475	0.168233	0	1	1	0.168233	0.940539	0.831013	0.919819
AL139353.1	2.67139	4.98049	0.00736381	0.0363732	2.67139	4.41574	0.0182654	0.0454129	2.67139	0.940995	0.665319	0.793526	4.90026	-0.0137584	0.992198	1	4.90026	2.133	0.0980923	0.244979	4.90026	2.48838	0.0516654	0.113704
AL157392.5	0.163646	0.834613	0.849804	0.985412	0.163646	0	1	1	0.163646	0.94098	0.830935	0.905732	0.167275	-0.979514	0.824123	0.969475	0.167275	-0.8842	0.840996	0.947176	0.167275	-0.021202	0.996162	1
AL157935.2	10.7499	0.354077	0.626182	0.859604	10.7499	0.948995	0.179805	0.308825	10.7499	1.07732	0.12829	0.219882	17.514	-0.106629	0.845391	0.977365	17.514	0.423798	0.428932	0.676714	17.514	0.234812	0.662366	0.819103
AL159163.1	0				0				0				0				0				0
AL160269.1	0				0				0				0.478506	0.943993	0.830402	0.969475	0.478506	0	1	1	0.478506	3.15163	0.463181	0.648294
AL160272.2	0				0				0				0				0				0
AL162231.1	15.8872	-0.387762	0.561979	0.813043	15.8872	0.26536	0.683624	0.82832	15.8872	0.453052	0.486254	0.638541	12.8274	-0.268171	0.694811	0.920251	12.8274	1.55644	0.0129095	0.0503149	12.8274	1.01755	0.109155	0.211245
AL162231.3	0.160366	1.73109	0.691862	0.902409	0.160366	0	1	1	0.160366	0	1	1	0.0969863	0	1	1	0.0969863	1.03934	0.813573	0.940181	0.0969863	0	1	1
AL162377.3	112.75	-0.59952	0.00249642	0.0151522	112.75	-0.948515	2.57173e-06	1.51091e-05	112.75	-0.7894	9.16503e-05	0.000323582	187.277	-0.650813	0.000173839	0.0030348	187.277	-0.667905	0.000127108	0.000991737	187.277	-0.822998	2.48999e-06	1.46064e-05
AL162417.1	0				0				0				0				0				0
AL162596.1	0				0				0				0				0				0
AL163195.3	0				0				0				0.162333	-1.86091	0.670159	0.910208	0.162333	-1.76559	0.686129	0.868519	0.162333	-1.86438	0.669579	0.819449
AL163636.2	0				0				0				0.24141	-1.86092	0.670157	0.910208	0.24141	-0.803813	0.85403	0.955125	0.24141	-1.86439	0.669578	0.819449
AL353572.3	0				0				0				0				0				0
AL353588.1	5.06144	0.431683	0.675324	0.893036	5.06144	0.579985	0.56975	0.734936	5.06144	1.39895	0.159939	0.264512	2.42287	0.321701	0.86011	0.984942	2.42287	0.40164	0.825934	0.947176	2.42287	0.402177	0.825219	0.919819
AL354761.1	0				0				0				0.252668	0	1	1	0.252668	0	1	1	0.252668	2.47526	0.567111	0.742958
AL355102.2	0				0				0				0.0790769	0	1	1	0.0790769	1.03934	0.813573	0.940181	0.0790769	0	1	1
AL355312.5	0.325085	-0.925368	0.83254	0.983078	0.325085	-1.95022	0.65587	0.806226	0.325085	-0.819001	0.851551	0.921231	0.236816	1.7578	0.687842	0.915491	0.236816	1.03932	0.813576	0.940181	0.236816	0	1	1
AL355315.1	0				0				0				0				0				0
AL355916.2	0				0				0				0				0				0
AL355987.1	0				0				0				0				0				0
AL355987.3	0.0781918	0.834622	0.849803	0.985412	0.0781918	0	1	1	0.0781918	0	1	1	4.91554	0.321284	0.770537	0.962289	4.91554	0.10551	0.924636	0.996719	4.91554	0.3783	0.730705	0.865441
AL357673.1	1.13895	3.05301	0.297642	0.556884	1.13895	1.75766	0.561397	0.72906	1.13895	3.55188	0.22296	0.347143	1.2363	3.71746	0.191254	0.49703	1.2363	3.623	0.203904	0.413432	1.2363	0.940537	0.756435	0.885833
AL358075.4	0				0				0				0				0				0
AL358113.1	0.662037	3.04627	0.419122	0.685135	0.662037	2.46464	0.516041	0.687844	0.662037	0	1	1	0.152059	1.75781	0.68784	0.915491	0.152059	0	1	1	0.152059	0	1	1
AL358472.6	10.9064	0.45186	0.553329	0.806465	10.9064	1.82513	0.0107998	0.0289087	10.9064	1.94988	0.00651975	0.0162099	13.6695	-0.918163	0.19616	0.503549	13.6695	0.467091	0.465292	0.711361	13.6695	2.01012	0.000866942	0.00313201
AL358472.7	0				0				0				0				0				0
AL359736.1	0				0				0				0				0				0
AL359922.1	0				0				0				0				0				0
AL360181.3	0.245466	-1.08892	0.804854	0.965971	0.245466	0.673477	0.877559	0.957125	0.245466	-0.982557	0.823586	0.905732	1.29321	2.07086	0.428434	0.761713	1.29321	-2.37408	0.403144	0.652407	1.29321	-2.47287	0.383859	0.565275
AL365205.1	48.2825	-0.114605	0.698688	0.904737	48.2825	-0.0844244	0.774463	0.897143	48.2825	-0.0827995	0.780668	0.884356	184.573	0.0924188	0.640919	0.899419	184.573	-0.0741447	0.710486	0.886779	184.573	-0.573838	0.00464895	0.0140072
AL365214.3	0				0				0				0				0				0
AL365232.1	0				0				0				0.0780768	0	1	1	0.0780768	0	1	1	0.0780768	0.940548	0.831012	0.919819
AL365273.2	0				0				0				0				0				0
AL391650.1	58.4584	0.402239	0.13121	0.321183	58.4584	0.406276	0.126157	0.232414	58.4584	0.445653	0.0956145	0.171367	114.457	0.176436	0.461722	0.785431	114.457	-0.157936	0.516734	0.755307	114.457	0.118961	0.620324	0.784909
AL445238.1	0				0				0				0				0				0
AL445685.3	0				0				0				0.23978	2.40587	0.578388	0.857644	0.23978	0	1	1	0.23978	0	1	1
AL445989.1	0				0				0				0				0				0
AL449266.1	0				0				0				0				0				0
AL451007.3	0				0				0				0				0				0
AL451062.3	1.22595	2.34367	0.395636	0.663066	1.22595	0.771547	0.78909	0.906799	1.22595	4.23208	0.11299	0.197727	0.936747	0	1	1	0.936747	3.95388	0.236512	0.458491	0.936747	2.37696	0.485513	0.669147
AL512428.1	0				0				0				0				0				0
AL512506.3	0				0				0				0				0				0
AL512785.2	0.35232	-0.245383	0.954689	1	0.35232	-2.16671	0.619112	0.776331	0.35232	-1.99728	0.646783	0.779746	0.484932	0	1	1	0.484932	3.41296	0.426388	0.674627	0.484932	0	1	1
AL513165.2	0.979788	2.7607	0.314395	0.576785	0.979788	-0.190226	0.948448	1	0.979788	0.981494	0.732356	0.845365	5.19048	-1.06086	0.463826	0.787757	5.19048	0.73149	0.594398	0.810463	5.19048	0.407182	0.767855	0.894887
AL583836.1	0				0				0				0				0				0
AL589666.1	0.656194	0	1	1	0.656194	2.353	0.501948	0.674729	0.656194	3.0805	0.375249	0.525268	1.37678	0	1	1	1.37678	4.15477	0.115039	0.275874	1.37678	3.66295	0.166817	0.298071
AL590132.1	1.72156	-3.29225	0.148942	0.351271	1.72156	-1.1664	0.57122	0.736483	1.72156	-0.974582	0.635786	0.770908	0				0				0
AL590764.2	0				0				0				0				0				0
AL591806.3	0.242433	0	1	1	0.242433	0	1	1	0.242433	2.33504	0.589966	0.72815	9.07359	0.260674	0.769911	0.961956	9.07359	0.00772008	0.99316	1	9.07359	-0.435982	0.632647	0.79578
AL592490.1	0				0				0				0				0				0
AL603832.3	0.160366	1.73109	0.691862	0.902409	0.160366	0	1	1	0.160366	0	1	1	0.397639	0	1	1	0.397639	0	1	1	0.397639	3.13502	0.4656	0.650768
AL645922.1	0				0				0				0				0				0
AL645941.2	0				0				0				0				0				0
AL662820.1	0				0				0				0				0				0
AL662884.4	0				0				0				0				0				0
AL662899.1	0				0				0				0				0				0
AL662899.2	0.344783	-2.96402	0.491523	0.75411	0.344783	-3.02709	0.482352	0.65669	0.344783	-2.85766	0.507201	0.657475	0				0				0
AL669918.1	0				0				0				0				0				0
AL672043.1	0				0				0				0				0				0
AL672142.1	0				0				0				0				0				0
AL691442.1	0				0				0				2.11816	1.28368	0.536398	0.838589	2.11816	1.43267	0.489422	0.732214	2.11816	2.74955	0.171413	0.304891
AL713999.1	0				0				0				0				0				0
AL772284.2	0				0				0				0				0				0
AL807752.6	0				0				0				0.252668	0	1	1	0.252668	0	1	1	0.252668	2.47526	0.567111	0.742958
AL807752.7	0				0				0				0				0				0
AL845331.2	0				0				0				0				0				0
AL928654.3	0.476199	0	1	1	0.476199	0	1	1	0.476199	3.29494	0.442616	0.594893	0.175063	0	1	1	0.175063	1.03933	0.813575	0.940181	0.175063	0.940539	0.831013	0.919819
AL929554.1	0				0				0				0				0				0
ALAD	350.147	0.419719	0.000323839	0.00272062	350.147	0.541124	2.96218e-06	1.72538e-05	350.147	0.617339	1.09219e-07	5.77793e-07	382.528	0.400131	0.000184003	0.00318449	382.528	0.193311	0.0756495	0.201358	382.528	0.672977	1.85264e-10	1.85681e-09
ALAS1	477.188	0.209714	0.048217	0.156145	477.188	0.277278	0.00866585	0.0238864	477.188	0.190969	0.0736199	0.136397	255.27	0.316077	0.0404744	0.184536	255.27	0.43995	0.00430811	0.0202113	255.27	0.239546	0.121488	0.230848
ALAS2	0				0				0				0				0				0
ALB	1.74962	-0.0279798	0.989395	1	1.74962	-1.59606	0.48129	0.655829	1.74962	2.23258	0.258419	0.391104	0.327527	-0.0177452	0.996788	1	0.327527	-0.884218	0.840993	0.947176	0.327527	0.926594	0.831839	0.919997
ALCAM	910.516	-0.310431	9.40848e-05	0.00095223	910.516	0.0392623	0.61567	0.773558	910.516	-0.348565	1.33055e-05	5.33232e-05	3427.59	-0.373996	9.37378e-10	9.93176e-08	3427.59	-0.346865	1.44536e-08	2.87386e-07	3427.59	-0.529427	5.78662e-18	1.12544e-16
ALDH16A1	165.904	-1.24707	3.16019e-14	2.37596e-12	165.904	-1.39541	3.15482e-17	6.69322e-16	165.904	-1.01778	4.17343e-10	2.91979e-09	171.812	-0.750128	1.55068e-05	0.000420493	171.812	-0.814357	3.38203e-06	4.08751e-05	171.812	-0.202515	0.230602	0.38439
ALDH18A1	1377.96	-0.393459	1.5421e-09	5.13456e-08	1377.96	-0.753423	3.15406e-30	1.88493e-28	1377.96	-1.07239	1.13843e-56	9.28676e-55	845.299	-0.0831857	0.312491	0.648217	845.299	-0.247459	0.00296046	0.0147709	845.299	-0.327082	8.43048e-05	0.00037561
ALDH1A1	0				0				0				0.159853	1.82169	0.676745	0.911914	0.159853	0	1	1	0.159853	0	1	1
ALDH1A2	1.24637	3.32564	0.170243	0.384858	1.24637	2.86973	0.241017	0.390719	1.24637	3.11173	0.2027	0.321228	4.03589	-1.0452	0.411667	0.747239	4.03589	-0.464457	0.708713	0.885256	4.03589	-0.233832	0.848927	0.932237
ALDH1A3	37.1744	0.699407	0.0692029	0.203983	37.1744	0.7501	0.0504024	0.108714	37.1744	0.704815	0.068196	0.127751	1133.39	-0.36606	3.35335e-08	2.45031e-06	1133.39	-0.614635	7.11944e-20	5.73348e-18	1133.39	-1.73481	2.08492e-127	1.3922e-124
ALDH1B1	442.953	-0.205518	0.0794859	0.225337	442.953	-0.392898	0.000851099	0.00306527	442.953	-0.422388	0.000375739	0.00119218	336.073	-0.0405236	0.743795	0.948671	336.073	-0.154053	0.21851	0.434095	336.073	-0.245724	0.0495769	0.10971
ALDH1L1	7.35915	1.32664	0.134403	0.3266	7.35915	1.76991	0.042486	0.0941152	7.35915	1.15502	0.197463	0.314763	13.9347	0.166921	0.806653	0.969475	13.9347	0.418732	0.537294	0.770392	13.9347	-0.730253	0.302955	0.473933
ALDH1L2	455.209	0.126771	0.240386	0.484483	455.209	-0.678528	1.07106e-09	1.02549e-08	455.209	-1.19767	5.47172e-25	1.11589e-23	10.3233	2.73386	0.000279206	0.00443905	10.3233	1.6829	0.0303039	0.0996206	10.3233	0.748987	0.355551	0.534978
ALDH2	488.207	0.0786576	0.512227	0.77293	488.207	-0.18701	0.121581	0.225589	488.207	-0.463529	0.000160211	0.000542515	343.064	-0.0666689	0.576425	0.857644	343.064	-0.588254	1.73406e-06	2.23393e-05	343.064	-0.727706	3.58619e-09	3.10997e-08
ALDH3A1	7.95535	1.07939	0.269991	0.521784	7.95535	1.26191	0.193255	0.326799	7.95535	2.4656	0.00908071	0.0217838	0.949815	-0.97955	0.783232	0.969475	0.949815	1.1096	0.751119	0.915672	0.949815	2.93007	0.38841	0.569972
ALDH3A2	669.614	0.209022	0.0239769	0.0918918	669.614	0.0936055	0.313098	0.479778	669.614	-0.11316	0.229903	0.355735	261.96	0.502941	4.46036e-05	0.000983242	261.96	0.539998	1.24857e-05	0.000130016	261.96	0.365758	0.00321054	0.0100571
ALDH3B1	10.0334	-0.0467818	0.94708	1	10.0334	0.887283	0.186875	0.318053	10.0334	0.529766	0.440502	0.592969	62.0722	0.0425868	0.883746	0.996826	62.0722	-0.304758	0.305555	0.54546	62.0722	-0.00610777	0.9833	1
ALDH3B2	0.0834625	0	1	1	0.0834625	0	1	1	0.0834625	0.940989	0.830934	0.905732	0				0				0
ALDH4A1	88.2059	-0.0469361	0.836877	0.985412	88.2059	-0.994298	3.0626e-05	0.00014902	88.2059	-1.03149	2.00451e-05	7.84072e-05	51.7212	0.429273	0.137019	0.409422	51.7212	0.770049	0.00685564	0.0298426	51.7212	0.880327	0.00179217	0.00601048
ALDH5A1	433.05	-0.342907	0.0010025	0.00698968	433.05	-0.496141	2.17317e-06	1.29352e-05	433.05	-0.499891	2.26936e-06	1.01772e-05	156.553	-0.071402	0.7037	0.925675	156.553	-0.020311	0.914021	0.990191	156.553	0.0619169	0.740082	0.872998
ALDH6A1	67.3711	0.662254	0.00543908	0.0285333	67.3711	0.26613	0.272185	0.430468	67.3711	0.0424905	0.864171	0.930992	384.597	-0.095313	0.445826	0.774822	384.597	-0.380963	0.00268545	0.0136193	384.597	-0.5927	3.37934e-06	1.93473e-05
ALDH7A1	972.291	0.0653114	0.325448	0.58838	972.291	-0.628606	4.53611e-20	1.21522e-18	972.291	-1.23125	9.98195e-65	1.10786e-62	773.205	0.0205184	0.800205	0.969475	773.205	-0.189567	0.021055	0.0745368	773.205	-0.688477	2.40025e-16	4.10965e-15
ALDH8A1	6.98498	0.371636	0.687994	0.901721	6.98498	1.63451	0.0620164	0.129419	6.98498	1.41679	0.109847	0.193057	0.880652	0.944005	0.781668	0.969358	0.880652	3.39895	0.296334	0.534682	0.880652	2.81581	0.390277	0.572293
ALDH9A1	415.971	0.358076	0.00966014	0.0454063	415.971	0.424595	0.00208316	0.00680007	415.971	0.217615	0.118469	0.205795	518.134	0.0756823	0.466702	0.789635	518.134	0.170266	0.101559	0.251364	518.134	0.31076	0.00254477	0.00817449
ALDOA	801.463	-0.133917	0.14157	0.339115	801.463	-0.192281	0.0348264	0.0793786	801.463	-0.425071	4.32177e-06	1.85698e-05	2688.04	-0.0165106	0.801398	0.969475	2688.04	-0.00602201	0.927016	0.99781	2688.04	-1.06603	2.36645e-56	2.6155e-54
ALDOB	5.10084	2.98248	0.030042	0.109366	5.10084	3.40008	0.0125559	0.0327311	5.10084	3.35091	0.014256	0.0324977	6.71844	0.340043	0.706863	0.927855	6.71844	-0.451191	0.633246	0.838988	6.71844	0.605658	0.498896	0.683127
ALDOC	211.989	-0.209918	0.18297	0.403891	211.989	-0.80641	5.86049e-07	3.80325e-06	211.989	-1.02334	5.5862e-10	3.84435e-09	950.579	-0.156594	0.0438291	0.194572	950.579	-0.336093	1.85695e-05	0.000183588	950.579	-1.50171	1.87761e-72	3.62537e-70
ALG1	335.585	-0.00274611	0.981099	1	335.585	0.0907438	0.430286	0.607328	335.585	-0.0648895	0.579112	0.721734	216.076	0.224379	0.139398	0.413778	216.076	0.159453	0.297284	0.535914	216.076	0.314583	0.0374399	0.086507
ALG10	62.54	0.559344	0.0645022	0.193483	62.54	1.07557	0.000288479	0.00115356	62.54	0.479785	0.115734	0.201861	49.3544	0.345582	0.279423	0.608925	49.3544	0.419319	0.18982	0.393686	49.3544	0.113191	0.725905	0.861794
ALG10B	369.321	0.245533	0.0434571	0.144458	369.321	0.658728	3.40024e-08	2.66194e-07	369.321	0.438705	0.000292676	0.000949683	319.052	0.0599247	0.631775	0.892449	319.052	-0.00263005	0.983335	1	319.052	-0.648729	5.62941e-07	3.63192e-06
ALG11	134.002	-0.0877122	0.683421	0.899485	134.002	0.20743	0.32811	0.49727	134.002	0.43754	0.0386816	0.0778164	158.232	-0.130317	0.440399	0.770324	158.232	0.321266	0.0521349	0.15106	158.232	0.495054	0.00242282	0.00783773
ALG12	267.111	0.0102511	0.93899	1	267.111	-0.0559451	0.676289	0.822425	267.111	0.29428	0.026707	0.0563752	173.848	-0.0682087	0.708147	0.928693	173.848	0.223767	0.215621	0.430167	173.848	0.124429	0.491074	0.674548
ALG13	313.627	-0.329129	0.0334149	0.118308	313.627	-0.2692	0.0807725	0.161199	313.627	-0.245618	0.112734	0.197409	306.818	-0.358951	0.00702685	0.0528696	306.818	-0.029656	0.821771	0.944932	306.818	0.0822959	0.52812	0.7079
ALG14	89.0911	-0.279224	0.260324	0.509743	89.0911	0.171288	0.479689	0.654249	89.0911	0.298076	0.219388	0.342635	49.2246	-0.431958	0.239767	0.562554	49.2246	0.447483	0.206689	0.417054	49.2246	0.817938	0.019159	0.0485366
ALG1L	0				0				0				0.0760295	0.944023	0.830397	0.969475	0.0760295	0	1	1	0.0760295	0	1	1
ALG1L2	0.0952398	0	1	1	0.0952398	0	1	1	0.0952398	0.940989	0.830934	0.905732	0				0				0
ALG2	289.067	0.0547149	0.695835	0.904075	289.067	0.214852	0.121434	0.225366	289.067	0.312744	0.024535	0.0523526	329.217	0.192672	0.105793	0.347711	329.217	0.174907	0.144246	0.324038	329.217	0.00765245	0.949235	1
ALG3	450.95	-0.423171	0.00020083	0.00182131	450.95	-0.716486	4.61865e-10	4.62007e-09	450.95	-0.631038	4.55156e-08	2.52152e-07	577.566	-0.0222177	0.854	0.982116	577.566	0.0137033	0.909796	0.988258	577.566	0.0493756	0.681939	0.824592
ALG5	288.03	0.189965	0.121563	0.303978	288.03	0.340602	0.00502858	0.0148545	288.03	0.225877	0.0666905	0.12528	219.972	0.00418361	0.977321	1	219.972	0.265762	0.0684988	0.186599	219.972	0.414763	0.00402111	0.0123028
ALG6	111.341	0.407919	0.0367739	0.127219	111.341	0.00793368	0.968137	1	111.341	-0.0832076	0.679789	0.80305	129.504	0.190954	0.374578	0.713961	129.504	0.191409	0.375209	0.623426	129.504	0.117034	0.587292	0.756282
ALG8	370.402	0.173397	0.185809	0.408054	370.402	0.141393	0.280253	0.440629	370.402	0.176221	0.180409	0.291625	254.438	0.22273	0.110739	0.357443	254.438	0.14452	0.304655	0.544364	254.438	0.113755	0.41754	0.600942
ALG9	198.8	-0.131399	0.384654	0.652216	198.8	0.0563199	0.70595	0.846281	198.8	-0.0410234	0.786267	0.88867	119.509	-0.0548183	0.786925	0.969475	119.509	-0.0319342	0.875302	0.968154	119.509	-0.431803	0.0366931	0.0851003
ALK	17853.6	0.365672	5.06097e-15	4.27822e-13	17853.6	0.421181	1.90354e-19	4.8754e-18	17853.6	0.546782	1.18824e-31	3.3598e-30	7.72419	-0.404951	0.619342	0.882822	7.72419	-0.129109	0.872345	0.966552	7.72419	1.53347	0.0379104	0.0874553
ALKAL1	1.70702	0	1	1	1.70702	3.89855	0.0988519	0.190383	1.70702	4.35331	0.0643437	0.12122	0				0				0
ALKAL2	0.869355	4.05596	0.169271	0.383457	0.869355	0.771552	0.806163	0.916874	0.869355	0	1	1	0.632541	-0.979538	0.81137	0.969475	0.632541	-0.884224	0.829427	0.947176	0.632541	2.64524	0.505246	0.687358
ALKBH1	147.575	-0.285728	0.125279	0.310296	147.575	-0.144141	0.435303	0.612397	147.575	-0.52175	0.00596657	0.0149577	212.598	-0.240309	0.15302	0.435667	212.598	0.0169213	0.919252	0.993454	212.598	0.480569	0.00327376	0.0102291
ALKBH2	213.425	-0.456598	0.00124724	0.00840857	213.425	-0.986436	1.12612e-11	1.37314e-10	213.425	-1.23457	1.65625e-16	1.97527e-15	249.336	-0.345901	0.0262338	0.137124	249.336	-0.621773	8.33668e-05	0.000686203	249.336	-0.875135	3.8596e-08	2.92869e-07
ALKBH3	101.147	-0.13653	0.584047	0.828225	101.147	0.556619	0.0209767	0.0511256	101.147	1.09523	4.30296e-06	1.84939e-05	167.975	0.037666	0.845556	0.977401	167.975	0.337581	0.0784447	0.206837	167.975	0.388718	0.0416248	0.094487
ALKBH4	162.287	0.0525441	0.756079	0.942871	162.287	-0.288342	0.0928781	0.180523	162.287	0.0157339	0.926407	0.980686	175.196	0.169883	0.321102	0.657297	175.196	0.318497	0.0622479	0.172952	175.196	0.183069	0.284594	0.452381
ALKBH5	716.127	0.00823838	0.933065	1	716.127	-0.0505814	0.606134	0.766564	716.127	-0.15374	0.120538	0.20881	590.621	0.0990848	0.245642	0.569607	590.621	0.22547	0.0081416	0.0344176	590.621	0.0194289	0.820653	0.919819
ALKBH6	75.6519	-0.335937	0.255466	0.503793	75.6519	0.254859	0.375565	0.549638	75.6519	0.621709	0.0295916	0.0617137	116.576	0.110939	0.608223	0.874438	116.576	0.713898	0.000709928	0.00440298	116.576	1.18393	9.73079e-09	8.02189e-08
ALKBH7	184.956	-0.330428	0.0344932	0.121023	184.956	-0.512928	0.00111203	0.0038808	184.956	-0.601411	0.000165658	0.000559569	219.127	-0.0955382	0.531442	0.834907	219.127	-0.295957	0.0558544	0.159388	219.127	-0.505582	0.00116201	0.00407939
ALKBH8	169.85	-0.566657	0.000644823	0.00487276	169.85	-0.473633	0.00405267	0.0122693	169.85	-0.867602	3.46243e-07	1.7254e-06	51.9552	-0.0969152	0.775748	0.965528	51.9552	-0.135538	0.692231	0.872827	51.9552	0.635215	0.0550489	0.120013
ALLC	2.37	-0.80049	0.622703	0.856465	2.37	-1.4813	0.378796	0.553074	2.37	-0.15996	0.920062	0.975783	13.6877	-0.545761	0.370996	0.710017	13.6877	-0.908595	0.145976	0.326824	13.6877	-0.99174	0.112157	0.215835
ALMS1	809.587	-0.327482	0.000111177	0.00109598	809.587	-0.358539	2.27902e-05	0.000113568	809.587	-0.447519	1.71017e-07	8.81839e-07	687.793	-0.060625	0.46713	0.789635	687.793	-0.18033	0.0324943	0.105054	687.793	0.0874398	0.290777	0.46011
ALOX12	0.178102	-0.127128	0.976989	1	0.178102	-1.15198	0.793802	0.906799	0.178102	-0.982548	0.823587	0.905732	0				0				0
ALOX12B	1.0585	1.37169	0.587393	0.830299	1.0585	2.9573	0.224405	0.368957	1.0585	-0.98258	0.712167	0.826976	0				0				0
ALOX15	0.0657782	0	1	1	0.0657782	0.771554	0.861032	0.944395	0.0657782	0	1	1	0.661816	-3.68981	0.341848	0.6803	0.661816	-3.5945	0.354463	0.599872	0.661816	-2.7315	0.481649	0.665481
ALOX15B	0				0				0				0				0				0
ALOX5	0				0				0				0				0				0
ALOX5AP	0.175423	0.834613	0.849804	0.985412	0.175423	0	1	1	0.175423	0.94098	0.830935	0.905732	0.168445	0	1	1	0.168445	0	1	1	0.168445	1.88835	0.6652	0.819103
ALOXE3	0.991324	1.79903	0.532378	0.788539	0.991324	1.83379	0.523734	0.693837	0.991324	1.40856	0.629254	0.765227	0				0				0
ALPG	0				0				0				0				0				0
ALPI	0				0				0				0				0				0
ALPK1	1.02523	2.28793	0.382705	0.650264	1.02523	3.26267	0.200963	0.337524	1.02523	2.76958	0.284931	0.422681	323.727	0.353653	0.00281032	0.0263536	323.727	0.294474	0.0135436	0.0523388	323.727	0.0976841	0.415084	0.598591
ALPK2	0.945446	-1.58955	0.61209	0.847297	0.945446	1.01656	0.731034	0.865391	0.945446	-1.48319	0.636099	0.771092	1.00016	2.521	0.40752	0.744615	1.00016	0	1	1	1.00016	4.02288	0.176117	0.311743
ALPK3	6.54383	-2.49306	0.0116369	0.0528698	6.54383	-0.929696	0.280155	0.440595	6.54383	-0.47192	0.57817	0.720864	26.2066	-0.00229231	0.996351	1	26.2066	0.55113	0.26106	0.491916	26.2066	1.41229	0.00299789	0.00945527
ALPL	23.9514	-0.501791	0.297912	0.557006	23.9514	-0.582227	0.227607	0.373131	23.9514	-1.17013	0.019802	0.0433593	2.43314	-0.402522	0.794711	0.969475	2.43314	-4.48058	0.0177448	0.0652308	2.43314	-0.929196	0.555511	0.733844
ALPP	0				0				0				0.403819	-1.86093	0.670155	0.910208	0.403819	-1.76561	0.686125	0.868519	0.403819	0.571762	0.893957	0.965271
ALS2	531.519	0.0253273	0.824388	0.978497	531.519	0.262139	0.0204196	0.0499844	531.519	0.156841	0.169046	0.276379	741.35	0.306983	0.00022454	0.00375232	741.35	0.499625	1.61483e-09	3.8668e-08	741.35	0.71009	3.74666e-18	7.36736e-17
ALS2CL	18.5468	1.42287	0.0307015	0.111088	18.5468	2.8353	5.27176e-06	2.93846e-05	18.5468	3.41376	3.22045e-08	1.81491e-07	41.8789	0.509037	0.160697	0.449447	41.8789	0.971897	0.00657954	0.0288334	41.8789	0.647536	0.0726164	0.150921
ALS2CR12	0.911323	3.32613	0.232785	0.474617	0.911323	0	1	1	0.911323	3.14393	0.261732	0.394946	5.27599	1.42575	0.190888	0.496537	5.27599	-0.920678	0.456224	0.703565	5.27599	1.13055	0.303115	0.474062
ALX1	25.4791	0.0611995	0.875822	1	25.4791	-0.092363	0.814499	0.922431	25.4791	-0.412711	0.30956	0.451701	0.241916	0.859937	0.843981	0.976721	0.241916	-0.884208	0.840995	0.947176	0.241916	-0.982998	0.823508	0.919819
ALX3	79.3123	0.0655984	0.787072	0.962742	79.3123	-0.0271155	0.911258	0.982109	79.3123	0.401223	0.0948646	0.170303	76.2684	0.214688	0.406367	0.743599	76.2684	0.262227	0.311638	0.552834	76.2684	0.496368	0.0519429	0.114205
ALX4	2.01018	3.56734	0.100496	0.265736	2.01018	3.38083	0.120665	0.224091	2.01018	4.28248	0.0462678	0.0909141	0.751455	0	1	1	0.751455	4.05391	0.305173	0.545107	0.751455	0	1	1
ALYREF	1036.46	-0.568848	4.84478e-05	0.000537705	1036.46	-0.392805	0.00490224	0.0145365	1036.46	-0.563528	5.83689e-05	0.000212328	1078.98	0.162418	0.048309	0.208402	1078.98	0.0834139	0.313509	0.555231	1078.98	0.54506	2.04444e-11	2.25493e-10
AMACR	46.6361	0.707847	0.0408565	0.137864	46.6361	0.843485	0.0141631	0.0363891	46.6361	0.484006	0.16776	0.274689	40.5001	0.350517	0.316631	0.652731	40.5001	0.792762	0.0214382	0.0755926	40.5001	0.438017	0.208777	0.355793
AMBN	0.517559	0	1	1	0.517559	1.90113	0.662137	0.809742	0.517559	2.79197	0.517112	0.665568	0				0				0
AMBP	0				0				0				0.228088	2.33948	0.589247	0.862722	0.228088	0	1	1	0.228088	0	1	1
AMBRA1	577.54	-0.179118	0.0524411	0.165701	577.54	0.0917017	0.31299	0.479658	577.54	0.131727	0.14956	0.250008	405.235	0.00659815	0.962357	1	405.235	0.134013	0.337284	0.580344	405.235	0.52659	0.000131688	0.000567472
AMD1	604.679	-0.043093	0.616073	0.850717	604.679	-0.447478	3.04665e-07	2.07541e-06	604.679	-0.867099	1.15773e-21	1.93727e-20	406.011	-0.295935	0.00870531	0.0622262	406.011	-0.480281	2.6816e-05	0.000254443	406.011	-0.445123	8.89473e-05	0.000394212
AMDHD1	7.96587	2.77087	0.0566332	0.175656	7.96587	4.91723	0.00037349	0.00145917	7.96587	5.56223	5.30294e-05	0.000194159	11.807	3.98141	0.000974192	0.0117385	11.807	4.82267	5.55192e-05	0.000480946	11.807	4.74136	7.37399e-05	0.000332983
AMDHD2	319.303	0.20427	0.14012	0.336679	319.303	0.00863	0.950547	1	319.303	0.00710808	0.959523	1	257.627	0.000313204	0.998129	1	257.627	-0.133591	0.323061	0.564723	257.627	-0.161276	0.231035	0.384842
AMELX	0				0				0				0				0				0
AMELY	0				0				0				0				0				0
AMER1	331.774	-0.298808	0.00918727	0.0435348	331.774	-0.784805	2.26482e-11	2.66983e-10	331.774	-1.05205	3.18413e-18	4.25463e-17	361.16	-0.515513	2.3635e-06	9.10516e-05	361.16	-0.38476	0.00041541	0.00276468	361.16	-0.372049	0.000589148	0.00220858
AMER2	355.486	-0.0450799	0.702147	0.906579	355.486	-0.0629576	0.592596	0.755211	355.486	0.0606357	0.607018	0.744568	0.162834	0	1	1	0.162834	1.03933	0.813575	0.940181	0.162834	0.940539	0.831013	0.919819
AMER3	178.602	-0.369822	0.0474656	0.154079	178.602	-0.518774	0.00559903	0.0162947	178.602	-0.554969	0.00329776	0.00876413	0.242157	-0.979523	0.824121	0.969475	0.242157	-0.884208	0.840995	0.947176	0.242157	0.86847	0.842413	0.926486
AMFR	341.154	-0.436513	0.000891011	0.00634243	341.154	-0.656187	7.04278e-07	4.51308e-06	341.154	-0.511055	0.000113513	0.000395127	598.94	-0.10565	0.270912	0.599903	598.94	-0.157641	0.102702	0.253376	598.94	-0.131294	0.171641	0.305229
AMH	1584.34	-0.418885	2.92623e-09	9.18106e-08	1584.34	-0.605411	1.37063e-17	3.01371e-16	1584.34	0.256609	0.00021744	0.000721191	786.08	-0.216528	0.00829721	0.0598721	786.08	0.0968698	0.231648	0.452123	786.08	0.953972	1.43641e-34	7.26179e-33
AMHR2	0.0861957	-1.08891	0.804858	0.965971	0.0861957	-1.15197	0.793803	0.906799	0.0861957	-0.982539	0.823589	0.905732	0				0				0
AMIGO1	207.827	-0.00543999	0.96861	1	207.827	-0.265221	0.0581205	0.122543	207.827	0.258182	0.0595499	0.113222	65.5182	-0.020444	0.940412	1	65.5182	-0.0248182	0.928072	0.998485	65.5182	0.270045	0.316825	0.490431
AMIGO2	17.1559	0.899568	0.0839733	0.234433	17.1559	1.08345	0.0355192	0.0807886	17.1559	0.798484	0.128851	0.220657	21.8469	-0.361919	0.409816	0.745315	21.8469	-0.385324	0.383785	0.632277	21.8469	-0.199627	0.64621	0.807546
AMIGO3	0				0				0				0.395385	0	1	1	0.395385	3.13238	0.466363	0.712048	0.395385	0	1	1
AMMECR1	135.721	0.2007	0.283076	0.537898	135.721	-0.131014	0.488688	0.663306	135.721	-0.509964	0.0089264	0.0214389	297.606	0.0144302	0.922431	1	297.606	0.124989	0.398766	0.648206	297.606	0.131475	0.372911	0.553989
AMMECR1L	582.789	-0.245799	0.0205351	0.0813771	582.789	-0.37808	0.000380949	0.00148617	582.789	-0.24172	0.0232591	0.0499109	636.581	-0.0381884	0.697648	0.922636	636.581	0.0864674	0.378492	0.626661	636.581	0.356647	0.000230651	0.000943924
AMN	119.856	-0.0519587	0.790595	0.964955	119.856	0.194156	0.313566	0.480211	119.856	0.218663	0.259644	0.392631	126.904	-0.383438	0.0458424	0.201225	126.904	-0.244303	0.202223	0.41122	126.904	-0.353764	0.0649315	0.13759
AMN1	116.389	0.0379782	0.855213	0.98899	116.389	-0.595632	0.0052687	0.0154769	116.389	-0.742378	0.000635005	0.00193178	73.3075	0.173838	0.448577	0.776758	73.3075	0.0244395	0.91629	0.991587	73.3075	-0.596765	0.0132677	0.0353028
AMOT	83.2292	0.166536	0.551862	0.805117	83.2292	-0.520329	0.0684156	0.140295	83.2292	-1.20703	5.08309e-05	0.000186739	849.21	0.0472302	0.578355	0.857644	849.21	0.319749	0.00015146	0.00115421	849.21	0.246817	0.00341642	0.0106252
AMOTL1	2223.67	-0.0617767	0.31068	0.572158	2223.67	-0.052829	0.385146	0.559891	2223.67	-0.137643	0.0246739	0.0526147	1200.42	0.0476291	0.455071	0.78088	1200.42	0.0369976	0.563693	0.792002	1200.42	-0.283778	1.19337e-05	6.22965e-05
AMOTL2	194.405	-0.132327	0.387507	0.654809	194.405	-0.0412153	0.786106	0.906319	194.405	0.328683	0.0288048	0.0602731	200.196	-0.235712	0.428196	0.761458	200.196	0.267238	0.365084	0.612845	200.196	1.54523	1.02558e-07	7.3572e-07
AMPD1	0				0				0				0				0				0
AMPD2	626.545	-0.207551	0.0100103	0.0467425	626.545	-0.766383	2.5605e-20	6.97406e-19	626.545	-0.681525	3.15782e-16	3.69583e-15	1114.31	-0.461546	1.73009e-10	2.3497e-08	1114.31	-0.3328	4.0351e-06	4.77244e-05	1114.31	-0.380311	1.29165e-07	9.14307e-07
AMPD3	108.549	-0.035013	0.866214	0.996283	108.549	-0.338163	0.10804	0.20482	108.549	-0.0660262	0.75235	0.86192	126.337	-0.0217664	0.915112	1	126.337	0.202174	0.319291	0.560946	126.337	0.167592	0.407694	0.590751
AMPH	94.7428	0.0257424	0.927126	1	94.7428	0.446344	0.107366	0.203826	94.7428	0.596277	0.0315347	0.0652573	0.175063	0	1	1	0.175063	1.03933	0.813575	0.940181	0.175063	0.940539	0.831013	0.919819
AMT	14.8629	0.460882	0.421804	0.687821	14.8629	0.868619	0.120941	0.224554	14.8629	1.42791	0.00960528	0.0228941	19.2745	0.503426	0.278495	0.608309	19.2745	0.00838092	0.986004	1	19.2745	-0.823741	0.101283	0.199009
AMTN	0.357405	0	1	1	0.357405	0	1	1	0.357405	2.88421	0.502981	0.653928	0				0				0
AMY1A	0				0				0				0				0				0
AMY1B	0				0				0				0				0				0
AMY1C	0				0				0				0				0				0
AMY2A	0				0				0				0				0				0
AMY2B	52.9054	0.567559	0.137071	0.331306	52.9054	0.210781	0.583992	0.747632	52.9054	0.39919	0.299361	0.439769	17.0238	-0.285981	0.650586	0.905138	17.0238	1.17122	0.0488505	0.143806	17.0238	1.03351	0.0824775	0.167888
AMZ1	5.06818	2.48251	0.0682432	0.201884	5.06818	3.24069	0.0151179	0.0384908	5.06818	3.73953	0.00480757	0.0123657	1.94987	2.82414	0.229282	0.550896	1.94987	4.75836	0.0358203	0.112951	1.94987	3.17413	0.172107	0.305753
AMZ2	708.57	-0.0594702	0.526379	0.784847	708.57	0.042706	0.647248	0.798959	708.57	0.00642366	0.945532	0.996576	705.846	-0.0497431	0.522504	0.828444	705.846	-0.171373	0.0295766	0.0977039	705.846	-0.0695844	0.371425	0.552433
ANAPC1	947.797	-0.150619	0.0233245	0.0898135	947.797	-0.124217	0.0601665	0.126314	947.797	-0.0199255	0.763835	0.870329	1100.07	-0.112713	0.163759	0.454207	1100.07	0.00167099	0.983518	1	1100.07	0.522273	4.57276e-11	4.85962e-10
ANAPC10	59.5876	0.436007	0.172498	0.388082	59.5876	0.015575	0.961638	1	59.5876	0.252733	0.433794	0.586504	111.819	-0.0154577	0.931377	1	111.819	-0.235834	0.199237	0.406748	111.819	0.321742	0.067237	0.141688
ANAPC11	670.268	0.0641241	0.390397	0.657852	670.268	-0.0563612	0.451899	0.627783	670.268	-0.303384	8.1324e-05	0.000290011	848.73	0.256572	0.00132207	0.0146635	848.73	0.121585	0.1318	0.303962	848.73	0.0319245	0.692177	0.833295
ANAPC13	393.344	-0.472372	1.07544e-05	0.000142765	393.344	-0.617762	1.01694e-08	8.61441e-08	393.344	-0.430428	6.44624e-05	0.000233194	340.937	-0.332315	0.00405635	0.0349877	340.937	-0.503315	1.80477e-05	0.000179202	340.937	-0.498691	1.91446e-05	9.65117e-05
ANAPC15	52.8377	-1.54666	3.1418e-07	6.3204e-06	52.8377	-1.29427	1.2141e-05	6.34668e-05	52.8377	-1.16415	8.63923e-05	0.000306278	33.3581	0.322045	0.382889	0.722158	33.3581	-0.739927	0.0597493	0.167666	33.3581	-0.300598	0.428519	0.611483
ANAPC16	462.477	-0.0852288	0.38593	0.653022	462.477	-0.139027	0.157196	0.277981	462.477	-0.384095	0.000133819	0.000459828	476.708	0.129645	0.164235	0.454818	476.708	-0.0137204	0.884443	0.973963	476.708	-0.400247	3.11133e-05	0.000150187
ANAPC2	580.685	0.226511	0.0299609	0.109159	580.685	0.53189	2.37606e-07	1.64052e-06	580.685	0.846306	1.43444e-16	1.71701e-15	744.644	0.31265	0.000601914	0.00813883	744.644	0.790135	1.3217e-18	9.7838e-17	744.644	0.952847	9.19426e-27	3.13505e-25
ANAPC4	296.678	0.515105	2.33228e-05	0.000281235	296.678	0.643504	9.71371e-08	7.09714e-07	296.678	0.563667	3.92501e-06	1.69858e-05	351.11	-0.168382	0.141007	0.415705	351.11	0.201624	0.0735802	0.19739	351.11	0.124251	0.269643	0.433995
ANAPC5	2014.35	0.20164	0.000285612	0.00244478	2014.35	0.386223	2.43254e-12	3.17495e-11	2014.35	0.221357	7.20929e-05	0.000259188	2989.49	0.114327	0.0398879	0.182693	2989.49	0.327934	3.38447e-09	7.68265e-08	2989.49	0.248948	7.10929e-06	3.85431e-05
ANAPC7	983.454	-0.0318141	0.68131	0.89782	983.454	0.0295246	0.701824	0.843361	983.454	0.0413907	0.593662	0.731614	461.454	0.216521	0.0630971	0.24845	461.454	0.106082	0.366374	0.614376	461.454	0.349566	0.00257059	0.00824587
ANG	0.498013	0.769305	0.847844	0.985412	0.498013	-0.190227	0.962561	1	0.498013	0.833957	0.835396	0.908814	25.4343	-0.532866	0.249247	0.573481	25.4343	-0.692058	0.139267	0.315998	25.4343	-1.06774	0.0246444	0.0602427
ANGEL1	391.465	0.331121	0.00335099	0.0193596	391.465	0.356013	0.00155215	0.00523642	391.465	0.119332	0.297653	0.437813	488.843	0.124922	0.17788	0.476371	488.843	-0.0495016	0.598865	0.814245	488.843	-0.148849	0.113687	0.218177
ANGEL2	422.454	0.262824	0.0256703	0.0968572	422.454	0.179522	0.127894	0.235029	422.454	0.0725785	0.542586	0.688145	491.019	0.183871	0.137707	0.410738	491.019	-0.0843161	0.501256	0.742596	491.019	0.28956	0.0190295	0.0482925
ANGPT1	0				0				0				75.7838	-0.53736	0.0352655	0.167605	75.7838	-0.275172	0.276102	0.510107	75.7838	0.297867	0.223257	0.375082
ANGPT2	29.6979	-0.598897	0.122614	0.305645	29.6979	-0.124053	0.742233	0.872098	29.6979	-0.842334	0.0339699	0.0695384	0.193973	0	1	1	0.193973	2.08126	0.632851	0.838749	0.193973	0	1	1
ANGPT4	1.66068	0	1	1	1.66068	0.771564	0.753793	0.88165	1.66068	5.0348	0.0212569	0.0461362	0.548589	1.75778	0.687846	0.915491	0.548589	0	1	1	0.548589	3.13112	0.466169	0.651109
ANGPTL1	0.0810746	-1.08891	0.804858	0.965971	0.0810746	-1.15197	0.793803	0.906799	0.0810746	-0.982539	0.823589	0.905732	1.88019	0.228858	0.906398	1	1.88019	-1.22093	0.551802	0.783067	1.88019	-1.98509	0.353834	0.532895
ANGPTL2	133.696	-0.273073	0.159494	0.367069	133.696	-1.20599	2.75496e-09	2.49015e-08	133.696	-0.988627	1.0097e-06	4.74734e-06	112.899	-0.38392	0.0731481	0.272798	112.899	-0.537084	0.0132579	0.051445	112.899	-0.781136	0.000351113	0.00138594
ANGPTL3	1.6356	-1.4366	0.533138	0.788741	1.6356	-2.95362	0.227665	0.373152	1.6356	0.0452289	0.983664	1	0.389079	2.33946	0.58925	0.862722	0.389079	0	1	1	0.389079	1.8302	0.675243	0.821551
ANGPTL4	23.2454	2.26271	0.00235206	0.0144317	23.2454	4.05145	1.49775e-08	1.23663e-07	23.2454	3.99502	2.56562e-08	1.46051e-07	355.252	0.54428	1.13859e-05	0.000324714	355.252	0.889943	4.38715e-13	1.80278e-11	355.252	0.198392	0.115101	0.220463
ANGPTL5	0.328891	0	1	1	0.328891	2.77931	0.518423	0.689312	0.328891	0	1	1	0				0				0
ANGPTL6	3.65165	-1.39505	0.304779	0.565455	3.65165	0.781563	0.514628	0.686618	3.65165	0.309602	0.800411	0.899855	39.8869	-0.393922	0.253903	0.579074	39.8869	-0.335089	0.33284	0.575539	39.8869	0.0225282	0.946845	1
ANGPTL7	0				0				0				0				0				0
ANGPTL8	0				0				0				0				0				0
ANHX	0				0				0				0				0				0
ANK1	219.762	0.431655	0.00235507	0.0144428	219.762	0.447843	0.00153905	0.00519761	219.762	0.672389	1.85329e-06	8.41772e-06	3.19011	3.7352	0.0338546	0.162831	3.19011	2.51466	0.167123	0.359504	3.19011	4.03251	0.0214032	0.0533366
ANK2	969.817	0.135603	0.044055	0.145674	969.817	-0.0168544	0.803286	0.914657	969.817	-0.0851863	0.213859	0.335976	305.099	0.44552	0.000680228	0.00889694	305.099	0.264308	0.0465601	0.138539	305.099	0.614179	2.40757e-06	1.41508e-05
ANK3	48.6534	0.111615	0.755759	0.942618	48.6534	-0.176419	0.625854	0.78218	48.6534	-0.0983941	0.786381	0.888737	857.343	-0.260056	0.000934547	0.0113635	857.343	-0.178779	0.022994	0.0798314	857.343	-0.260008	0.000934322	0.00335351
ANKAR	23.5599	1.45821	0.00410572	0.0228539	23.5599	1.33978	0.00854391	0.0235981	23.5599	2.7192	2.84103e-08	1.61279e-07	20.2175	0.0258883	0.961756	1	20.2175	1.12183	0.0280663	0.0937259	20.2175	1.70982	0.00061514	0.00229689
ANKDD1A	154.18	0.197664	0.280169	0.534633	154.18	0.382256	0.0348698	0.0794666	154.18	0.273253	0.136038	0.231049	146.528	0.267149	0.125311	0.386719	146.528	0.37904	0.029505	0.0975144	146.528	0.45902	0.00781687	0.0221252
ANKDD1B	3.40308	-1.19266	0.352522	0.618297	3.40308	-2.88241	0.061188	0.128016	3.40308	0.62381	0.598529	0.736204	6.58063	0.359198	0.675547	0.911914	6.58063	0.338966	0.694419	0.874077	6.58063	0.212351	0.805827	0.919819
ANKEF1	90.8245	0.0960021	0.697972	0.904409	90.8245	0.813262	0.000663315	0.00245174	90.8245	0.981505	3.97047e-05	0.000148915	164.809	0.265378	0.127133	0.389717	164.809	0.518377	0.00268156	0.0136039	164.809	0.54828	0.00140628	0.00484354
ANKFN1	0.292574	0	1	1	0.292574	2.0495	0.636817	0.790345	0.292574	0.940967	0.830938	0.905732	0.152059	1.75781	0.68784	0.915491	0.152059	0	1	1	0.152059	0	1	1
ANKFY1	1412.6	0.314976	2.43543e-07	4.99799e-06	1412.6	0.454421	5.92937e-14	9.392e-13	1412.6	0.512159	3.54486e-17	4.45222e-16	704.046	0.373079	9.75475e-05	0.00189491	704.046	0.634608	2.60474e-11	8.51909e-10	704.046	0.618139	7.38503e-11	7.70524e-10
ANKH	950.847	0.00992759	0.882511	1	950.847	-0.187459	0.00560703	0.0163122	950.847	-0.0691792	0.307986	0.449968	573.545	-0.0267597	0.817655	0.969475	573.545	-0.148601	0.203351	0.412627	573.545	-0.515327	1.23631e-05	6.43907e-05
ANKHD1	87.0818	-0.95992	4.79015e-06	6.99653e-05	87.0818	-0.765823	0.000199984	0.000826639	87.0818	-0.662469	0.00136188	0.00390494	102.189	-0.240097	0.252218	0.57694	102.189	0.0710961	0.731523	0.902355	102.189	-0.10472	0.614721	0.780071
ANKHD1-EIF4EBP3	64.1768	-0.00916981	0.972708	1	64.1768	0.474166	0.0689918	0.141263	64.1768	0.400828	0.128428	0.220071	75.7096	0.312593	0.21028	0.524016	75.7096	0.260491	0.29982	0.53891	75.7096	-0.00562716	0.982281	1
ANKIB1	838.935	0.0236636	0.753592	0.941269	838.935	0.179238	0.0163501	0.0412163	838.935	-0.0523783	0.491302	0.6431	1086.13	-0.0633658	0.454503	0.78086	1086.13	-0.0773925	0.36262	0.609795	1086.13	-0.193765	0.0227134	0.0561736
ANKK1	1.05981	-0.790091	0.747876	0.937575	1.05981	-0.857864	0.727225	0.862321	1.05981	0.664929	0.775187	0.87946	0.657171	2.70365	0.487853	0.805071	0.657171	-0.884224	0.826547	0.947176	0.657171	-0.983014	0.807529	0.919819
ANKLE1	76.8268	-0.153116	0.532252	0.788495	76.8268	-0.721256	0.00416204	0.0125654	76.8268	-0.585257	0.0202825	0.0442866	80.7339	-0.423028	0.0581529	0.235403	80.7339	-0.325635	0.144699	0.324691	80.7339	0.0316553	0.884077	0.958743
ANKLE2	1528.54	0.213116	0.000677043	0.00506463	1528.54	0.805786	1.30271e-39	1.36242e-37	1528.54	0.705899	2.75264e-30	7.31422e-29	1837.36	0.178901	0.000849157	0.0105653	1837.36	0.428323	8.65161e-16	4.81426e-14	1837.36	0.585009	1.19298e-28	4.50914e-27
ANKMY1	93.0368	0.158398	0.422106	0.688115	93.0368	-0.2828	0.161801	0.284275	93.0368	0.049615	0.803988	0.903006	184.32	0.0480372	0.758178	0.955751	184.32	0.0250016	0.873539	0.967139	184.32	0.33282	0.0304536	0.0723776
ANKMY2	64.2191	-0.49311	0.0620939	0.187917	64.2191	-0.256042	0.325143	0.493598	64.2191	-0.667444	0.0130995	0.0301181	265.289	-0.269824	0.0669338	0.258478	265.289	-0.106335	0.469042	0.714482	265.289	-0.481776	0.00119277	0.00417549
ANKRA2	145.747	0.583682	0.00242227	0.014757	145.747	0.837613	1.03965e-05	5.50351e-05	145.747	1.05946	2.29302e-08	1.31496e-07	159.403	0.0140695	0.928032	1	159.403	-0.199985	0.207507	0.418091	159.403	-0.446754	0.0053029	0.0157495
ANKRD1	0.176051	0	1	1	0.176051	0	1	1	0.176051	1.86192	0.669775	0.796128	4.40852	-5.04224	0.0016854	0.0177816	4.40852	0.618302	0.583208	0.803531	4.40852	-1.17611	0.328377	0.503644
ANKRD10	872.286	0.570086	6.49448e-12	3.34251e-10	872.286	0.890777	1.48564e-27	7.34491e-26	872.286	0.87533	2.294e-26	5.04403e-25	832.383	0.29231	0.000136086	0.00250104	832.383	0.874155	1.43046e-31	2.90184e-29	832.383	0.874656	7.34627e-32	3.36375e-30
ANKRD11	1322.53	0.096302	0.0956499	0.256666	1322.53	-0.0555405	0.338838	0.509157	1322.53	-0.0212446	0.716404	0.83089	1649.34	0.445991	2.17509e-08	1.73183e-06	1649.34	0.395982	7.2939e-07	1.02717e-05	1649.34	0.629775	2.11802e-15	3.34748e-14
ANKRD12	517.635	-0.0613257	0.57054	0.819176	517.635	0.488392	3.4855e-06	2.00798e-05	517.635	0.934943	3.05707e-19	4.36744e-18	766.636	-0.32068	0.000212092	0.00358131	766.636	-0.0646981	0.451396	0.699012	766.636	0.282076	0.000828575	0.00301299
ANKRD13A	587.586	0.502683	1.10711e-06	1.93804e-05	587.586	0.763865	7.23836e-14	1.141e-12	587.586	0.753232	2.17843e-13	2.03506e-12	460.231	0.452639	2.87701e-05	0.000695429	460.231	0.583535	6.65651e-08	1.15381e-06	460.231	0.421541	9.97216e-05	0.000438808
ANKRD13B	1522.74	-0.416684	6.19781e-10	2.22725e-08	1522.74	-0.663741	1.30976e-22	4.29092e-21	1522.74	-0.586079	7.26518e-18	9.45227e-17	526.987	-0.372696	0.00059848	0.00811441	526.987	-0.51602	2.51936e-06	3.14449e-05	526.987	-0.760048	5.67135e-12	6.65853e-11
ANKRD13C	253.085	0.176547	0.182595	0.403337	253.085	0.443256	0.000664769	0.00245656	253.085	0.593642	5.23275e-06	2.21919e-05	310.753	0.22068	0.0634208	0.248869	310.753	0.527861	7.05271e-06	7.83696e-05	310.753	0.614829	1.28744e-07	9.11734e-07
ANKRD13D	400.721	0.0272407	0.816125	0.973396	400.721	0.658785	6.2092e-09	5.37702e-08	400.721	1.02374	9.37673e-20	1.38445e-18	524.789	0.0411929	0.739163	0.945925	524.789	0.484086	7.56885e-05	0.000632421	524.789	0.799331	3.95318e-11	4.23204e-10
ANKRD16	69.7103	0.0745279	0.787008	0.962738	69.7103	-1.17247	5.71018e-05	0.000263839	69.7103	-0.919132	0.00151344	0.00430287	124.52	-0.295544	0.130041	0.396128	124.52	-0.24539	0.209783	0.421248	124.52	-0.867932	1.68474e-05	8.59316e-05
ANKRD17	1853.5	0.0297947	0.600834	0.83783	1853.5	0.0716699	0.206526	0.344961	1853.5	0.0810601	0.15554	0.258258	1925.3	-0.0427573	0.455372	0.78088	1925.3	0.135995	0.0172231	0.0636573	1925.3	0.169142	0.00291038	0.00921408
ANKRD18A	100.194	0.185736	0.494099	0.756572	100.194	1.16572	8.40425e-06	4.52078e-05	100.194	1.42868	4.4235e-08	2.45474e-07	0.0811667	-0.979505	0.824125	0.969475	0.0811667	-0.88419	0.840998	0.947176	0.0811667	-0.98298	0.823511	0.919819
ANKRD18B	175.558	0.241835	0.156564	0.363349	175.558	0.35932	0.0339336	0.0776151	175.558	0.387133	0.0231026	0.0496077	35.4001	0.65176	0.0608835	0.242663	35.4001	0.878329	0.0110426	0.0443085	35.4001	0.238593	0.502297	0.685067
ANKRD2	0				0				0				0				0				0
ANKRD20A1	0.159003	0.834613	0.849804	0.985412	0.159003	0	1	1	0.159003	0.94098	0.830935	0.905732	0				0				0
ANKRD20A2	0.230301	0	1	1	0.230301	1.63522	0.708352	0.846281	0.230301	0.940971	0.830937	0.905732	0				0				0
ANKRD20A3	0.0801831	0.834622	0.849803	0.985412	0.0801831	0	1	1	0.0801831	0	1	1	0				0				0
ANKRD20A4	0.161622	0	1	1	0.161622	0	1	1	0.161622	1.75345	0.688587	0.805794	0.0790769	0	1	1	0.0790769	1.03934	0.813573	0.940181	0.0790769	0	1	1
ANKRD22	0				0				0				0				0				0
ANKRD23	7.46891	1.31778	0.132223	0.322647	7.46891	-0.283093	0.762519	0.888324	7.46891	1.1539	0.190915	0.306241	4.92691	-0.79675	0.47545	0.795583	4.92691	-1.84035	0.125414	0.293114	4.92691	-0.165058	0.879652	0.955426
ANKRD24	5.93717	-1.36639	0.270554	0.522378	5.93717	1.93762	0.042286	0.0937358	5.93717	2.13147	0.0253783	0.0539545	17.0753	1.25466	0.0300821	0.150132	17.0753	0.972824	0.0972611	0.243368	17.0753	1.2237	0.0345472	0.0807074
ANKRD26	189.275	0.0478612	0.765209	0.948734	189.275	0.305415	0.0530055	0.1134	189.275	0.403685	0.0107771	0.0253977	295.259	0.128256	0.265778	0.592756	295.259	-0.0299275	0.798337	0.940181	295.259	0.345449	0.00240949	0.00779774
ANKRD27	390.262	-0.211308	0.0612472	0.186045	390.262	-0.390442	0.000582565	0.00217844	390.262	-0.815238	3.60753e-12	3.06227e-11	611.607	0.0112019	0.898232	1	611.607	0.303439	0.000467238	0.00305382	611.607	0.111616	0.200093	0.344213
ANKRD28	811.68	0.0189382	0.823053	0.977583	811.68	0.113615	0.177293	0.305507	811.68	-0.126862	0.138373	0.234235	330.555	0.0796415	0.550743	0.847776	330.555	0.0461119	0.731083	0.90202	330.555	-0.0904861	0.500674	0.68445
ANKRD29	2.93983	-2.14857	0.1823	0.403011	2.93983	-1.5346	0.322001	0.489831	2.93983	-1.01642	0.505473	0.656382	14.6083	0.282595	0.698885	0.923278	14.6083	1.13923	0.108859	0.264852	14.6083	1.57145	0.0250644	0.0610737
ANKRD30A	0				0				0				0				0				0
ANKRD30B	0				0				0				0				0				0
ANKRD30BL	0				0				0				0				0				0
ANKRD31	18.8092	0.449313	0.455772	0.721933	18.8092	1.29023	0.0262345	0.0621158	18.8092	1.93337	0.000741814	0.00222353	9.7761	1.50578	0.0726374	0.271946	9.7761	2.57461	0.00158224	0.00872272	9.7761	1.77197	0.0328916	0.0771885
ANKRD33	0				0				0				0				0				0
ANKRD33B	6.79209	0.473388	0.757287	0.943444	6.79209	3.9186	0.00272379	0.00863391	6.79209	4.46289	0.000607939	0.00185775	21.9598	-0.709508	0.149839	0.43019	21.9598	-0.477592	0.329245	0.57114	21.9598	-1.21541	0.0165419	0.0428202
ANKRD34A	40.9551	-0.39617	0.187014	0.409735	40.9551	-0.414775	0.165979	0.289931	40.9551	-0.370917	0.219309	0.342559	103.71	-0.241078	0.218439	0.53667	103.71	-0.735381	0.000293291	0.00205522	103.71	-0.983052	1.68875e-06	1.01477e-05
ANKRD34B	2.01396	-3.26272	0.110441	0.284697	2.01396	1.33	0.438042	0.614713	2.01396	0.324714	0.854347	0.923641	0.56817	-0.913218	0.833477	0.971017	0.56817	0.954904	0.822155	0.945136	0.56817	-1.87848	0.6654	0.819103
ANKRD34C	1.35347	-3.50038	0.162326	0.371698	1.35347	0.201886	0.929232	0.993931	1.35347	-0.84116	0.720612	0.834524	0				0				0
ANKRD35	0				0				0				0.320487	-1.86092	0.670156	0.910208	0.320487	-0.0238775	0.99561	1	0.320487	-1.8644	0.669577	0.819449
ANKRD36	110.834	0.306516	0.165031	0.376254	110.834	0.569044	0.00908609	0.0248724	110.834	0.148214	0.50716	0.657475	175.055	0.234353	0.188052	0.493011	175.055	0.0506829	0.77815	0.933151	175.055	-0.7676	3.87664e-05	0.000183971
ANKRD36B	41.3372	-0.00292458	0.992682	1	41.3372	0.391429	0.208486	0.34769	41.3372	0.16336	0.607163	0.744634	36.5668	0.308217	0.327515	0.664736	36.5668	-0.0365285	0.909925	0.988258	36.5668	-0.600024	0.0725853	0.150921
ANKRD36C	97.6703	0.453305	0.0375944	0.129236	97.6703	0.373452	0.0870581	0.171478	97.6703	0.814411	0.000157412	0.000533704	64.7704	-0.0516754	0.851173	0.979953	64.7704	0.0484237	0.860417	0.95897	64.7704	-0.621691	0.0285366	0.0684111
ANKRD37	74.3087	-0.0642019	0.81966	0.975595	74.3087	0.0928274	0.739583	0.870208	74.3087	0.118485	0.673	0.798197	187.491	0.00741465	0.965123	1	187.491	-0.234974	0.171461	0.366228	187.491	-1.35364	1.17867e-13	1.63828e-12
ANKRD39	112.659	-0.132566	0.557149	0.809357	112.659	-0.145164	0.519556	0.690161	112.659	-0.0468929	0.83564	0.908958	76.747	0.123962	0.615375	0.87928	76.747	0.14871	0.548201	0.77982	76.747	0.344304	0.158355	0.286337
ANKRD40	772.677	-0.331196	0.000194108	0.0017702	772.677	-0.6067	1.33666e-11	1.61657e-10	772.677	-0.317674	0.000369565	0.00117464	1046.48	-0.0442733	0.559342	0.852336	1046.48	-0.0291224	0.701903	0.879836	1046.48	0.0281327	0.709826	0.84857
ANKRD40CL	0				0				0				0.0804952	0	1	1	0.0804952	0	1	1	0.0804952	0.940548	0.831012	0.919819
ANKRD42	46.4099	0.199261	0.572545	0.820328	46.4099	0.667938	0.0534533	0.114223	46.4099	0.674839	0.0523232	0.101276	112.531	-0.0598175	0.777703	0.966841	112.531	0.0627098	0.76697	0.926818	112.531	0.0888142	0.67289	0.821551
ANKRD44	228.416	-0.107063	0.45166	0.717929	228.416	-0.0684951	0.628607	0.784916	228.416	-0.475769	0.0011269	0.0032755	325.382	-0.153217	0.257974	0.584104	325.382	-0.597757	1.62356e-05	0.000163745	325.382	-0.353822	0.00952912	0.0263576
ANKRD45	5.32535	-1.61718	0.122819	0.305923	5.32535	-1.98291	0.0647996	0.134317	5.32535	-0.257248	0.793271	0.894169	10.2724	-0.367641	0.611573	0.876715	10.2724	-1.31817	0.0900238	0.228749	10.2724	0.468571	0.503549	0.686013
ANKRD46	416.628	0.437932	5.99079e-05	0.000646854	416.628	0.376245	0.000566544	0.00212535	416.628	0.24634	0.0259592	0.0550532	248.738	0.0245194	0.89037	1	248.738	-0.128185	0.474507	0.718281	248.738	-0.16735	0.349506	0.527716
ANKRD49	99.3926	-0.700132	0.000877598	0.00627882	99.3926	-0.859882	4.88136e-05	0.000227997	99.3926	-0.744155	0.00045932	0.0014356	71.1294	0.121485	0.641476	0.899558	71.1294	0.0095756	0.971044	1	71.1294	0.47723	0.0630391	0.134415
ANKRD50	1081.21	-0.164726	0.0454863	0.149288	1081.21	-0.29409	0.000367372	0.00143768	1081.21	-0.357972	1.69042e-05	6.68426e-05	837.111	-0.0582496	0.47478	0.795384	837.111	0.0674442	0.407316	0.656154	837.111	0.188746	0.019254	0.0487233
ANKRD52	1106.74	-0.50082	2.8171e-10	1.08144e-08	1106.74	-0.663219	8.75081e-17	1.78017e-15	1106.74	-0.381186	1.55887e-06	7.14809e-06	1014.49	-0.0469234	0.516017	0.823921	1014.49	-0.0333291	0.645938	0.849273	1014.49	0.434396	8.34355e-10	7.7202e-09
ANKRD53	3.00198	2.57615	0.143972	0.343271	3.00198	2.51427	0.153909	0.272967	3.00198	4.28157	0.0120687	0.0280313	2.85067	0.193872	0.884633	0.997336	2.85067	1.03234	0.4278	0.675727	2.85067	-2.9158	0.0894544	0.179693
ANKRD54	391.339	0.111143	0.26646	0.517289	391.339	0.25764	0.00910922	0.0249274	391.339	0.458116	3.38347e-06	1.47755e-05	138.564	0.116234	0.572515	0.855318	138.564	0.128102	0.535468	0.769656	138.564	0.538645	0.00787521	0.0222628
ANKRD55	0.814632	1.5089	0.660567	0.88359	0.814632	-0.201905	0.954526	1	0.814632	-1.86037	0.603851	0.741631	5.24174	0.99321	0.435321	0.767909	5.24174	2.28498	0.0599253	0.167984	5.24174	3.03022	0.0111314	0.0302258
ANKRD6	149.635	0.415075	0.0247198	0.0940101	149.635	0.783458	1.60132e-05	8.1924e-05	149.635	0.587465	0.0014328	0.0040896	123.152	-0.321025	0.124852	0.385673	123.152	-0.287459	0.170759	0.365024	123.152	0.200659	0.32627	0.50094
ANKRD60	0				0				0				0.35095	2.94729	0.493444	0.809246	0.35095	0	1	1	0.35095	0	1	1
ANKRD61	3.96238	2.15968	0.0755825	0.217953	3.96238	0.987666	0.43545	0.612498	3.96238	2.03415	0.0963338	0.172485	7.0116	-0.661211	0.593007	0.865374	7.0116	0.474622	0.693241	0.87328	7.0116	0.261707	0.828179	0.919819
ANKRD62	12.5982	0.665685	0.33283	0.597389	12.5982	1.32548	0.048337	0.105051	12.5982	0.682836	0.322375	0.466396	2.59658	-0.275296	0.859471	0.984552	2.59658	0.150388	0.922132	0.995024	2.59658	-2.31491	0.194887	0.337539
ANKRD63	0.552714	-3.0554	0.455052	0.721283	0.552714	-1.02995	0.798247	0.910409	0.552714	-2.94903	0.470901	0.623549	0				0				0
ANKRD65	1.01796	2.69963	0.361069	0.628021	1.01796	1.50271	0.623566	0.780175	1.01796	3.57619	0.220439	0.34383	5.56847	-1.09612	0.351147	0.689973	5.56847	0.717232	0.518882	0.756445	5.56847	-2.8426	0.0378392	0.0873289
ANKRD66	0				0				0				0				0				0
ANKRD7	3.2849	-0.39182	0.784405	0.961284	3.2849	-1.40245	0.347388	0.518837	3.2849	-0.488576	0.734782	0.847566	9.36156	0.985923	0.267824	0.595883	9.36156	0.277734	0.760287	0.922387	9.36156	0.319558	0.724244	0.860842
ANKRD9	253.602	0.0364892	0.770573	0.952922	253.602	-0.202751	0.108683	0.20568	253.602	-0.244135	0.0565628	0.108274	368.857	0.305458	0.0283686	0.144237	368.857	0.152543	0.277526	0.511869	368.857	0.25075	0.0723693	0.150583
ANKS1A	597.678	0.323435	0.000407749	0.00331131	597.678	0.349964	0.000123875	0.000535228	597.678	0.188413	0.0417298	0.0832198	946.166	0.00705465	0.92066	1	946.166	0.196156	0.00538384	0.0243527	946.166	0.373681	7.76213e-08	5.63898e-07
ANKS1B	26.3335	-1.42444	0.00451523	0.024687	26.3335	0.103793	0.822584	0.928302	26.3335	-0.215637	0.646972	0.779914	36.9118	0.407001	0.268554	0.596761	36.9118	0.230011	0.537035	0.770221	36.9118	0.454913	0.2152	0.364192
ANKS3	300.886	0.212349	0.108419	0.280905	300.886	0.300432	0.0222565	0.0538666	300.886	0.609239	3.11569e-06	1.36904e-05	450.661	0.189845	0.119483	0.374904	450.661	0.190669	0.119224	0.282897	450.661	0.600635	5.95791e-07	3.83152e-06
ANKS4B	0.19048	0	1	1	0.19048	0	1	1	0.19048	1.9644	0.652162	0.781729	0.485967	-0.036263	0.993189	1	0.485967	-2.3646	0.584824	0.803531	0.485967	-2.46339	0.569236	0.743794
ANKS6	398.764	-0.0727179	0.504762	0.766989	398.764	-0.601365	6.87922e-08	5.13502e-07	398.764	-0.768937	1.36812e-11	1.09847e-10	729.37	-0.0372466	0.658726	0.907951	729.37	-0.552864	1.8837e-10	5.35251e-09	729.37	-0.532945	6.36678e-10	5.97739e-09
ANKUB1	0.285719	0	1	1	0.285719	0	1	1	0.285719	2.55402	0.554479	0.698833	0				0				0
ANKZF1	454.315	0.142383	0.245895	0.491881	454.315	-0.100285	0.416668	0.593654	454.315	0.0719842	0.559769	0.703484	1166.75	-0.013335	0.847787	0.978512	1166.75	0.175097	0.0114323	0.0454964	1166.75	-0.654203	6.65357e-20	1.52765e-18
ANLN	1101.69	0.0803886	0.340632	0.605647	1101.69	0.334626	6.34621e-05	0.000291084	1101.69	-0.116533	0.171414	0.279802	1639.23	0.0217442	0.767169	0.960208	1639.23	-0.0567869	0.441594	0.688614	1639.23	0.0241416	0.742318	0.874606
ANO1	2.13274	-2.03368	0.322895	0.585727	2.13274	-3.95483	0.0645926	0.133921	2.13274	1.00856	0.580375	0.722921	5.39017	-0.616083	0.585983	0.861505	5.39017	-1.75356	0.14966	0.332057	5.39017	0.225302	0.837914	0.923486
ANO10	217.424	0.346864	0.0403441	0.136531	217.424	0.314515	0.0628262	0.130891	217.424	0.147111	0.389999	0.540368	123.087	0.0435276	0.909592	1	123.087	0.120242	0.753826	0.917384	123.087	-0.0283678	0.941058	0.999695
ANO2	0.380618	1.69885	0.697492	0.904075	0.380618	2.21858	0.608431	0.767772	0.380618	0	1	1	0				0				0
ANO3	1.6012	0.748189	0.744964	0.93537	1.6012	3.33485	0.112046	0.210733	1.6012	2.15337	0.318737	0.462404	26.3111	0.993136	0.0153369	0.0934561	26.3111	0.74721	0.0721478	0.194708	26.3111	-0.0562026	0.896617	0.966971
ANO4	4.70629	2.08622	0.0700603	0.205989	4.70629	1.45652	0.213119	0.353537	4.70629	1.23195	0.299236	0.439664	20.5633	1.21972	0.213091	0.528556	20.5633	1.63343	0.0936615	0.235972	20.5633	3.05876	0.00144583	0.00496802
ANO5	191.271	-0.305812	0.0514111	0.163344	191.271	-0.843201	1.57456e-07	1.12179e-06	191.271	-1.01866	5.68098e-10	3.90307e-09	50.007	0.123298	0.663134	0.910208	50.007	0.710974	0.00976165	0.0401274	50.007	0.294489	0.292822	0.462582
ANO6	1635.09	0.0288676	0.64709	0.874753	1635.09	0.0982975	0.117441	0.219153	1635.09	0.0408039	0.519054	0.667642	2313.88	-0.0424154	0.421384	0.755719	2313.88	0.0467506	0.375649	0.623656	2313.88	0.141676	0.00684998	0.019762
ANO7	13.1056	-0.696331	0.249189	0.495687	13.1056	-0.796963	0.188268	0.319957	13.1056	-0.704899	0.246534	0.376505	34.768	-0.28955	0.427736	0.760978	34.768	-0.859158	0.0230216	0.07991	34.768	-1.4253	0.000265213	0.00107223
ANO8	569.608	-0.0583232	0.542164	0.796994	569.608	-0.362333	0.000181742	0.000758341	569.608	0.0569087	0.551879	0.697274	487.037	0.107382	0.388923	0.727034	487.037	0.204581	0.100704	0.24971	487.037	0.199031	0.109243	0.211364
ANO9	0.0918546	0	1	1	0.0918546	0.771554	0.861032	0.944395	0.0918546	0	1	1	70.7825	-0.323486	0.318083	0.654166	70.7825	-0.681301	0.0383443	0.119217	70.7825	-1.01865	0.0021639	0.00708449
ANOS1	23.0246	0.187922	0.669717	0.88953	23.0246	0.630334	0.142201	0.256269	23.0246	0.588367	0.174851	0.28453	0				0				0
ANP32A	1820.73	-0.45521	2.34749e-09	7.55409e-08	1820.73	-0.784762	1.42985e-24	5.5019e-23	1820.73	-1.28453	1.49041e-60	1.46482e-58	1775.1	0.0384959	0.516642	0.823921	1775.1	-0.133264	0.0262558	0.0888836	1775.1	-0.193667	0.00121614	0.00425079
ANP32B	1424.94	-0.604208	8.95608e-18	1.1327e-15	1424.94	-0.825479	1.93642e-31	1.24381e-29	1424.94	-1.35306	1.06607e-76	1.6724e-74	1374.6	-0.230467	0.000456969	0.00654236	1374.6	-0.507934	2.82461e-14	1.36759e-12	1374.6	-0.690426	7.11135e-25	2.23464e-23
ANP32D	0				0				0				0				0				0
ANP32E	848.354	-1.21514	7.12489e-61	1.45303e-57	848.354	-1.60023	4.44398e-100	7.25035e-97	848.354	-2.24452	7.80203e-170	1.2729e-166	1286.68	-0.821107	1.23448e-30	2.82626e-27	1286.68	-1.44556	1.56532e-85	4.18097e-82	1286.68	-1.41124	8.85561e-83	2.2175e-80
ANPEP	38.9115	0.918614	0.0364477	0.1265	38.9115	1.49629	0.000505344	0.00191514	38.9115	1.97608	3.69364e-06	1.60484e-05	446.589	0.196395	0.0549184	0.226427	446.589	0.281941	0.00588212	0.0262509	446.589	-0.494834	3.19863e-06	1.8393e-05
ANTXR1	726.676	0.0276175	0.775659	0.955879	726.676	0.238422	0.0130299	0.0338022	726.676	0.396488	3.65297e-05	0.000137927	1942.87	-0.076467	0.125712	0.386838	1942.87	-0.122156	0.0151351	0.0570851	1942.87	-0.265041	1.44913e-07	1.01814e-06
ANTXR2	209.212	-0.269888	0.137563	0.332198	209.212	0.601803	0.000591395	0.0022075	209.212	0.859617	8.62642e-07	4.09724e-06	1839.54	0.0057459	0.920428	1	1839.54	0.00390714	0.946052	1	1839.54	-0.0581774	0.31292	0.485938
ANTXRL	0				0				0				0				0				0
ANXA1	4.82962	-0.127156	0.947493	1	4.82962	3.85258	0.0140135	0.0360835	4.82962	5.13626	0.000903748	0.0026721	556.772	-0.271147	0.0138016	0.0868066	556.772	-0.025621	0.815043	0.941058	556.772	-0.317681	0.00397238	0.0121654
ANXA10	0				0				0				3.47859	-0.189321	0.869464	0.989985	3.47859	-2.26924	0.0854126	0.219926	3.47859	-4.23494	0.00859147	0.0240627
ANXA11	458.057	0.116923	0.272471	0.524837	458.057	0.0883607	0.406386	0.582515	458.057	-0.101479	0.348144	0.495116	823.235	-0.163723	0.0243586	0.130037	823.235	-0.13755	0.0595496	0.16737	823.235	-0.251218	0.000585025	0.00219518
ANXA13	0				0				0				0				0				0
ANXA2	231.07	-0.294952	0.0397073	0.134926	231.07	0.482927	0.000436141	0.00168139	231.07	0.25178	0.0716869	0.133406	2921.61	-0.341074	2.97022e-08	2.2667e-06	2921.61	-0.285465	3.56758e-06	4.28913e-05	2921.61	-0.551408	4.73919e-19	9.96722e-18
ANXA2R	4.18963	3.57259	0.0132764	0.0584311	4.18963	0.717956	0.6525	0.803679	4.18963	3.11792	0.0321867	0.0664464	4.18187	1.52462	0.2689	0.596951	4.18187	1.64427	0.232842	0.453647	4.18187	1.66826	0.224657	0.376921
ANXA3	0.911796	0.834615	0.803844	0.965971	0.911796	0	1	1	0.911796	4.10396	0.197044	0.314158	0.425779	0.920321	0.825505	0.969475	0.425779	0.0775621	0.985333	1	0.425779	-0.0212278	0.995986	1
ANXA4	56.9589	0.502179	0.0883054	0.24291	56.9589	0.630427	0.0308561	0.0715589	56.9589	1.13665	7.89839e-05	0.000282283	187.013	-0.18489	0.263537	0.590794	187.013	-0.188152	0.257554	0.487143	187.013	-0.0879703	0.593	0.761859
ANXA5	944.305	0.100442	0.16341	0.373603	944.305	0.276617	0.0001053	0.000462194	944.305	0.0602336	0.406733	0.558432	2067.09	0.123024	0.0119991	0.0782652	2067.09	0.182718	0.000195618	0.00144669	2067.09	0.182065	0.000192431	0.00079956
ANXA6	1055.27	-0.150588	0.0436287	0.144687	1055.27	-0.473266	3.46128e-10	3.50969e-09	1055.27	-0.728162	2.85405e-21	4.6471e-20	631.852	-0.307495	0.000999692	0.0119293	631.852	-0.368574	8.97542e-05	0.000730895	631.852	-0.644172	1.14432e-11	1.29512e-10
ANXA7	251.623	-0.375854	0.00510989	0.0271645	251.623	-0.338265	0.0113073	0.0300307	251.623	-0.311849	0.0204768	0.0446271	475.909	-0.135944	0.154808	0.43933	475.909	-0.34099	0.000455368	0.00299332	475.909	-0.0579432	0.542487	0.721905
ANXA8	0				0				0				0.23523	0	1	1	0.23523	1.03932	0.813576	0.940181	0.23523	1.79116	0.682012	0.824592
ANXA8L1	0				0				0				0.571137	-2.47589	0.567199	0.855231	0.571137	-2.38057	0.582213	0.803394	0.571137	0.371701	0.929912	0.991139
ANXA9	3.44886	0.578816	0.831241	0.982589	3.44886	2.39561	0.370743	0.544631	3.44886	0.405528	0.881815	0.945506	3.55832	-1.18552	0.415197	0.750335	3.55832	0.429897	0.740242	0.908842	3.55832	1.76656	0.153772	0.279881
AOAH	0.0952398	0	1	1	0.0952398	0	1	1	0.0952398	0.940989	0.830934	0.905732	0.70511	0	1	1	0.70511	0	1	1	0.70511	3.9616	0.335878	0.512695
AOC1	0.181436	-1.08891	0.804856	0.965971	0.181436	-1.15198	0.793802	0.906799	0.181436	-0.020761	0.996242	1	0.237231	0	1	1	0.237231	2.39952	0.579922	0.802473	0.237231	0	1	1
AOC2	10.516	-0.302917	0.74973	0.938457	10.516	2.42686	0.00255034	0.00814421	10.516	3.00947	0.000160924	0.000544705	71.1744	-0.0302021	0.908746	1	71.1744	0.183871	0.482512	0.725551	71.1744	0.602205	0.018557	0.0472429
AOC3	11.1161	-0.423352	0.776026	0.956077	11.1161	2.18004	0.12247	0.226927	11.1161	2.76717	0.0493262	0.0961479	80.2446	0.466261	0.161812	0.451227	80.2446	1.65866	1.78126e-07	2.8575e-06	80.2446	2.80289	1.33887e-19	2.99257e-18
AOX1	135.173	0.234785	0.193274	0.419393	135.173	0.0944783	0.601991	0.76313	135.173	-0.496873	0.00867773	0.0208785	12.8458	1.15961	0.0490976	0.210497	12.8458	0.990347	0.0963552	0.241695	12.8458	0.037451	0.952205	1
AP000275.2	0				0				0				1.70535	2.48372	0.207954	0.520567	1.70535	1.46685	0.469054	0.714482	1.70535	-0.0372313	0.986383	1
AP000295.1	1.65264	3.02423	0.176876	0.394279	1.65264	2.60703	0.249982	0.402254	1.65264	4.32627	0.0477522	0.0934948	0.73449	0	1	1	0.73449	1.909	0.616045	0.828809	0.73449	3.64065	0.325803	0.500606
AP000311.1	0				0				0				0				0				0
AP000350.4	0				0				0				0				0				0
AP000646.1	4.12174	-0.263958	0.816659	0.973493	4.12174	-3.21264	0.0292962	0.0684669	4.12174	-0.192643	0.865818	0.932325	5.65899	0.189656	0.864659	0.987742	5.65899	0.179814	0.872061	0.966437	5.65899	-0.00140731	0.998997	1
AP000721.1	0				0				0				0.0842226	0	1	1	0.0842226	0	1	1	0.0842226	0.940548	0.831012	0.919819
AP000781.2	0.400916	3.05302	0.477267	0.74017	0.400916	0	1	1	0.400916	0	1	1	0.254272	0	1	1	0.254272	2.49154	0.564993	0.792002	0.254272	0	1	1
AP000812.4	0				0				0				0				0				0
AP000812.5	0				0				0				0				0				0
AP000944.2	3.80472	-0.903219	0.447965	0.714005	3.80472	-0.0142669	0.989914	1	3.80472	0.145014	0.897778	0.958113	5.26678	1.89987	0.143224	0.420284	5.26678	1.78223	0.171902	0.366832	5.26678	2.19347	0.0890362	0.179011
AP001267.5	0.250388	0	1	1	0.250388	0	1	1	0.250388	2.37789	0.582943	0.723968	0.0877376	0.944023	0.830397	0.969475	0.0877376	0	1	1	0.0877376	0	1	1
AP001273.2	0				0				0				0.168445	0	1	1	0.168445	0	1	1	0.168445	1.88835	0.6652	0.819103
AP001458.2	0				0				0				0.156154	0	1	1	0.156154	0	1	1	0.156154	1.79117	0.68201	0.824592
AP001781.2	0				0				0				0				0				0
AP001931.1	0				0				0				0.523408	0	1	1	0.523408	2.08123	0.632855	0.838749	0.523408	2.86083	0.506531	0.688115
AP002373.1	0.369182	0	1	1	0.369182	0	1	1	0.369182	2.92844	0.496278	0.647843	0				0				0
AP002495.1	8.78898	0.0591201	0.936245	1	8.78898	0.162057	0.825335	0.930505	8.78898	-0.872333	0.266861	0.400826	6.57801	-0.838651	0.408194	0.744732	6.57801	-0.124747	0.899089	0.982171	6.57801	0.395092	0.681714	0.824592
AP002512.3	0				0				0				0				0				0
AP002748.4	0				0				0				0				0				0
AP002884.3	1.05856	0.796722	0.805077	0.965971	1.05856	-1.15202	0.725801	0.86082	1.05856	3.1075	0.316495	0.459846	0.466451	0.909608	0.831408	0.969532	0.466451	-1.76562	0.686124	0.868519	0.466451	-1.86441	0.669575	0.819449
AP002990.1	54.1714	-0.468865	0.119797	0.30083	54.1714	-1.16539	0.000184652	0.00076852	54.1714	-1.0149	0.00114163	0.00331478	33.5122	-0.00631261	0.986834	1	33.5122	-0.0941643	0.807192	0.940181	33.5122	-0.405456	0.298677	0.469366
AP003071.5	10.5764	0.0574642	0.948343	1	10.5764	2.24608	0.0044451	0.0133043	10.5764	2.78628	0.000374183	0.00118817	21.0757	-0.176162	0.738304	0.945459	21.0757	1.15527	0.019303	0.0695253	21.0757	1.30431	0.00773192	0.0219274
AP003108.2	10.5603	0.590857	0.454176	0.720665	10.5603	1.64868	0.0289398	0.0678219	10.5603	1.96135	0.009083	0.0217861	7.74715	-0.524531	0.546075	0.8454	7.74715	0.0936115	0.912015	0.989035	7.74715	0.193685	0.817766	0.919819
AP003419.1	0				0				0				0				0				0
AP1AR	193.795	0.101653	0.515959	0.775912	193.795	0.0847605	0.587372	0.750958	193.795	-0.00612341	0.969121	1	781.828	0.119165	0.143578	0.420808	781.828	-0.0083654	0.919084	0.993407	781.828	0.262066	0.00120911	0.00422897
AP1B1	1118.1	0.20039	0.0116902	0.0530236	1118.1	0.28991	0.000248436	0.00100651	1118.1	0.179492	0.0245327	0.0523526	908.528	-0.255353	0.00045126	0.00647439	908.528	-0.467492	2.55894e-10	7.05845e-09	908.528	-0.716321	7.49751e-22	1.93799e-20
AP1G1	1103.57	-0.0376807	0.584454	0.828514	1103.57	-0.0117555	0.864032	0.947063	1103.57	0.0854479	0.214594	0.336807	818.12	-0.228577	0.00677285	0.0514415	818.12	-0.1104	0.190498	0.394689	818.12	0.0711436	0.393435	0.575797
AP1G2	278.609	0.341977	0.0197607	0.0791157	278.609	0.65564	5.78124e-06	3.20711e-05	278.609	0.958576	2.7327e-11	2.13935e-10	1079.13	-0.163319	0.0523489	0.219216	1079.13	0.0798802	0.3403	0.583216	1079.13	0.100009	0.230811	0.384628
AP1M1	901.252	0.0513269	0.523812	0.782814	901.252	0.0755089	0.346806	0.518145	901.252	0.22636	0.00481901	0.0123892	1309.22	0.00534674	0.942731	1	1309.22	0.110684	0.136878	0.312568	1309.22	-0.0936301	0.209829	0.357203
AP1M2	3.93305	1.58017	0.172814	0.388462	3.93305	-0.447273	0.720173	0.856387	3.93305	-1.08157	0.416676	0.569019	0.585194	2.53026	0.558291	0.851378	0.585194	0	1	1	0.585194	2.82978	0.511282	0.691987
AP1S1	412.396	-0.326812	0.0072434	0.0359307	412.396	-0.0784085	0.514119	0.686297	412.396	0.101927	0.396071	0.546738	627.449	-0.00423917	0.963509	1	627.449	0.0128071	0.890445	0.977216	627.449	-0.17441	0.0617047	0.132044
AP1S2	828.8	0.0877586	0.225621	0.464598	828.8	0.228806	0.00142262	0.00485074	828.8	-0.136138	0.0651223	0.122531	369.657	0.117365	0.315815	0.651803	369.657	0.0288466	0.806837	0.940181	369.657	-0.201474	0.0897223	0.180069
AP1S3	22.6344	-1.15024	0.00856702	0.0411333	22.6344	-0.29505	0.472583	0.647915	22.6344	-0.528515	0.208925	0.329716	38.1552	0.929604	0.0155407	0.0942255	38.1552	1.02988	0.0073435	0.0315797	38.1552	0.499126	0.201496	0.346107
AP2A1	1096.91	-0.0162991	0.82724	0.980275	1096.91	0.151329	0.0409424	0.0912658	1096.91	0.37578	3.63779e-07	1.80782e-06	1483.48	0.0330738	0.580209	0.858106	1483.48	0.00476174	0.936886	1	1483.48	-0.0275032	0.646384	0.80759
AP2A2	168.622	-0.0823315	0.717672	0.915466	168.622	0.441781	0.0486338	0.105612	168.622	0.555868	0.0132051	0.0303311	297.773	-0.482537	0.381079	0.720525	297.773	0.0262755	0.961911	1	297.773	0.177145	0.747332	0.878254
AP2B1	4108.16	0.0997362	0.0789514	0.224211	4108.16	-0.00428648	0.939865	1	4108.16	-0.17198	0.00262719	0.00711648	3227.91	0.033407	0.486927	0.804733	3227.91	-0.154918	0.00139488	0.00787677	3227.91	-0.443504	1.0089e-19	2.28049e-18
AP2M1	1662.24	0.00998736	0.886549	1	1662.24	-0.0749643	0.284641	0.446016	1662.24	0.00673714	0.923575	0.978409	2386.71	-0.0255021	0.68753	0.915491	2386.71	-0.0418337	0.510582	0.751546	2386.71	-0.16996	0.00755777	0.0214982
AP2S1	250.095	-0.213886	0.140992	0.338128	250.095	-0.528782	0.000319472	0.00126786	250.095	-0.763961	3.55778e-07	1.77075e-06	251.143	-0.34134	0.0122829	0.0797268	251.143	-0.235296	0.0841741	0.217682	251.143	-0.150943	0.263244	0.426266
AP3B1	414.597	-0.0938248	0.409202	0.67463	414.597	-0.225829	0.0476945	0.10389	414.597	-0.32368	0.00505763	0.0129011	789.77	0.0334909	0.718776	0.934461	789.77	0.0925204	0.320514	0.562232	789.77	0.327016	0.000383723	0.00150355
AP3B2	1293.36	0.444576	1.11682e-08	3.07659e-07	1293.36	0.525046	1.28847e-11	1.56293e-10	1293.36	0.38737	7.30934e-07	3.4961e-06	352.764	0.264271	0.0273686	0.14076	352.764	0.222434	0.0650814	0.179301	352.764	0.487681	3.9342e-05	0.000186537
AP3D1	2173.21	0.163066	0.00698131	0.0349172	2173.21	0.110778	0.0668326	0.137642	2173.21	0.367622	1.07114e-09	7.20053e-09	3148.42	0.0983917	0.0953413	0.323922	3148.42	0.214506	0.000275082	0.00194291	3148.42	0.341136	6.15537e-09	5.20559e-08
AP3M1	1006.85	-0.368821	1.2608e-05	0.000164166	1006.85	-0.484012	1.07092e-08	9.04823e-08	1006.85	-0.585089	7.58735e-12	6.23615e-11	987.644	-0.0694605	0.307097	0.642163	987.644	-0.154753	0.0243044	0.0834409	987.644	0.176037	0.00877303	0.0245113
AP3M2	461.628	0.075825	0.431391	0.697057	461.628	-0.140914	0.146904	0.263217	461.628	-0.326182	0.001004	0.00294397	536.988	0.235752	0.00908623	0.0642473	536.988	0.282556	0.00181778	0.00979545	536.988	0.313441	0.000495675	0.00189587
AP3S1	341.642	-0.28388	0.0132816	0.0584385	341.642	-0.132083	0.244192	0.394768	341.642	-0.39555	0.000658477	0.00199722	404.529	-0.227068	0.0269726	0.13953	404.529	-0.422857	5.03911e-05	0.000442745	404.529	-0.930691	3.88492e-18	7.60192e-17
AP3S2	414.313	0.488087	9.49468e-06	0.000127494	414.313	0.130988	0.240615	0.390338	414.313	0.276921	0.0131905	0.0303061	346.791	0.432943	0.000137039	0.00251567	346.791	0.54695	1.42118e-06	1.88542e-05	346.791	0.577324	3.01539e-07	2.01689e-06
AP4B1	204.501	-0.379863	0.0164149	0.0688455	204.501	-0.5711	0.000336438	0.00133034	204.501	-0.865148	1.17509e-07	6.1864e-07	105.263	-0.224983	0.310786	0.646419	105.263	-0.25285	0.257783	0.487497	105.263	0.240239	0.269084	0.433401
AP4E1	289.422	0.144806	0.28472	0.540203	289.422	0.211049	0.11703	0.218535	289.422	0.315665	0.0193649	0.0425335	324.649	0.368912	0.00989074	0.0684271	324.649	0.53929	0.000155117	0.00117815	324.649	1.36081	8.76953e-23	2.4024e-21
AP4M1	384.037	0.153511	0.198451	0.426949	384.037	0.406032	0.000573992	0.00215033	384.037	0.248437	0.0375263	0.0758193	510.913	0.00427976	0.964225	1	510.913	0.142879	0.133425	0.306693	510.913	0.224251	0.0174641	0.044831
AP4S1	82.0912	-0.0688742	0.787427	0.962817	82.0912	0.274828	0.27295	0.4313	82.0912	0.559697	0.0248734	0.0530054	42.4887	0.26267	0.459024	0.783143	42.4887	0.1779	0.618699	0.830494	42.4887	0.0193349	0.956974	1
AP5B1	105.249	0.349857	0.100135	0.265125	105.249	1.05319	2.76867e-07	1.89634e-06	105.249	1.05653	3.0391e-07	1.52375e-06	88.9418	0.298089	0.259077	0.585774	88.9418	0.381494	0.14883	0.330629	88.9418	-0.0546527	0.838227	0.923513
AP5M1	466.002	0.156462	0.130952	0.320696	466.002	0.209181	0.0424145	0.0939697	466.002	0.371875	0.000309132	0.000997131	551.713	0.0211032	0.826839	0.969475	551.713	0.0341996	0.724082	0.896777	551.713	0.49839	1.32388e-07	9.36297e-07
AP5S1	54.4666	-0.23503	0.440408	0.706446	54.4666	-0.42498	0.165778	0.289827	54.4666	-0.0728021	0.81065	0.905732	80.6847	-0.234571	0.3411	0.680066	80.6847	-0.439981	0.0788896	0.207859	80.6847	-0.184001	0.454021	0.638931
AP5Z1	323.027	-0.0678928	0.619772	0.85409	323.027	0.166107	0.218539	0.360986	323.027	0.976168	1.40242e-13	1.33804e-12	838.939	0.321502	0.00060668	0.00817014	838.939	0.813427	1.31208e-18	9.7802e-17	838.939	1.41811	3.7017e-55	4.00834e-53
APAF1	424.262	0.160113	0.178988	0.397574	424.262	0.255611	0.0309865	0.07179	424.262	0.182791	0.126242	0.216942	400.247	0.0362002	0.74526	0.949633	400.247	0.13742	0.217341	0.432416	400.247	0.169635	0.125441	0.23676
APBA1	76.0799	1.21908	2.01956e-05	0.000247925	76.0799	0.974538	0.000706774	0.00259532	76.0799	1.20303	2.78846e-05	0.000106868	46.4446	0.0395334	0.905113	1	46.4446	-0.158503	0.637132	0.842049	46.4446	-0.458678	0.176671	0.312474
APBA2	194.271	-0.70582	0.0483701	0.156486	194.271	-1.35925	0.000160668	0.000679055	194.271	-0.751029	0.0359782	0.0730716	79.1865	0.524203	0.0275851	0.141465	79.1865	0.055052	0.821786	0.944932	79.1865	-0.123675	0.614429	0.779928
APBA3	227.09	0.279648	0.0909954	0.248176	227.09	0.329915	0.0453509	0.0995559	227.09	0.348007	0.035707	0.072575	266.52	0.247918	0.0887053	0.308104	266.52	0.130267	0.375358	0.623495	266.52	0.26391	0.0697525	0.146067
APBB1	971.552	-0.00144776	0.986217	1	971.552	-0.117974	0.160094	0.281823	971.552	0.0514988	0.539652	0.685369	433.916	0.231429	0.0175769	0.103409	433.916	0.375775	0.000110794	0.000880744	433.916	0.230328	0.0181031	0.0462344
APBB1IP	0				0				0				0				0				0
APBB2	461.524	-0.127884	0.33482	0.599545	461.524	-0.132237	0.318004	0.485426	461.524	-0.778514	1.05628e-08	6.32878e-08	189.943	0.109387	0.49009	0.806771	189.943	-0.137215	0.394887	0.644314	189.943	0.0606849	0.702389	0.841732
APBB3	412.378	0.40723	0.000206843	0.00185832	412.378	0.600792	3.10379e-08	2.45222e-07	412.378	0.695364	1.68105e-10	1.22398e-09	287.177	0.200322	0.154705	0.439282	287.177	0.440542	0.00164378	0.0090034	287.177	0.329081	0.0187433	0.0476566
APC	1044.83	0.0457998	0.525712	0.784576	1044.83	0.252685	0.00040035	0.00155258	1044.83	0.25073	0.000485185	0.00151065	584.469	-0.113989	0.277806	0.607548	584.469	0.214963	0.0386715	0.120037	584.469	0.785573	1.08852e-14	1.62427e-13
APC2	1999.34	0.0763852	0.172971	0.388601	1999.34	-0.0762127	0.175535	0.302958	1999.34	0.310292	2.69061e-08	1.53006e-07	95.6958	0.105732	0.640016	0.898703	95.6958	0.500168	0.0250023	0.0853616	95.6958	-0.296535	0.199208	0.343133
APCDD1	19.4724	-1.11246	0.016823	0.0700706	19.4724	-0.644519	0.147289	0.26372	19.4724	0.265926	0.531655	0.677599	0.2435	-2.44528	0.57215	0.855231	0.2435	-2.34997	0.58722	0.80441	0.2435	-2.44876	0.571604	0.744637
APCDD1L	3.46041	3.32412	0.0712493	0.208516	3.46041	4.81278	0.0068633	0.0195384	3.46041	5.08579	0.0042268	0.0110002	155.472	-0.551147	0.00729207	0.0544307	155.472	-0.357399	0.0807432	0.211367	155.472	-0.895421	1.74535e-05	8.87121e-05
APCS	0				0				0				0				0				0
APEH	761.831	0.179167	0.0351123	0.122799	761.831	0.0834859	0.326929	0.495946	761.831	-0.144682	0.0949404	0.17042	682.981	0.0935266	0.378218	0.717679	682.981	-0.12833	0.230993	0.451396	682.981	-0.43524	5.49194e-05	0.000254302
APELA	0				0				0				0				0				0
APEX1	1605.31	-0.410065	3.89498e-09	1.18779e-07	1605.31	-0.734188	1.38465e-25	5.74822e-24	1605.31	-0.925092	1.23154e-38	4.8533e-37	1344.91	-0.590662	9.77448e-19	4.74684e-16	1344.91	-0.675778	1.15202e-23	1.29106e-21	1344.91	-0.607236	1.07707e-19	2.42773e-18
APEX2	215.969	0.11758	0.504807	0.766989	215.969	-0.00324591	0.985342	1	215.969	-0.176957	0.322481	0.466508	391.084	-0.0843443	0.473773	0.79463	391.084	-0.177712	0.134456	0.308267	391.084	-0.308955	0.00936527	0.0259802
APH1A	992.708	-0.0713248	0.42402	0.689925	992.708	-0.315277	0.000440149	0.00169444	992.708	-0.422897	2.9749e-06	1.31035e-05	2282.56	0.00766745	0.903122	1	2282.56	-0.180138	0.00453083	0.0210834	2282.56	-0.360904	1.39384e-08	1.13102e-07
APH1B	192.428	0.194033	0.243924	0.489345	192.428	0.638477	8.96103e-05	0.000399342	192.428	0.610526	0.000200891	0.000670938	226.633	0.05028	0.751977	0.95236	226.633	0.313053	0.0476741	0.140834	226.633	-0.276102	0.0871381	0.175768
API5	1094.27	0.0186723	0.777744	0.957301	1094.27	0.164362	0.0121039	0.0317996	1094.27	0.23849	0.000288643	0.000938276	1232.83	0.1511	0.0379532	0.176403	1232.83	0.224118	0.0021014	0.0110288	1232.83	0.447331	5.38182e-10	5.09445e-09
APIP	175.115	0.181804	0.257043	0.505381	175.115	-0.128157	0.429876	0.606856	175.115	-0.225263	0.171476	0.279875	189.462	-0.145891	0.414898	0.7502	189.462	-0.237906	0.187084	0.389428	189.462	-0.179464	0.316448	0.489961
APLF	23.2779	0.685924	0.0909641	0.248132	23.2779	0.438944	0.283606	0.44465	23.2779	-0.499627	0.257639	0.389961	49.751	0.643249	0.0598924	0.240096	49.751	0.704087	0.0396732	0.122376	49.751	-0.345559	0.333076	0.509437
APLN	18.0944	0.386953	0.4672	0.731373	18.0944	0.517861	0.327404	0.496432	18.0944	-0.851542	0.138194	0.234029	156.669	0.372068	0.0332592	0.160643	156.669	0.160823	0.363624	0.611099	156.669	-0.735759	7.24516e-05	0.000327719
APLNR	6.76594	-0.450946	0.67536	0.893036	6.76594	-0.196325	0.853022	0.944395	6.76594	1.56895	0.120625	0.208895	3.72245	-3.86125	0.00864072	0.061875	3.72245	-2.38654	0.051977	0.150739	3.72245	-1.50378	0.188261	0.328693
APLP1	2252.89	0.00767629	0.902634	1	2252.89	0.0672201	0.282568	0.443407	2252.89	0.364248	5.14325e-09	3.19422e-08	145.892	-0.00315213	0.987534	1	145.892	0.306765	0.125285	0.292938	145.892	-0.185302	0.362013	0.541701
APLP2	3087.44	0.139262	0.0178243	0.0731778	3087.44	0.649944	4.44753e-29	2.44314e-27	3087.44	0.632219	1.98875e-27	4.55071e-26	3450.02	0.0524954	0.381321	0.720557	3450.02	0.286152	1.71519e-06	2.21496e-05	3450.02	0.0739943	0.216966	0.36669
APMAP	991.69	0.208554	0.0119797	0.0540662	991.69	0.360848	1.20861e-05	6.32003e-05	991.69	0.19786	0.0175956	0.0390787	942.53	0.183372	0.0243312	0.129934	942.53	0.213904	0.00877598	0.0367025	942.53	-0.156333	0.0580607	0.125537
APOA1	0.147903	0.834613	0.849804	0.985412	0.147903	0.771545	0.861034	0.944395	0.147903	0	1	1	0.156154	0	1	1	0.156154	0	1	1	0.156154	1.79117	0.68201	0.824592
APOA2	0				0				0				0				0				0
APOA4	0				0				0				0				0				0
APOA5	1.05325	-3.46813	0.276133	0.530076	1.05325	-1.70197	0.58707	0.750652	1.05325	-0.225411	0.940707	0.992475	0.332208	-2.89118	0.502066	0.815315	0.332208	-2.79587	0.516265	0.754897	0.332208	-2.89466	0.501553	0.684684
APOB	1.88733	-0.154847	0.944454	1	1.88733	2.08405	0.303328	0.468591	1.88733	2.2325	0.270301	0.404992	0				0				0
APOBEC1	0				0				0				0				0				0
APOBEC2	0.33385	0	1	1	0.33385	0	1	1	0.33385	2.79199	0.517109	0.665568	0.400007	0.526812	0.902269	1	0.400007	-1.77968	0.68368	0.868431	0.400007	-1.87847	0.667149	0.819103
APOBEC3A	0				0				0				0				0				0
APOBEC3B	0.253477	0	1	1	0.253477	0.771537	0.861035	0.944395	0.253477	1.75344	0.688589	0.805794	39.3957	-0.659797	0.0959729	0.32586	39.3957	-0.852411	0.0337051	0.107752	39.3957	-1.00802	0.0122597	0.0329267
APOBEC3C	6.25004	0.351775	0.765695	0.949133	6.25004	1.99202	0.0675394	0.138762	6.25004	3.00761	0.00496981	0.0127146	151.048	0.293084	0.0719732	0.270254	151.048	-0.0291782	0.861027	0.959318	151.048	-0.221947	0.185551	0.324846
APOBEC3D	0.777085	-0.500139	0.876014	1	0.777085	-0.753371	0.815097	0.922789	0.777085	-2.83699	0.391675	0.542368	2.24547	0.66766	0.710241	0.929928	2.24547	0.845204	0.637513	0.842483	2.24547	-2.51088	0.23142	0.385403
APOBEC3F	7.61264	1.88079	0.127791	0.314798	7.61264	3.23184	0.00663431	0.0189593	7.61264	3.91953	0.000914004	0.00269998	26.295	-0.0899246	0.822942	0.969475	26.295	-1.21738	0.00502189	0.0230274	26.295	-0.797292	0.0560358	0.121866
APOBEC3G	7.26338	1.38699	0.169375	0.383585	7.26338	1.42922	0.155548	0.275634	7.26338	2.03595	0.0407571	0.0814968	28.8616	0.694142	0.0907762	0.31353	28.8616	0.677626	0.100533	0.249403	28.8616	0.949902	0.0192767	0.0487689
APOBEC3H	0				0				0				0				0				0
APOBEC4	0.0657782	0	1	1	0.0657782	0.771554	0.861032	0.944395	0.0657782	0	1	1	0.23423	0	1	1	0.23423	0	1	1	0.23423	2.37435	0.583508	0.752686
APOBR	1.8364	3.86994	0.303843	0.564472	1.8364	4.55102	0.225046	0.369937	1.8364	0	1	1	0.868443	0.885352	0.788513	0.969475	0.868443	0.535326	0.872315	0.966552	0.868443	-0.0406891	0.990379	1
APOC1	3.81633	3.52842	0.0329551	0.117036	3.81633	1.70058	0.360036	0.532595	3.81633	6.00154	0.000145508	0.000496023	6.78986	1.92115	0.0825189	0.293682	6.78986	1.99226	0.0719246	0.194313	6.78986	0.708038	0.53679	0.716703
APOC2	0				0				0				0				0				0
APOC3	0				0				0				0				0				0
APOC4	0				0				0				0				0				0
APOC4-APOC2	0				0				0				0				0				0
APOD	0.080811	0	1	1	0.080811	0	1	1	0.080811	0.940989	0.830934	0.905732	0				0				0
APOE	10.8763	0.566961	0.518024	0.777912	10.8763	1.71538	0.039697	0.0890006	10.8763	2.7663	0.000722643	0.00217006	132.057	0.0188522	0.916162	1	132.057	-0.116641	0.51986	0.757125	132.057	-0.737051	8.39319e-05	0.000374261
APOF	0				0				0				0.175475	1.94158	0.656082	0.906732	0.175475	0	1	1	0.175475	0	1	1
APOH	0				0				0				0				0				0
APOL1	0				0				0				5.45877	-0.929328	0.435184	0.767769	5.45877	1.23671	0.256882	0.486273	5.45877	0.275652	0.805106	0.919819
APOL2	115.292	0.179507	0.377289	0.644551	115.292	0.407736	0.0419305	0.0930996	115.292	0.677411	0.000685491	0.00207078	76.2552	0.230852	0.409731	0.745249	76.2552	0.571689	0.0394409	0.121882	76.2552	0.0200557	0.943391	1
APOL3	0.0657782	0	1	1	0.0657782	0.771554	0.861032	0.944395	0.0657782	0	1	1	9.02962	-1.78695	0.0529906	0.220751	9.02962	-0.587705	0.502081	0.743381	9.02962	-0.873712	0.321559	0.495839
APOL4	1.09437	-0.771479	0.788904	0.963873	1.09437	-4.02727	0.186117	0.317095	1.09437	-3.85783	0.205324	0.324743	45.8796	-0.412029	0.177648	0.475967	45.8796	-0.804241	0.0105193	0.04255	45.8796	-1.25716	9.72102e-05	0.000428227
APOL5	0				0				0				0				0				0
APOL6	0.49329	0.834586	0.849809	0.985412	0.49329	0.771518	0.861038	0.944395	0.49329	2.74826	0.523879	0.670729	174.037	-0.0445423	0.807585	0.969475	174.037	-0.725137	0.000127505	0.000994349	174.037	-0.417691	0.0243584	0.0596398
APOLD1	264.563	2.52358	1.08326e-19	1.73269e-17	264.563	3.33408	1.09444e-33	8.11627e-32	264.563	3.18293	1.04523e-30	2.8327e-29	190.234	0.570342	0.00203252	0.020629	190.234	0.406014	0.0292918	0.0970097	190.234	-0.578539	0.00278161	0.00884311
APOM	0.158375	1.71505	0.694661	0.904075	0.158375	0	1	1	0.158375	0	1	1	0.325185	-1.51408	0.726408	0.938707	0.325185	-2.38056	0.582216	0.803394	0.325185	-2.47935	0.566657	0.742958
APOO	66.3344	-0.77596	0.00157825	0.010275	66.3344	-1.72661	3.75757e-11	4.29004e-10	66.3344	-1.96057	5.02986e-13	4.56662e-12	61.7486	0.281252	0.362589	0.701177	61.7486	-0.135047	0.668046	0.861589	61.7486	-0.370498	0.242279	0.399707
APOOL	311.959	0.247169	0.076694	0.22037	311.959	0.21229	0.12813	0.23533	311.959	0.202092	0.150148	0.250759	464.925	0.123977	0.195073	0.502127	464.925	0.0506415	0.599997	0.815291	464.925	-0.0274502	0.775941	0.901495
APOPT1	133.301	0.708323	0.00144517	0.00953106	133.301	0.725173	0.00108059	0.00378078	133.301	0.79044	0.00038271	0.00121194	151.906	-0.20633	0.221827	0.541013	151.906	-0.159188	0.347279	0.591255	151.906	-0.140503	0.403614	0.586643
APP	4892.18	-0.0670962	0.160525	0.368804	4892.18	-0.247757	2.36164e-07	1.63125e-06	4892.18	-0.31398	7.23052e-11	5.44626e-10	9315.01	-0.113532	0.000739462	0.00951093	9315.01	-0.0810986	0.0160857	0.0602029	9315.01	-0.307997	7.95043e-20	1.8176e-18
APPBP2	912.879	-0.14479	0.110689	0.28484	912.879	0.131004	0.144718	0.259916	912.879	0.190591	0.0343993	0.0703201	1056.07	-0.0526611	0.467173	0.789635	1056.07	-0.0044457	0.951162	1	1056.07	0.147146	0.0404511	0.0922016
APPL1	731.994	-0.126808	0.443845	0.709935	731.994	-0.253741	0.125798	0.231961	731.994	-0.428843	0.00999294	0.0237245	453.091	-0.032879	0.748229	0.950956	453.091	-0.137132	0.184875	0.386738	453.091	-0.516712	8.67777e-07	5.45543e-06
APPL2	325.399	0.0162434	0.896768	1	325.399	0.176085	0.155637	0.275732	325.399	0.0546483	0.663517	0.791901	401.491	0.0700206	0.516241	0.823921	401.491	0.0634505	0.558423	0.787967	401.491	0.0256466	0.81243	0.919819
APRT	160.566	-0.252245	0.132922	0.323796	160.566	-0.626781	0.00024167	0.000983008	160.566	-0.457781	0.00732695	0.0179354	228.56	0.0165363	0.910063	1	228.56	-0.332092	0.0262538	0.0888836	228.56	-0.749334	8.47973e-07	5.34183e-06
APTX	259.808	0.00889174	0.949761	1	259.808	0.191736	0.169766	0.295249	259.808	0.125912	0.372075	0.521954	242.512	0.19673	0.147713	0.427209	242.512	0.0940815	0.493351	0.736062	242.512	0.265089	0.0502677	0.111055
AQP1	6.09806	-0.954781	0.402168	0.669282	6.09806	-0.0736095	0.945851	1	6.09806	1.2876	0.219165	0.342436	127.861	-0.0919903	0.715187	0.93273	127.861	1.09617	5.28154e-06	6.03126e-05	127.861	1.77085	6.87724e-14	9.76215e-13
AQP10	32.2822	-0.100946	0.777916	0.957301	32.2822	-0.264838	0.461802	0.636953	32.2822	-0.769909	0.040574	0.0812027	16.1716	0.93119	0.135928	0.40748	16.1716	1.10493	0.0761759	0.202262	16.1716	0.146332	0.820138	0.919819
AQP11	23.0958	-0.44238	0.373337	0.640514	23.0958	-0.598272	0.230833	0.37732	23.0958	0.0315828	0.948537	0.998927	6.75279	1.33602	0.17498	0.472083	6.75279	1.19772	0.226861	0.445986	6.75279	0.0974374	0.924678	0.988322
AQP12A	0				0				0				0				0				0
AQP12B	0				0				0				0				0				0
AQP2	0.418767	0.509749	0.905367	1	0.418767	-2.02845	0.642498	0.794817	0.418767	-1.85901	0.67052	0.796128	9.57015	-0.861535	0.25413	0.579329	9.57015	0.392139	0.57995	0.802473	9.57015	0.0382487	0.9574	1
AQP3	111.748	1.51283	8.78697e-05	0.000895997	111.748	4.31492	2.68451e-34	2.14695e-32	111.748	4.87987	1.06587e-43	5.3672e-42	20.4412	-1.16906	0.0189101	0.10859	20.4412	-0.831565	0.0899486	0.228703	20.4412	-0.651359	0.177353	0.31327
AQP4	1.66247	0	1	1	1.66247	4.12211	0.0845139	0.167335	1.66247	4.09048	0.0876815	0.159018	0.235111	0.796059	0.855616	0.982509	0.235111	-0.884207	0.840995	0.947176	0.235111	-0.982997	0.823508	0.919819
AQP5	55.0729	0.641943	0.116331	0.295216	55.0729	1.02256	0.0114293	0.0302955	55.0729	1.40815	0.00046686	0.00145721	13.9129	-0.250162	0.684078	0.915491	13.9129	0.132271	0.826877	0.947176	13.9129	0.806921	0.168024	0.299728
AQP6	20.8627	-0.885257	0.118607	0.299055	20.8627	-0.433501	0.433787	0.610633	20.8627	0.205519	0.705966	0.821002	22.0656	-0.100637	0.808311	0.969475	22.0656	-0.170295	0.684385	0.868519	22.0656	-0.693289	0.108232	0.209839
AQP7	0.311112	0	1	1	0.311112	1.63521	0.708353	0.846281	0.311112	1.75343	0.68859	0.805794	0.475716	0	1	1	0.475716	0	1	1	0.475716	3.39365	0.428746	0.611483
AQP8	0				0				0				0				0				0
AQP9	0				0				0				0.248524	1.85196	0.671508	0.91084	0.248524	1.03932	0.813576	0.940181	0.248524	0	1	1
AQR	1203.76	-0.0281188	0.689038	0.902082	1203.76	0.00958639	0.891088	0.966822	1203.76	0.139328	0.0468711	0.0919456	997.208	0.14437	0.0274712	0.141016	997.208	0.220573	0.000766403	0.0047095	997.208	0.391844	1.32761e-09	1.20956e-08
AR	0.367419	0	1	1	0.367419	2.91361	0.497917	0.671036	0.367419	0	1	1	0.169515	0	1	1	0.169515	1.90778	0.662462	0.858192	0.169515	0	1	1
ARAF	200.888	-1.05169	1.25333e-13	8.52001e-12	200.888	-0.828548	2.52164e-09	2.29836e-08	200.888	-0.721651	2.3423e-07	1.18753e-06	285.838	-0.457176	0.000345036	0.00528132	285.838	-0.584388	6.3363e-06	7.10606e-05	285.838	-0.288726	0.0225572	0.0558564
ARAP1	891.216	0.464907	2.5074e-07	5.13741e-06	891.216	0.834778	5.99291e-21	1.71835e-19	891.216	1.20377	3.22397e-42	1.52461e-40	744.531	0.210007	0.00877069	0.0625385	744.531	0.612996	7.97475e-15	4.09626e-13	744.531	0.552795	2.25266e-12	2.7308e-11
ARAP2	1.75492	-1.09629	0.620659	0.854807	1.75492	2.23451	0.245667	0.396587	1.75492	1.72189	0.378016	0.527934	11.4424	0.560411	0.436985	0.768223	11.4424	0.316313	0.664469	0.859673	11.4424	-0.378919	0.612878	0.778839
ARAP3	5.38921	1.18639	0.258103	0.506957	5.38921	1.49184	0.150678	0.268462	5.38921	0.668173	0.534503	0.680272	0.832949	1.48352	0.596043	0.867592	0.832949	1.56162	0.577057	0.800963	0.832949	1.45403	0.603645	0.771206
ARC	306.643	-0.216125	0.093497	0.252802	306.643	-0.182353	0.154944	0.274623	306.643	0.609248	1.02903e-06	4.83618e-06	193.167	-0.161666	0.289123	0.621483	193.167	-0.640028	4.6586e-05	0.000414541	193.167	-1.04493	7.3495e-11	7.67316e-10
ARCN1	1361.44	-0.00183042	0.976067	1	1361.44	-0.052345	0.390804	0.565797	1361.44	-0.0431794	0.482209	0.634302	888.012	-0.009493	0.902728	1	888.012	-0.0928464	0.235867	0.457573	888.012	0.1067	0.167357	0.298773
AREG	2.3524	0.834628	0.705953	0.908646	2.3524	5.05963	0.00771061	0.0216298	2.3524	3.79433	0.0508127	0.0987151	0.161662	-0.979514	0.824123	0.969475	0.161662	-0.8842	0.840996	0.947176	0.161662	-0.021202	0.996162	1
AREL1	865.967	0.0945488	0.3035	0.564157	865.967	-0.0290009	0.752826	0.880961	865.967	0.255479	0.00535543	0.0135547	1382.97	0.202469	0.00142886	0.0154932	1382.97	0.44934	1.05274e-12	4.06533e-11	1382.97	0.580232	1.66559e-20	3.98994e-19
ARF1	3092.8	-0.0380735	0.546515	0.800672	3092.8	-0.188683	0.0028563	0.00901191	3092.8	-0.126407	0.0461146	0.0906894	4545.02	0.0766616	0.13861	0.412271	4545.02	0.0698706	0.177952	0.376329	4545.02	-0.0318773	0.538823	0.718281
ARF3	1252.19	0.130479	0.0735208	0.213671	1252.19	0.369262	3.13377e-07	2.13031e-06	1252.19	0.362824	5.78136e-07	2.80389e-06	2146.4	0.082761	0.1164	0.368079	2146.4	0.136256	0.00986658	0.0404094	2146.4	0.137806	0.00878375	0.0245369
ARF4	1434.67	-0.0629269	0.28785	0.544243	1434.67	-0.105273	0.0752004	0.151716	1434.67	-0.198393	0.000927772	0.00273866	548.463	0.0429957	0.669211	0.910208	548.463	-0.199299	0.0510103	0.148554	548.463	-0.104625	0.301349	0.472138
ARF5	876.103	-0.0802992	0.294659	0.552634	876.103	-0.120509	0.115505	0.216133	876.103	0.0320772	0.675425	0.800026	920.461	0.18213	0.0044401	0.0375634	920.461	0.0632267	0.329549	0.571452	920.461	-0.0819351	0.207727	0.354416
ARF6	698.303	0.0493365	0.550378	0.803907	698.303	-0.227472	0.00642086	0.0184138	698.303	-0.283768	0.000778431	0.00232262	1032.25	-0.116208	0.0734971	0.273604	1032.25	-0.42819	1.1332e-10	3.35068e-09	1032.25	-0.557217	5.47861e-17	9.88741e-16
ARFGAP1	1218.42	0.442029	2.79893e-09	8.8326e-08	1218.42	0.658542	3.95749e-19	9.7828e-18	1218.42	1.04272	4.74683e-46	2.60756e-44	2368.78	0.288656	1.39756e-07	8.11498e-06	2368.78	0.680739	4.56146e-36	1.40581e-33	2368.78	0.619251	3.31939e-30	1.38533e-28
ARFGAP2	659.387	-0.0685103	0.442716	0.708962	659.387	-0.266462	0.00300958	0.00943167	659.387	-0.110406	0.219167	0.342436	732.091	-0.157229	0.0726709	0.271946	732.091	-0.0260372	0.765928	0.926117	732.091	0.126913	0.14248	0.26279
ARFGAP3	327.376	-0.0224256	0.855326	0.98899	327.376	0.0624949	0.608913	0.768086	327.376	0.318207	0.00890224	0.0213871	155.236	0.186851	0.267472	0.595596	155.236	0.214738	0.204186	0.413741	155.236	0.308613	0.0652822	0.138223
ARFGEF1	729.457	-0.167367	0.0724753	0.211481	729.457	0.00757403	0.934632	0.998146	729.457	0.26715	0.00369891	0.00973664	728.168	-0.126152	0.147272	0.426256	728.168	-0.143462	0.101118	0.250467	728.168	0.047976	0.578672	0.749744
ARFGEF2	640.775	0.0243172	0.804311	0.965971	640.775	0.289683	0.0027976	0.00884894	640.775	0.551871	1.10379e-08	6.60131e-08	886.436	0.138837	0.0597426	0.239778	886.436	0.312861	2.04657e-05	0.000200479	886.436	0.585833	4.90509e-16	8.12916e-15
ARFGEF3	0.566766	0	1	1	0.566766	2.5499	0.527985	0.698118	0.566766	2.55249	0.528397	0.674607	9.99827	-0.172472	0.802653	0.969475	9.99827	-0.711201	0.316255	0.557684	9.99827	-3.264	0.000390043	0.00152498
ARFIP1	342.375	0.240689	0.0303319	0.110113	342.375	0.556429	3.30396e-07	2.23854e-06	342.375	0.450718	4.52099e-05	0.000168018	762.356	0.0579793	0.47529	0.795583	762.356	0.244197	0.0025276	0.0129251	762.356	0.341104	2.08052e-05	0.000104032
ARFIP2	445.04	0.247756	0.0238378	0.0914634	445.04	0.322489	0.00310227	0.00968867	445.04	0.399249	0.000264052	0.000863154	928.356	0.0606685	0.47046	0.792132	928.356	0.187618	0.0254532	0.0866425	928.356	0.24795	0.00298096	0.00941521
ARFRP1	566.024	0.197752	0.0256464	0.0967895	566.024	0.630438	2.5308e-13	3.76048e-12	566.024	1.0734	1.70505e-36	6.00819e-35	288.66	0.459917	5.56308e-05	0.00117462	288.66	0.512065	7.59022e-06	8.36464e-05	288.66	0.221755	0.0553362	0.120557
ARG1	0.161622	0	1	1	0.161622	0	1	1	0.161622	1.75345	0.688587	0.805794	0				0				0
ARG2	124.725	0.1231	0.520511	0.780148	124.725	0.0762052	0.69066	0.833701	124.725	-0.325007	0.0997225	0.177617	97.643	0.452095	0.051122	0.215941	97.643	-0.243498	0.308199	0.548556	97.643	-1.1989	1.97801e-06	1.1758e-05
ARGFX	0				0				0				0				0				0
ARGLU1	1834	-0.550665	1.19497e-14	9.51021e-13	1834	-0.81169	1.18812e-29	6.80147e-28	1834	-0.659827	3.93127e-20	5.96639e-19	3175.94	-0.0307052	0.603094	0.871365	3175.94	-0.10133	0.0873276	0.22385	3175.94	-0.174283	0.00325562	0.0101804
ARHGAP1	358.502	0.0688118	0.530543	0.787882	358.502	-0.280807	0.0117425	0.0309898	358.502	-0.0394963	0.721888	0.835766	688.33	-0.067316	0.470397	0.792132	688.33	-0.371908	8.75766e-05	0.00071717	688.33	-0.290826	0.00198748	0.00658766
ARHGAP10	78.9053	-0.311431	0.197963	0.42654	78.9053	-0.120671	0.613623	0.772473	78.9053	-0.580602	0.018902	0.0416626	226.911	-0.347392	0.0379657	0.17641	226.911	-0.396631	0.0185181	0.0674172	226.911	-0.249893	0.133964	0.249872
ARHGAP11A	84.6437	-0.314546	0.134971	0.327638	84.6437	-0.346088	0.0994441	0.19125	84.6437	-0.449691	0.0355507	0.0722934	53.9204	-0.330038	0.331053	0.668783	53.9204	-0.189602	0.57586	0.80013	53.9204	-0.0134195	0.968074	1
ARHGAP11B	0.131556	0	1	1	0.131556	1.48125	0.735462	0.867053	0.131556	0	1	1	0.651211	0.944008	0.788049	0.969475	0.651211	1.95273	0.572514	0.797847	0.651211	3.12776	0.353567	0.532544
ARHGAP12	403.555	0.0640732	0.528268	0.786019	403.555	0.0771571	0.445928	0.622247	403.555	-0.182703	0.0781772	0.143811	454.15	0.0428912	0.692381	0.918703	454.15	0.0285382	0.793361	0.940181	454.15	-0.0574358	0.597808	0.76607
ARHGAP15	257.518	-0.40986	0.00400376	0.0223933	257.518	-0.273312	0.0528558	0.113183	257.518	-0.483144	0.00077612	0.00231615	0.325668	2.44835	0.571488	0.855231	0.325668	0	1	1	0.325668	0.940524	0.831016	0.919819
ARHGAP17	570.016	-0.00609924	0.945255	1	570.016	0.0324239	0.713732	0.850898	570.016	0.121014	0.17263	0.281477	501.485	0.0445004	0.646572	0.901982	501.485	0.135842	0.161712	0.351322	501.485	0.32575	0.000665877	0.00246565
ARHGAP18	14.5471	0.79556	0.16797	0.38124	14.5471	1.0357	0.0688807	0.141126	14.5471	1.25689	0.026916	0.0567725	125.446	0.0848437	0.733819	0.943154	125.446	0.237781	0.339794	0.582793	125.446	-0.0509492	0.838843	0.923748
ARHGAP19	317.747	-0.741186	1.74529e-06	2.87911e-05	317.747	-0.303796	0.0463529	0.101374	317.747	-0.575881	0.000197084	0.0006589	288.198	-0.0990003	0.442522	0.771467	288.198	-0.0730824	0.572121	0.797705	288.198	-0.31293	0.0163337	0.0423499
ARHGAP19-SLIT1	20.7675	-1.54409	0.00644639	0.0327846	20.7675	-0.108584	0.83604	0.938359	20.7675	-0.343297	0.518966	0.667581	0.181209	0	1	1	0.181209	1.03933	0.813575	0.940181	0.181209	0.940539	0.831013	0.919819
ARHGAP20	1.95513	2.03513	0.311352	0.572814	1.95513	1.76987	0.380794	0.555296	1.95513	1.50185	0.462186	0.615255	15.2762	-0.169048	0.766792	0.960078	15.2762	-0.411929	0.476516	0.720142	15.2762	-1.45253	0.0181743	0.0463718
ARHGAP21	694.813	-0.0763778	0.362961	0.630103	694.813	-0.249167	0.00315994	0.00984992	694.813	-0.21089	0.0130524	0.0300352	675.06	-0.286731	0.000393607	0.00580553	675.06	-0.0941484	0.241832	0.465775	675.06	-0.00247609	0.975186	1
ARHGAP22	61.5617	-0.737099	0.00593141	0.0306722	61.5617	-1.33866	1.54178e-06	9.39288e-06	61.5617	-0.246218	0.347782	0.494688	471.622	-0.506193	4.13497e-07	2.08387e-05	471.622	-0.348785	0.000464443	0.00304051	471.622	-0.336292	0.000684382	0.00252892
ARHGAP23	43.3689	0.0795945	0.842148	0.985412	43.3689	0.443187	0.260617	0.415736	43.3689	0.609152	0.122024	0.210802	191.604	-0.64323	0.084487	0.298236	191.604	-1.07448	0.00418847	0.0197425	191.604	-0.315576	0.395909	0.578223
ARHGAP24	125.257	-0.749219	0.000350546	0.002912	125.257	-0.413509	0.0443218	0.0976384	125.257	-0.423475	0.0410313	0.081967	41.9217	0.348047	0.380219	0.719748	41.9217	0.561791	0.155022	0.340606	41.9217	0.395345	0.318021	0.491939
ARHGAP25	2.71805	-0.687204	0.629284	0.861737	2.71805	0.700561	0.591012	0.754193	2.71805	0.987931	0.446489	0.599298	0.156154	0	1	1	0.156154	0	1	1	0.156154	1.79117	0.68201	0.824592
ARHGAP26	448.279	0.379697	0.00693748	0.0347406	448.279	1.17109	1.13349e-17	2.50921e-16	448.279	1.92754	3.86216e-46	2.12875e-44	504.729	0.498149	1.82352e-05	0.00048413	504.729	1.09458	8.8891e-22	8.47957e-20	504.729	1.26596	5.29258e-29	2.04877e-27
ARHGAP27	0.269905	-1.08893	0.804854	0.965971	0.269905	0.939409	0.829051	0.933472	0.269905	-0.982559	0.823585	0.905732	1.08439	0.944015	0.763261	0.958751	1.08439	1.83492	0.552733	0.783903	1.08439	4.20737	0.152244	0.277605
ARHGAP28	307.536	0.18894	0.153872	0.359174	307.536	0.401861	0.00217207	0.00705916	307.536	0.197461	0.137885	0.233675	208.593	0.027492	0.876696	0.993349	208.593	0.141373	0.424643	0.673195	208.593	0.267151	0.128321	0.241229
ARHGAP29	22.2618	0.863159	0.0918149	0.249702	22.2618	1.50991	0.0024765	0.00793792	22.2618	1.40931	0.00509596	0.0129846	637.457	0.200572	0.0169104	0.10008	637.457	0.519499	3.81443e-10	1.01377e-08	637.457	0.57773	2.27155e-12	2.75161e-11
ARHGAP30	13.6145	2.05874	0.0219266	0.0854795	13.6145	3.57165	3.57352e-05	0.000171477	13.6145	3.81353	9.95046e-06	4.05753e-05	12.0868	0.708865	0.255926	0.581603	12.0868	0.502101	0.426749	0.674802	12.0868	-0.237956	0.716038	0.853748
ARHGAP31	210.005	0.0836937	0.624784	0.858368	210.005	0.320283	0.0581665	0.122624	210.005	0.838584	5.16449e-07	2.52347e-06	860.383	-0.325526	0.000110058	0.00209476	860.383	-0.175125	0.0370397	0.116073	860.383	-0.0597281	0.47315	0.657593
ARHGAP32	503.623	-0.0143862	0.894691	1	503.623	-0.287095	0.00880195	0.0241757	503.623	-0.21698	0.0486078	0.0948948	256.862	0.107708	0.401292	0.739383	256.862	0.0236444	0.855334	0.955568	256.862	0.302202	0.0173333	0.0445808
ARHGAP33	680.391	0.117127	0.152204	0.356719	680.391	-0.194174	0.019003	0.0469821	680.391	-0.396936	2.65219e-06	1.17647e-05	197.496	0.149384	0.393278	0.731423	197.496	-0.0246318	0.889222	0.976545	197.496	0.0111404	0.94949	1
ARHGAP35	2152.13	-0.0254417	0.649107	0.8758	2152.13	-0.0310083	0.578589	0.742501	2152.13	-0.267324	2.36718e-06	1.05781e-05	1048.4	0.0971331	0.175453	0.472495	1048.4	0.357759	4.99696e-07	7.36041e-06	1048.4	0.264164	0.000205137	0.000848393
ARHGAP36	85.2656	0.281331	0.254566	0.502388	85.2656	1.17248	5.16006e-07	3.37691e-06	85.2656	1.92677	3.44297e-17	4.33093e-16	153.523	0.257411	0.189916	0.495295	153.523	0.915748	1.71917e-06	2.21831e-05	153.523	1.25584	2.77742e-11	3.02179e-10
ARHGAP39	305.366	-0.434914	0.00250633	0.0152036	305.366	-0.57806	6.2595e-05	0.000287268	305.366	-0.167292	0.242053	0.370946	528.176	0.137833	0.276832	0.607158	528.176	0.430842	0.000630584	0.00395528	528.176	0.434105	0.000553766	0.00208865
ARHGAP4	26.7092	0.467167	0.268392	0.519679	26.7092	0.830374	0.044785	0.0984993	26.7092	0.951341	0.0217471	0.0470875	1070.26	-0.0961852	0.174902	0.472083	1070.26	-0.232885	0.00114014	0.00664434	1070.26	-1.03605	4.10369e-44	3.14669e-42
ARHGAP40	0				0				0				0.961386	0.474874	0.880383	0.994907	0.961386	-1.79356	0.581923	0.803394	0.961386	1.77498	0.565134	0.742958
ARHGAP42	155.377	0.735922	0.000204028	0.0018411	155.377	1.65836	2.99103e-18	6.94149e-17	155.377	1.89113	2.40692e-23	4.47255e-22	307.478	-0.20864	0.0862287	0.302347	307.478	0.0165845	0.890725	0.977373	307.478	0.181135	0.12825	0.24118
ARHGAP44	6.29344	-0.139116	0.928759	1	6.29344	3.91338	0.00324746	0.0100842	6.29344	2.79489	0.0385773	0.0776256	2.78673	-3.23798	0.0739373	0.27493	2.78673	0.511157	0.721079	0.894816	2.78673	-0.182927	0.900211	0.969987
ARHGAP45	57.2539	0.748008	0.0164259	0.0688739	57.2539	1.41124	2.74727e-06	1.6094e-05	57.2539	2.12023	7.377e-13	6.60933e-12	144.803	0.178746	0.373349	0.712381	144.803	1.28559	1.68221e-11	5.6756e-10	144.803	1.5027	1.86193e-15	2.95439e-14
ARHGAP5	277.327	0.314058	0.0223777	0.0869267	277.327	0.872654	7.51829e-11	8.25999e-10	277.327	0.607571	8.30707e-06	3.42074e-05	1161.34	0.160389	0.0292395	0.147427	1161.34	0.282372	0.000122016	0.000959011	1161.34	0.254113	0.000526851	0.00199747
ARHGAP6	0.894305	-2.4764	0.435405	0.700763	0.894305	0.286213	0.924939	0.991546	0.894305	0.512538	0.865852	0.932325	25.8822	-0.00917404	0.984244	1	25.8822	0.278776	0.545729	0.77805	25.8822	-1.54225	0.00247268	0.0079813
ARHGAP8	1.53372	4.42629	0.0442509	0.146174	1.53372	0	1	1	1.53372	3.37009	0.13334	0.227082	0				0				0
ARHGAP9	5.35409	2.22815	0.141067	0.338158	5.35409	3.67305	0.0124405	0.0324904	5.35409	3.60424	0.0144662	0.0329264	37.9383	2.81802	0.00435724	0.0370643	37.9383	1.08683	0.278716	0.5135	37.9383	3.04428	0.0020513	0.00676992
ARHGDIA	3420.44	-0.332914	5.03363e-10	1.84963e-08	3420.44	-0.582547	2.5169e-27	1.21849e-25	3420.44	-0.689619	4.48736e-37	1.64151e-35	4206.32	-0.00573247	0.914283	1	4206.32	-0.0212349	0.690763	0.871804	4206.32	-0.0628397	0.238512	0.394589
ARHGDIB	3.75547	1.74959	0.322411	0.585538	3.75547	3.94411	0.0165799	0.0417312	3.75547	4.35165	0.00800286	0.0194209	37.5072	0.534953	0.132129	0.399981	37.5072	0.92786	0.00802604	0.0340549	37.5072	1.05265	0.0023908	0.00774508
ARHGDIG	198.079	-0.11272	0.488035	0.750927	198.079	0.226129	0.156763	0.277396	198.079	0.177167	0.271577	0.406456	1.44355	2.41183	0.282172	0.612335	1.44355	0.556425	0.813773	0.940181	1.44355	-0.0366087	0.987956	1
ARHGEF1	686.294	0.196429	0.0253113	0.0958129	686.294	0.522058	1.48116e-09	1.3912e-08	686.294	0.724863	4.17473e-17	5.21522e-16	1253.57	-0.0860673	0.246641	0.571112	1253.57	0.1755	0.0174903	0.0644773	1253.57	0.118304	0.108677	0.210472
ARHGEF10	0.641465	3.73108	0.383073	0.650618	0.641465	0	1	1	0.641465	0	1	1	0				0				0
ARHGEF10L	194.982	-0.475197	0.0028534	0.0169717	194.982	-0.265547	0.0908662	0.177394	194.982	-0.0230102	0.883084	0.946555	250.624	-0.0289975	0.855235	0.982508	250.624	0.314521	0.0455338	0.136117	250.624	0.697761	6.48683e-06	3.53599e-05
ARHGEF11	707.158	0.000716022	0.992879	1	707.158	0.0199004	0.803317	0.914657	707.158	0.195427	0.0144036	0.0328066	1336.89	0.12257	0.145498	0.423108	1336.89	0.350498	2.94046e-05	0.000276873	1336.89	0.909722	3.61139e-28	1.31836e-26
ARHGEF12	2018.98	0.00336533	0.954403	1	2018.98	0.143551	0.0140984	0.0362493	2018.98	0.201447	0.000596603	0.00182653	1045.07	-0.057856	0.450202	0.778162	1045.07	-0.0167577	0.827271	0.947176	1045.07	0.19167	0.0115537	0.0312399
ARHGEF15	0				0				0				0.0877376	0.944023	0.830397	0.969475	0.0877376	0	1	1	0.0877376	0	1	1
ARHGEF16	1.58051	-1.9204	0.409749	0.675121	1.58051	1.48617	0.477739	0.652611	1.58051	2.49786	0.224553	0.349113	0				0				0
ARHGEF17	709.149	-0.159547	0.0804236	0.227203	709.149	-0.731822	4.11008e-15	7.23365e-14	709.149	-0.555102	2.53894e-09	1.64115e-08	426.417	-0.310493	0.0137591	0.0866417	426.417	-0.187035	0.137433	0.313328	426.417	-0.343738	0.00644346	0.018707
ARHGEF18	102.217	0.121477	0.595499	0.83503	102.217	0.306669	0.175646	0.303117	102.217	0.430513	0.057687	0.110091	137.315	0.0319014	0.878094	0.993809	137.315	0.3501	0.0893284	0.227466	137.315	0.417316	0.0415702	0.0943765
ARHGEF19	50.2981	0.674232	0.0247085	0.0939891	50.2981	0.590646	0.0493862	0.107004	50.2981	0.381599	0.212539	0.33425	112.971	-0.390574	0.0567306	0.231693	112.971	0.024397	0.903533	0.984901	112.971	0.110707	0.578862	0.749744
ARHGEF2	549.907	-0.19051	0.0495037	0.159018	549.907	-0.193284	0.0457131	0.100243	549.907	0.111414	0.246443	0.376443	957.884	-0.0459806	0.570606	0.855231	957.884	-0.011793	0.884633	0.974038	957.884	0.198928	0.0132793	0.0353219
ARHGEF25	494.1	0.317308	0.000737269	0.00542028	494.1	0.42115	6.33089e-06	3.49302e-05	494.1	0.244182	0.0100977	0.0239455	732.416	0.462531	3.92098e-09	3.80834e-07	732.416	0.737523	2.65691e-21	2.43312e-19	732.416	0.836867	1.94963e-27	6.83692e-26
ARHGEF26	0.387512	2.69696	0.531415	0.787883	0.387512	0.771527	0.861037	0.944395	0.387512	0	1	1	0.0969863	0	1	1	0.0969863	1.03934	0.813573	0.940181	0.0969863	0	1	1
ARHGEF28	10.1289	0.941	0.286471	0.542525	10.1289	2.31656	0.00534329	0.0156556	10.1289	3.05786	0.000196764	0.000657964	359.125	0.0307396	0.788353	0.969475	359.125	0.282683	0.0127373	0.0497751	359.125	0.799917	4.06295e-13	5.31534e-12
ARHGEF3	85.5991	-0.154203	0.576403	0.822316	85.5991	0.201568	0.458282	0.633794	85.5991	0.369688	0.173672	0.282866	90.5395	-0.163718	0.46544	0.788576	90.5395	0.217868	0.3233	0.565018	90.5395	0.434548	0.0454006	0.101775
ARHGEF33	14.706	-0.358941	0.772525	0.95445	14.706	1.66683	0.166103	0.290084	14.706	1.77356	0.140763	0.237639	8.16393	0.219671	0.809128	0.969475	8.16393	1.37377	0.115445	0.276467	8.16393	1.219	0.163089	0.292947
ARHGEF35	0.15687	0.834613	0.849804	0.985412	0.15687	0.771545	0.861034	0.944395	0.15687	0	1	1	0				0				0
ARHGEF37	57.1158	0.212103	0.501792	0.764401	57.1158	0.251508	0.423813	0.600165	57.1158	0.852855	0.00583605	0.0146552	26.1071	0.706632	0.140096	0.414623	26.1071	0.642261	0.18215	0.382787	26.1071	-0.263277	0.597353	0.765671
ARHGEF38	0.0918546	0	1	1	0.0918546	0.771554	0.861032	0.944395	0.0918546	0	1	1	0				0				0
ARHGEF39	326.717	0.436802	0.00116474	0.00797097	326.717	1.09351	6.94073e-17	1.41902e-15	326.717	0.903456	9.30289e-12	7.59643e-11	405.611	-0.307093	0.0234514	0.126907	405.611	-0.314441	0.0207404	0.073667	405.611	-1.01781	2.63522e-13	3.51934e-12
ARHGEF4	319.098	0.140435	0.265512	0.516063	319.098	-0.0789606	0.534214	0.703958	319.098	0.0105778	0.933872	0.98718	12.9612	0.229459	0.748366	0.950956	12.9612	0.843259	0.231203	0.451552	12.9612	-0.529936	0.473738	0.658182
ARHGEF40	636.913	-0.105144	0.334059	0.59861	636.913	0.226826	0.0349212	0.0795504	636.913	0.254728	0.0182986	0.0404583	1083.93	0.128608	0.0681588	0.261757	1083.93	0.188952	0.00746065	0.0320376	1083.93	0.118615	0.0926022	0.18495
ARHGEF5	0.161018	0	1	1	0.161018	0.771545	0.861034	0.944395	0.161018	0.94098	0.830935	0.905732	0.559486	3.62727	0.396989	0.734744	0.559486	0	1	1	0.559486	0	1	1
ARHGEF6	166.747	1.01127	3.67904e-06	5.59921e-05	166.747	2.17502	7.57367e-25	3.00644e-23	166.747	1.74886	3.08415e-16	3.61479e-15	256.821	-0.0407443	0.780168	0.968553	256.821	0.136449	0.348343	0.592313	256.821	-0.339211	0.0219011	0.0544251
ARHGEF7	857.336	-0.31001	0.000602405	0.00460987	857.336	-0.0238128	0.789681	0.906799	857.336	0.0938804	0.293719	0.432962	929.66	0.0064833	0.926191	1	929.66	-0.0194602	0.782318	0.935908	929.66	-0.102312	0.14594	0.267969
ARHGEF9	592.853	0.0815328	0.384798	0.652265	592.853	-0.0851083	0.366593	0.540139	592.853	0.0247199	0.793641	0.894464	284.206	0.468516	0.00166906	0.0176324	284.206	0.551943	0.000214217	0.0015676	284.206	0.266977	0.0752961	0.155582
ARID1A	956.739	-0.238503	0.00628206	0.032137	956.739	0.0735289	0.393122	0.568346	956.739	0.594021	3.1266e-12	2.67071e-11	2647.97	-0.110977	0.0859591	0.301638	2647.97	-0.0141205	0.827055	0.947176	2647.97	0.328384	2.92864e-07	1.96542e-06
ARID1B	886.785	-0.131813	0.0486496	0.157172	886.785	-0.188514	0.00479961	0.0142555	886.785	0.00193389	0.976886	1	750.588	0.117051	0.198312	0.506961	750.588	0.0569479	0.533891	0.769091	750.588	0.145872	0.108479	0.210139
ARID2	722.599	-0.367365	0.000631508	0.00478989	722.599	-0.309405	0.0038762	0.0118029	722.599	-0.222219	0.0384837	0.077485	609.733	-0.193304	0.020692	0.116191	609.733	-0.106172	0.204082	0.413741	609.733	0.24479	0.00267938	0.00855884
ARID3A	190.076	-0.550811	0.000412772	0.00334877	190.076	-0.210172	0.167418	0.291789	190.076	0.192453	0.200793	0.318919	416.044	-0.0600834	0.58976	0.863072	416.044	-0.00480343	0.965683	1	416.044	-0.133899	0.231029	0.384842
ARID3B	221.307	0.0424937	0.81143	0.970475	221.307	-0.0743725	0.676886	0.823028	221.307	0.0791688	0.657444	0.786699	614.843	-0.153789	0.088099	0.30674	614.843	-0.379118	3.49801e-05	0.000322364	614.843	-0.396554	1.37561e-05	7.12064e-05
ARID3C	0.65225	0	1	1	0.65225	0	1	1	0.65225	3.75098	0.355115	0.502708	1.03679	-0.08095	0.974917	1	1.03679	-0.0115212	0.996435	1	1.03679	1.77714	0.4621	0.647683
ARID4A	271.644	0.0802273	0.554029	0.807196	271.644	0.312643	0.0194543	0.0479307	271.644	0.327855	0.0149164	0.0338567	362.965	0.198642	0.0631887	0.248614	362.965	0.415773	8.94421e-05	0.000729094	362.965	0.746015	6.51447e-13	8.35207e-12
ARID4B	583.83	0.250512	0.0224131	0.0870436	583.83	0.549359	4.13172e-07	2.75139e-06	583.83	0.478762	1.17978e-05	4.75263e-05	868.032	0.186802	0.0109198	0.073468	868.032	0.136185	0.0656191	0.180472	868.032	0.524786	3.72707e-13	4.90394e-12
ARID5A	60.1633	0.418056	0.120512	0.302206	60.1633	0.277628	0.304365	0.469838	60.1633	0.0531033	0.847429	0.918292	47.6137	0.27754	0.352205	0.690959	47.6137	-0.217122	0.480429	0.723637	47.6137	-0.370401	0.230244	0.383993
ARID5B	244.236	0.356226	0.0117263	0.0531283	244.236	0.494125	0.000421767	0.00163176	244.236	0.447121	0.00157312	0.00446023	285.322	-0.259554	0.0507191	0.214806	285.322	-0.268232	0.04458	0.133966	285.322	-0.292199	0.028053	0.0674738
ARIH1	692.377	-0.246104	0.00711352	0.0354481	692.377	-0.308438	0.000745393	0.00272182	692.377	-0.424763	4.49117e-06	1.9242e-05	924.559	-0.120894	0.109923	0.355507	924.559	-0.309388	5.38767e-05	0.00046849	924.559	-0.424912	2.99237e-08	2.32343e-07
ARIH2	1029.38	-0.0699925	0.394167	0.661656	1029.38	0.103874	0.202519	0.339682	1029.38	0.191126	0.0193281	0.042464	774.124	0.0835308	0.318001	0.654166	774.124	0.0639331	0.447131	0.694601	774.124	0.342311	3.52162e-05	0.000168369
ARIH2OS	22.0546	-0.912074	0.0788397	0.224011	22.0546	0.14017	0.77436	0.897143	22.0546	0.419444	0.388974	0.539452	4.14759	1.09862	0.388384	0.726707	4.14759	0.499053	0.700951	0.879055	4.14759	0.119464	0.927538	0.989797
ARL1	314.382	-0.236257	0.0646648	0.193757	314.382	-0.0102944	0.935013	0.998282	314.382	-0.190517	0.137478	0.233083	350.024	-0.0727234	0.554457	0.849954	350.024	-0.116357	0.347406	0.59141	350.024	-0.0715649	0.560687	0.73937
ARL10	1099.16	-0.418953	7.70184e-08	1.76483e-06	1099.16	-0.71813	6.83799e-20	1.80813e-18	1099.16	-0.843184	3.38104e-26	7.38443e-25	883.227	-0.554633	1.22954e-13	2.77529e-11	883.227	-0.63799	2.90269e-17	1.92225e-15	883.227	-1.1827	1.71541e-52	1.67629e-50
ARL11	0				0				0				0.083052	-0.979505	0.824125	0.969475	0.083052	-0.88419	0.840998	0.947176	0.083052	-0.98298	0.823511	0.919819
ARL13A	0				0				0				0				0				0
ARL13B	151.632	0.111751	0.552722	0.80594	151.632	0.110858	0.555001	0.723173	151.632	0.0618723	0.7441	0.855592	202.12	0.422794	0.0177728	0.104256	202.12	0.646884	0.000269785	0.00191224	202.12	0.507166	0.00434121	0.0131816
ARL14	0.161622	0	1	1	0.161622	0	1	1	0.161622	1.75345	0.688587	0.805794	0				0				0
ARL14EP	289.38	0.0347726	0.790886	0.965017	289.38	-0.0695993	0.596392	0.758625	289.38	-0.0915712	0.489867	0.641633	257.034	0.202848	0.0950324	0.323692	257.034	0.0949262	0.440598	0.68774	257.034	0.332708	0.00579061	0.0170077
ARL14EPL	0.308211	0	1	1	0.308211	0.771531	0.861036	0.944395	0.308211	2.33503	0.589967	0.72815	0				0				0
ARL15	134.184	-0.0966468	0.645835	0.873915	134.184	-0.033551	0.872683	0.954214	134.184	-0.236309	0.266163	0.400005	113.345	0.358972	0.0820122	0.292472	113.345	-0.00891429	0.966298	1	113.345	0.0767281	0.713505	0.851703
ARL16	359.764	0.508388	0.000251297	0.00219364	359.764	0.686452	6.38107e-07	4.11491e-06	359.764	0.77422	2.10191e-08	1.21133e-07	396.508	0.232106	0.0508954	0.215382	396.508	0.309418	0.00930951	0.0386013	396.508	0.581333	7.11353e-07	4.52566e-06
ARL17A	1.8788	3.51759	0.0846422	0.235775	1.8788	4.34253	0.0304023	0.070617	1.8788	2.8136	0.179274	0.290164	0.239067	0	1	1	0.239067	0	1	1	0.239067	2.4015	0.579076	0.749744
ARL17B	0.763174	-2.78666	0.383968	0.651575	0.763174	-2.84973	0.373298	0.547054	0.763174	-3.64208	0.255179	0.386774	1.9032	0.103211	0.954955	1	1.9032	-0.319292	0.863353	0.960968	1.9032	-3.88966	0.066365	0.140127
ARL2	241.256	-0.425506	0.00208076	0.0130217	241.256	-1.52345	2.70904e-25	1.10495e-23	241.256	-1.52108	1.28224e-24	2.57633e-23	420.085	-0.326558	0.00584259	0.0462347	420.085	-0.846374	3.53831e-12	1.28002e-10	420.085	-0.893899	1.76961e-13	2.41771e-12
ARL2-SNX15	0				0				0				0				0				0
ARL2BP	367.86	0.111343	0.353453	0.618934	367.86	0.0621715	0.604261	0.764982	367.86	0.0916878	0.447355	0.600048	353.974	-0.0876078	0.454776	0.78088	353.974	0.0439276	0.707315	0.884149	353.974	0.0817873	0.481573	0.665432
ARL3	414.247	-0.422862	6.63602e-05	0.00070578	414.247	-0.488602	4.0821e-06	2.32377e-05	414.247	-0.423697	7.09591e-05	0.00025545	470.888	-0.0145277	0.88435	0.997227	470.888	-0.0112167	0.911022	0.988589	470.888	0.20832	0.0349459	0.0815504
ARL4A	114.998	0.115329	0.650473	0.876629	114.998	0.354868	0.159869	0.281559	114.998	-0.235623	0.362312	0.510812	96.885	-0.351505	0.157296	0.443573	96.885	-0.423736	0.0905949	0.229836	96.885	-0.315806	0.203125	0.348233
ARL4C	513.634	-0.670346	1.51696e-09	5.08198e-08	513.634	-0.672175	1.25046e-09	1.18474e-08	513.634	-0.264215	0.0159084	0.03575	70.8059	-0.346985	0.18486	0.488449	70.8059	-1.05728	0.000108479	0.00086363	70.8059	-1.20458	1.10212e-05	5.78722e-05
ARL4D	96.4465	1.17646	1.61415e-05	0.000203515	96.4465	1.14651	2.60979e-05	0.000128559	96.4465	0.372909	0.184521	0.297652	339.253	0.232018	0.0625232	0.246839	339.253	-0.153789	0.226785	0.445986	339.253	-0.115817	0.359457	0.538883
ARL5A	319.177	-0.299298	0.0176901	0.0728635	319.177	-0.264628	0.0351446	0.0800146	319.177	-0.0953531	0.447699	0.60033	605.907	0.0651546	0.471304	0.792896	605.907	0.155926	0.0848018	0.218832	605.907	-0.0540684	0.552186	0.730866
ARL5B	828.032	-0.0262535	0.772114	0.954394	828.032	-0.0845002	0.351315	0.523204	828.032	-0.118807	0.193155	0.309256	1279.41	-0.195394	0.00475831	0.0394295	1279.41	-0.299086	1.81068e-05	0.000179678	1279.41	-0.510828	3.16636e-13	4.18336e-12
ARL5C	19.898	2.45166	0.000132669	0.00127699	19.898	2.65561	3.09943e-05	0.000150722	19.898	3.02312	1.90546e-06	8.64263e-06	1.90826	2.94629	0.154981	0.439651	1.90826	3.58349	0.0808864	0.211574	1.90826	-0.0212276	0.992732	1
ARL6	887.546	-0.120009	0.165561	0.377252	887.546	0.289605	0.000672501	0.00248176	887.546	0.115992	0.178046	0.288634	269.945	0.122334	0.315776	0.651803	269.945	0.123508	0.313824	0.555318	269.945	0.0682258	0.576935	0.748519
ARL6IP1	4318.6	0.108182	0.0373795	0.128633	4318.6	0.486598	3.63885e-21	1.06585e-19	4318.6	0.506836	1.01412e-22	1.79646e-21	1944.76	-0.0184452	0.732926	0.94259	1944.76	-0.117725	0.030759	0.100765	1944.76	-0.222391	4.50212e-05	0.000210906
ARL6IP4	30.8895	-0.124331	0.770423	0.952809	30.8895	-0.343294	0.423633	0.600025	30.8895	-0.0711201	0.867727	0.933837	49.021	-0.23032	0.516194	0.823921	49.021	0.936798	0.00585951	0.0261791	49.021	0.13469	0.699105	0.838973
ARL6IP5	782.846	-0.0542197	0.448627	0.714432	782.846	0.0983264	0.164033	0.287485	782.846	0.290964	3.72071e-05	0.00014029	739.265	-0.190414	0.020559	0.115769	739.265	-0.156285	0.0581049	0.16426	739.265	-0.0969516	0.236106	0.391418
ARL6IP6	523.052	0.294152	0.000921658	0.00651792	523.052	0.0488366	0.585634	0.749322	523.052	-0.496939	1.12327e-07	5.93464e-07	527.783	0.384298	3.96917e-05	0.000894655	527.783	0.1464	0.123318	0.289482	527.783	-0.0470967	0.621814	0.786109
ARL8A	332.439	-0.314739	0.041678	0.140115	332.439	-0.510672	0.00100324	0.00354438	332.439	-0.152559	0.322744	0.466806	441.257	-0.00446716	0.965262	1	441.257	-0.185867	0.0740447	0.198269	441.257	-0.196829	0.0573124	0.124187
ARL8B	987.298	0.160416	0.0259668	0.0977951	987.298	0.315644	9.73848e-06	5.18887e-05	987.298	0.418732	4.85378e-09	3.02134e-08	392.985	0.104351	0.353436	0.692225	392.985	0.146845	0.192793	0.398004	392.985	0.30355	0.00644062	0.0187022
ARL9	0				0				0				1.42145	-0.0336542	0.989788	1	1.42145	0.909204	0.723456	0.896543	1.42145	0.933899	0.715586	0.853414
ARMC1	484.923	0.00281564	0.97881	1	484.923	-0.0352301	0.739449	0.870112	484.923	-0.218659	0.0421194	0.0838436	414.19	-0.00185368	0.985451	1	414.19	-0.16392	0.111992	0.270584	414.19	-0.117885	0.249024	0.40823
ARMC10	130.328	0.573463	0.00260918	0.015737	130.328	0.0610789	0.753291	0.881315	130.328	0.135492	0.487705	0.639881	323.019	0.155243	0.32294	0.659375	323.019	-0.175016	0.270943	0.504547	323.019	-0.422205	0.00822542	0.0231467
ARMC12	9.95545	0.274964	0.664024	0.88647	9.95545	0.292878	0.642413	0.794817	9.95545	-0.656768	0.332955	0.478141	14.77	-0.0742557	0.907658	1	14.77	-0.00393017	0.995106	1	14.77	-0.832723	0.208778	0.355793
ARMC2	12.7322	-0.236369	0.668346	0.888387	12.7322	-1.74042	0.00444258	0.0132992	12.7322	-1.01877	0.0802162	0.147081	16.2253	0.643152	0.311218	0.646813	16.2253	0.87524	0.166032	0.358024	16.2253	1.25184	0.0443803	0.0999353
ARMC3	3.69684	-1.19513	0.281739	0.536404	3.69684	-1.31372	0.238562	0.387703	3.69684	-1.27402	0.257249	0.389551	25.8083	0.196135	0.642664	0.900606	25.8083	-0.288152	0.50849	0.749407	25.8083	0.0196775	0.963167	1
ARMC4	0				0				0				0				0				0
ARMC5	146.463	-1.36254	5.1179e-10	1.87637e-08	146.463	-0.743028	0.000465703	0.00177896	146.463	-0.438966	0.0376837	0.076109	158.762	-0.676978	0.000232733	0.00384978	158.762	-0.219829	0.223464	0.44142	158.762	-0.380515	0.0356104	0.082853
ARMC6	574.074	-0.49414	0.00498914	0.0266949	574.074	-0.796837	6.43094e-06	3.54342e-05	574.074	-0.882888	6.41007e-07	3.09044e-06	284.879	-0.22398	0.0716153	0.269699	284.879	-0.716417	2.70343e-08	5.10307e-07	284.879	-0.264954	0.0334134	0.0782869
ARMC7	158.33	0.771088	0.00018424	0.00169813	158.33	0.956643	2.93931e-06	1.71513e-05	158.33	1.08559	1.15919e-07	6.10663e-07	265.03	0.333557	0.0114406	0.0758256	265.03	0.590071	6.41065e-06	7.18441e-05	265.03	0.860734	2.15343e-11	2.37025e-10
ARMC8	506.489	-0.24484	0.00779672	0.0380963	506.489	-0.0226268	0.802779	0.9143	506.489	-0.0831432	0.364696	0.513508	376.444	-0.0351789	0.74987	0.95159	376.444	-0.0641991	0.563334	0.792002	376.444	0.048328	0.659993	0.818214
ARMC9	427.463	0.27481	0.0109554	0.0503629	427.463	0.300728	0.00519419	0.01528	427.463	0.577463	6.94216e-08	3.76159e-07	965.395	0.0784759	0.322335	0.658851	965.395	0.12757	0.108335	0.264018	965.395	0.263626	0.00081299	0.00295911
ARMCX1	312.804	-0.014676	0.908217	1	312.804	0.0284809	0.822147	0.927937	312.804	0.235195	0.0629199	0.118798	158.756	-0.305	0.112656	0.360182	158.756	-0.425407	0.0283881	0.0946533	158.756	-0.436741	0.0238589	0.0586213
ARMCX2	454.476	-0.174134	0.0459453	0.15025	454.476	-0.650744	3.91313e-13	5.66986e-12	454.476	-0.862745	1.04372e-20	1.64366e-19	309.938	-0.379807	0.00373789	0.0328208	309.938	-0.646351	1.24557e-06	1.67321e-05	309.938	-0.678821	3.21873e-07	2.14484e-06
ARMCX3	754.415	0.198673	0.0378716	0.129969	754.415	0.270595	0.00452047	0.0135026	754.415	0.275018	0.00409174	0.0106759	545.389	0.00338041	0.970463	1	545.389	0.0154259	0.866406	0.962703	545.389	-0.0659839	0.471333	0.655693
ARMCX4	408.639	-0.052276	0.641333	0.870912	408.639	-0.364536	0.00131715	0.00452026	408.639	-0.436746	0.000143269	0.000489492	280.783	-0.222622	0.0698988	0.265828	280.783	-0.428727	0.000607743	0.00382699	280.783	-0.326333	0.00823941	0.0231779
ARMCX5	104.828	-0.0512446	0.796235	0.965971	104.828	-0.475147	0.0188708	0.046726	104.828	-0.714625	0.000586942	0.00179999	86.1973	-0.237009	0.28633	0.617844	86.1973	-0.403444	0.0735931	0.19739	86.1973	-0.97525	2.79261e-05	0.000136114
ARMCX6	102.385	-0.274251	0.188585	0.412103	102.385	-0.245455	0.237252	0.386227	102.385	-0.635164	0.00306683	0.00819713	115.596	-0.125274	0.528173	0.832465	115.596	-0.231146	0.249528	0.476802	115.596	-0.327007	0.103214	0.202116
ARMH1	32.5674	0.215931	0.585216	0.829378	32.5674	1.40012	0.000161747	0.000682947	32.5674	1.37114	0.000244416	0.000803799	26.6509	0.708649	0.0983024	0.330896	26.6509	1.12178	0.00801257	0.0340157	26.6509	0.523735	0.225832	0.378456
ARMH2	0				0				0				0				0				0
ARMH3	312.815	0.26661	0.0254145	0.0960998	312.815	0.147073	0.218963	0.361614	312.815	0.0688592	0.569871	0.71313	320.982	0.247877	0.052924	0.220588	320.982	0.297363	0.020506	0.0730124	320.982	0.491615	0.000104929	0.000459704
ARMH4	18.0439	-0.064773	0.897602	1	18.0439	0.260432	0.598465	0.760116	18.0439	-0.429039	0.40715	0.558817	1.7513	-2.88902	0.24735	0.572004	1.7513	1.18634	0.598972	0.814314	1.7513	1.00542	0.656253	0.815413
ARMS2	0				0				0				0				0				0
ARMT1	116.137	0.0343589	0.857903	0.990664	116.137	0.376891	0.0450481	0.0990111	116.137	-0.023426	0.903789	0.962991	147.685	0.294272	0.158254	0.44521	147.685	0.250483	0.232123	0.452831	147.685	0.329348	0.11381	0.218356
ARNT	431.187	-0.322086	0.00231907	0.0142615	431.187	-0.857928	2.40472e-15	4.30186e-14	431.187	-0.764756	2.09485e-12	1.81698e-11	779.099	-0.0277668	0.731027	0.941226	779.099	-0.0545769	0.501697	0.743004	779.099	-0.211018	0.00958376	0.0264946
ARNT2	669.936	-0.252124	0.00961274	0.0452226	669.936	-0.288066	0.00306857	0.00959628	669.936	-0.253415	0.00955384	0.0227981	48.2284	-0.360849	0.272764	0.601814	48.2284	-0.105893	0.745749	0.912227	48.2284	-0.471676	0.15393	0.280104
ARNTL	145.986	0.655449	0.000269531	0.00232667	145.986	0.850146	1.78595e-06	1.07678e-05	145.986	0.657882	0.000274577	0.000895406	123.256	0.115107	0.583886	0.860684	123.256	0.570018	0.0057294	0.0257388	123.256	1.13569	1.64347e-08	1.31889e-07
ARNTL2	58.5898	0.48552	0.154426	0.359686	58.5898	1.25321	0.000164722	0.000693711	58.5898	0.641008	0.0596315	0.113337	124.462	0.509865	0.0147773	0.0910849	124.462	0.507757	0.0155724	0.0585004	124.462	-0.086739	0.686091	0.827582
ARPC1A	304.332	-0.161092	0.156897	0.363759	304.332	-0.560716	1.38006e-06	8.47411e-06	304.332	-0.449755	0.000114299	0.000397778	175.705	-0.171623	0.311502	0.647141	175.705	-0.264565	0.122247	0.287691	175.705	-0.12281	0.467828	0.652801
ARPC1B	147.526	-0.427369	0.0366497	0.12694	147.526	-0.626651	0.00230861	0.00745899	147.526	-1.01438	1.5369e-06	7.04934e-06	375.153	0.027753	0.797284	0.969475	375.153	-0.10548	0.334852	0.577895	375.153	-0.22708	0.0381139	0.087836
ARPC2	1243.38	-0.191173	0.00344071	0.0197938	1243.38	-0.298007	5.36289e-06	2.98721e-05	1243.38	-0.32827	6.83058e-07	3.28057e-06	2110.78	-0.112102	0.0315897	0.154582	2110.78	-0.174745	0.000872652	0.00527027	2110.78	-0.356067	1.39619e-11	1.56799e-10
ARPC3	975.771	-0.380622	6.0643e-06	8.58845e-05	975.771	-0.208767	0.0123765	0.0323497	975.771	-0.296487	0.000430138	0.00135086	898.549	-0.192336	0.0155455	0.0942255	898.549	-0.444449	3.59916e-08	6.62991e-07	898.549	-0.757294	1.55417e-20	3.73981e-19
ARPC4	476.804	0.0116087	0.911635	1	476.804	0.179525	0.0830584	0.164733	476.804	0.181771	0.0813885	0.14903	303.136	-0.00801194	0.948829	1	303.136	-0.196719	0.120383	0.284762	303.136	-0.203189	0.106887	0.207859
ARPC4-TTLL3	9.04739	-0.287328	0.733503	0.927467	9.04739	1.47946	0.053567	0.114431	9.04739	1.62663	0.0338934	0.069399	15.1038	0.274158	0.677702	0.912432	15.1038	1.00497	0.119035	0.282498	15.1038	0.775497	0.230852	0.384657
ARPC5	831.235	0.120359	0.19884	0.427264	831.235	0.083315	0.373536	0.547353	831.235	-0.0208912	0.824931	0.905732	1260.12	0.039871	0.514793	0.823443	1260.12	-0.110123	0.0757211	0.201412	1260.12	0.117474	0.0540159	0.118082
ARPC5L	398.152	0.117531	0.305591	0.565832	398.152	0.0916732	0.423631	0.600025	398.152	0.0150832	0.896378	0.957095	560.992	0.0967157	0.338129	0.676512	560.992	-0.0193593	0.849272	0.952711	560.992	0.0103272	0.9188	0.984073
ARPIN	370.195	0.0209187	0.832558	0.983078	370.195	-0.276228	0.00589161	0.0170368	370.195	-0.791607	6.41115e-14	6.30487e-13	305.807	0.0470451	0.703057	0.925443	305.807	-0.319944	0.0113183	0.045153	305.807	-0.392393	0.0018634	0.00621754
ARPP19	2950.41	-0.0926259	0.078761	0.223865	2950.41	-0.251404	1.96085e-06	1.17313e-05	2950.41	-0.313774	3.71468e-09	2.3454e-08	2608.48	-0.067503	0.207747	0.520245	2608.48	-0.353996	6.74763e-11	2.0716e-09	2608.48	-0.499859	3.56705e-20	8.39435e-19
ARPP21	25.7822	-0.490096	0.370171	0.638003	25.7822	0.244203	0.643271	0.795555	25.7822	1.38154	0.00715504	0.017562	4.44551	-0.163849	0.896247	1	4.44551	0.914447	0.452861	0.700197	4.44551	-0.425559	0.737822	0.871335
ARR3	0				0				0				0				0				0
ARRB1	296.644	-0.0920748	0.464958	0.729402	296.644	-0.422516	0.000935928	0.00333545	296.644	-0.470422	0.00027186	0.000887255	68.033	-0.948764	0.000262134	0.0042391	68.033	-0.98401	0.000174235	0.00130288	68.033	-0.970567	0.000191597	0.000796508
ARRB2	527.08	0.22417	0.0405712	0.137185	527.08	0.0690529	0.529521	0.699619	527.08	-0.183163	0.100815	0.179191	139.283	0.472566	0.0183348	0.106655	139.283	0.496337	0.0134934	0.0522081	139.283	0.265637	0.188456	0.328925
ARRDC1	177.87	0.469369	0.00698437	0.0349219	177.87	0.805959	2.39358e-06	1.41439e-05	177.87	1.35077	1.09444e-15	1.23313e-14	437.629	0.294696	0.00581858	0.0461856	437.629	0.494217	3.36337e-06	4.07183e-05	437.629	0.492794	3.25263e-06	1.86834e-05
ARRDC2	50.8101	0.341581	0.24937	0.495912	50.8101	0.468266	0.110854	0.208964	50.8101	0.782312	0.00731088	0.0178987	95.3576	0.168951	0.436738	0.768056	95.3576	0.554264	0.0096844	0.0398732	95.3576	-0.125348	0.570324	0.744429
ARRDC3	815.524	0.468914	5.35013e-09	1.56992e-07	815.524	0.790619	1.70878e-23	5.93163e-22	815.524	0.589762	2.07071e-13	1.94158e-12	980.338	0.0138105	0.855973	0.982509	980.338	-0.0553312	0.469951	0.714891	980.338	-0.728971	2.04482e-20	4.86927e-19
ARRDC4	425.544	-0.165357	0.152053	0.356589	425.544	0.111752	0.326457	0.495317	425.544	-0.0278585	0.809068	0.905732	559.194	-0.261579	0.00240985	0.0235346	559.194	-0.219469	0.0111568	0.0446217	559.194	-0.347725	5.97191e-05	0.000274701
ARRDC5	0				0				0				0				0				0
ARSA	191.038	0.436343	0.0112681	0.0514957	191.038	1.08711	7.23985e-11	7.98096e-10	191.038	1.45803	1.37843e-18	1.87879e-17	101.346	0.374484	0.201415	0.511643	101.346	0.995279	0.00058599	0.00370749	101.346	0.171655	0.560481	0.739284
ARSB	673.603	0.287165	0.00863863	0.0413771	673.603	1.08289	2.81492e-24	1.05576e-22	673.603	1.2834	1.74358e-33	5.20998e-32	285.089	0.494369	0.000257135	0.0041836	285.089	0.761906	1.37432e-08	2.7394e-07	285.089	0.884742	2.91284e-11	3.15626e-10
ARSD	195.65	1.10882	7.88109e-10	2.77711e-08	195.65	2.09865	7.14037e-34	5.46925e-32	195.65	2.42813	3.82854e-45	2.02801e-43	274.792	0.75996	1.54356e-06	6.29443e-05	274.792	0.721699	5.49383e-06	6.23101e-05	274.792	0.490023	0.00212044	0.00696926
ARSE	0.250388	0	1	1	0.250388	0	1	1	0.250388	2.37789	0.582943	0.723968	6.68449	-1.16005	0.319586	0.655617	6.68449	-1.64145	0.169692	0.363324	6.68449	-0.419594	0.712945	0.851264
ARSF	6.73772	-0.392287	0.75962	0.944961	6.73772	1.38578	0.219327	0.362064	6.73772	3.5299	0.00107451	0.00313552	0				0				0
ARSG	45.8693	0.821917	0.027274	0.101523	45.8693	0.804572	0.0304998	0.0708233	45.8693	0.727259	0.0523849	0.101347	19.6461	0.00510036	0.992593	1	19.6461	-1.62865	0.00723731	0.0312292	19.6461	-0.0163265	0.976307	1
ARSH	0				0				0				0				0				0
ARSI	0.460447	0	1	1	0.460447	3.26148	0.446869	0.622977	0.460447	0	1	1	0				0				0
ARSJ	1.87218	2.76905	0.181203	0.40124	1.87218	3.10403	0.131133	0.23982	1.87218	1.84125	0.388666	0.539201	549.709	-0.0855557	0.347026	0.685667	549.709	-0.0895055	0.327739	0.569483	549.709	-0.30413	0.000951361	0.00340476
ARSK	107.872	-0.0534896	0.829607	0.981511	107.872	0.287259	0.241233	0.390913	107.872	0.280715	0.254753	0.386344	185.929	-0.00800861	0.960093	1	185.929	0.194297	0.222134	0.439279	185.929	0.422358	0.00703032	0.0202167
ART1	0				0				0				0				0				0
ART3	0				0				0				0.0804952	0	1	1	0.0804952	0	1	1	0.0804952	0.940548	0.831012	0.919819
ART4	0.0801831	0.834622	0.849803	0.985412	0.0801831	0	1	1	0.0801831	0	1	1	2.30838	-1.31592	0.409717	0.745249	2.30838	-1.53831	0.343086	0.586422	2.30838	-2.89421	0.107055	0.208036
ART5	3.5199	3.56845	0.0264575	0.0992994	3.5199	3.4829	0.0303939	0.0706075	3.5199	3.7436	0.019731	0.043227	0.886758	-3.4599	0.325781	0.662512	0.886758	-0.625909	0.854046	0.955125	0.886758	-2.50159	0.477408	0.661572
ARTN	1.88266	0.755384	0.69177	0.902409	1.88266	-3.47509	0.113003	0.212178	1.88266	0.368399	0.848449	0.919216	3.68799	0.00216287	0.998601	1	3.68799	0.552887	0.647374	0.850192	3.68799	0.608251	0.612724	0.77877
ARV1	114.427	-0.31513	0.121262	0.303439	114.427	-0.295954	0.144125	0.259108	114.427	-0.627594	0.00257945	0.00700695	203.291	0.277913	0.0697746	0.265671	203.291	-0.191233	0.224019	0.44208	203.291	-0.499299	0.00170598	0.00574976
ARVCF	1635.26	-0.607248	1.47748e-25	4.30448e-23	1635.26	-0.969242	1.31089e-60	3.88856e-58	1635.26	-0.449702	8.78488e-15	9.25276e-14	311.418	-0.584123	7.76604e-06	0.000235717	311.418	-0.233686	0.0692446	0.188311	311.418	0.536494	1.46015e-05	7.52665e-05
ARX	0.702455	-2.3369	0.4522	0.718629	0.702455	-2.39997	0.440091	0.616633	0.702455	-2.23053	0.473044	0.625575	0				0				0
AS3MT	36.8908	-0.00688906	0.992943	1	36.8908	0.191183	0.805682	0.916544	36.8908	-0.645411	0.411774	0.563645	11.6077	0.688344	0.388625	0.727034	11.6077	0.635226	0.428226	0.676035	11.6077	0.402915	0.616733	0.781758
ASAH1	525.298	-0.0209484	0.843554	0.985412	525.298	-0.111876	0.292552	0.455698	525.298	-0.133068	0.214067	0.336152	482.199	0.159256	0.0875243	0.305392	482.199	-0.0136723	0.885225	0.974104	482.199	0.390219	2.2588e-05	0.000112247
ASAH2	30.1657	-0.776167	0.0635368	0.191183	30.1657	0.370263	0.339028	0.509322	30.1657	0.845257	0.0270966	0.0571091	26.9827	0.308006	0.497048	0.811749	26.9827	-0.20835	0.654527	0.854965	26.9827	0.0706453	0.877297	0.953579
ASAH2B	115.114	0.0600399	0.775568	0.955879	115.114	-0.0789428	0.708854	0.846504	115.114	0.403074	0.0531453	0.102561	296.285	-0.0625772	0.68063	0.91367	296.285	-0.22503	0.14257	0.321535	296.285	-0.102341	0.501361	0.684684
ASAP1	743.298	-0.240997	0.00377024	0.0213433	743.298	-0.455714	5.35594e-08	4.06571e-07	743.298	-0.650186	2.61936e-14	2.66593e-13	2367.89	-0.130265	0.0215088	0.119232	2367.89	-0.0778617	0.17005	0.363848	2367.89	0.149477	0.00778887	0.0220616
ASAP2	716.98	-0.192823	0.0191068	0.077046	716.98	-0.428172	2.46188e-07	1.69618e-06	716.98	-0.657285	9.10991e-15	9.57656e-14	532.089	-0.133557	0.148466	0.428396	532.089	-0.264446	0.00471218	0.0217947	532.089	-0.243644	0.00875522	0.02447
ASAP3	136.054	0.00505151	0.980581	1	136.054	0.156195	0.44823	0.624308	136.054	-0.208738	0.321245	0.465256	399.956	0.232019	0.0367352	0.172112	399.956	0.280841	0.0116392	0.0462165	399.956	-0.139255	0.218148	0.368276
ASB1	888.786	0.138804	0.0796551	0.225699	888.786	0.387314	7.29306e-07	4.66613e-06	888.786	0.545186	3.15184e-12	2.69085e-11	1132.38	0.0784763	0.314149	0.650138	1132.38	0.205941	0.00818389	0.0345782	1132.38	0.437986	1.30526e-08	1.06238e-07
ASB10	0.4788	0	1	1	0.4788	0.771524	0.861037	0.944395	0.4788	3.06907	0.475285	0.627187	0.252668	0	1	1	0.252668	0	1	1	0.252668	2.47526	0.567111	0.742958
ASB11	0				0				0				0.0847574	0	1	1	0.0847574	1.03934	0.813573	0.940181	0.0847574	0	1	1
ASB12	3.04198	2.10339	0.229301	0.469862	3.04198	2.89626	0.0877624	0.172532	3.04198	4.29092	0.0096195	0.022918	2.0932	-0.979542	0.672177	0.911363	2.0932	1.47378	0.49696	0.73935	2.0932	4.32977	0.0317688	0.0749819
ASB13	322.416	-0.106221	0.452373	0.718744	322.416	-0.619888	1.59729e-05	8.17433e-05	322.416	-0.767835	1.36038e-07	7.11139e-07	413.305	0.0213653	0.857053	0.982921	413.305	0.00703717	0.952887	1	413.305	-0.6186	3.97865e-07	2.61641e-06
ASB14	5.70764	2.00917	0.0428681	0.14303	5.70764	0.829532	0.419255	0.595676	5.70764	0.536719	0.609365	0.746722	3.34983	0.712791	0.574087	0.856206	3.34983	-0.302484	0.820168	0.944254	3.34983	0.13675	0.915883	0.981868
ASB15	0				0				0				0				0				0
ASB16	72.9616	0.740628	0.0159627	0.067347	72.9616	0.691218	0.0244857	0.0586098	72.9616	1.12257	0.000231054	0.000762776	29.9226	1.1601	0.00943636	0.0661826	29.9226	1.79985	3.861e-05	0.00035137	29.9226	1.99231	4.28583e-06	2.41507e-05
ASB17	0				0				0				0				0				0
ASB18	2.15162	-0.870529	0.804661	0.965971	2.15162	0.348911	0.920029	0.987973	2.15162	-0.11963	0.972676	1	0				0				0
ASB2	0				0				0				0.0820622	-0.979505	0.824125	0.969475	0.0820622	-0.88419	0.840998	0.947176	0.0820622	-0.98298	0.823511	0.919819
ASB3	16.6823	0.709555	0.179934	0.399187	16.6823	0.395571	0.459337	0.634662	16.6823	-0.110523	0.841849	0.914128	31.902	0.188026	0.716112	0.933189	31.902	1.13429	0.0238194	0.0821143	31.902	1.65183	0.000849779	0.00307903
ASB4	0.0834625	0	1	1	0.0834625	0	1	1	0.0834625	0.940989	0.830934	0.905732	0.2435	-2.44528	0.57215	0.855231	0.2435	-2.34997	0.58722	0.80441	0.2435	-2.44876	0.571604	0.744637
ASB5	2.79346	4.42444	0.0163674	0.0687316	2.79346	4.05577	0.0286684	0.0672405	2.79346	4.28782	0.0205388	0.0447444	1.18919	-0.0177551	0.994844	1	1.18919	2.38776	0.35096	0.595405	1.18919	2.64798	0.297732	0.468203
ASB6	519.797	0.281751	0.0231945	0.0893973	519.797	0.56906	3.66749e-06	2.10095e-05	519.797	0.642506	1.83964e-07	9.42936e-07	869.203	-0.149325	0.0433514	0.192986	869.203	0.123173	0.0923805	0.233442	869.203	0.392404	4.84435e-08	3.63633e-07
ASB7	189.869	-0.247618	0.110154	0.284225	189.869	0.0953332	0.529828	0.699731	189.869	0.0767006	0.616458	0.753259	360.23	0.257956	0.0357763	0.169152	360.23	0.342081	0.00539207	0.024383	360.23	0.418269	0.000609482	0.00227682
ASB8	190.328	-0.232743	0.153884	0.359174	190.328	-0.108205	0.503573	0.676086	190.328	0.135756	0.39967	0.550963	211.276	-0.0331035	0.834897	0.97142	211.276	-0.0897055	0.57493	0.799673	211.276	0.0357049	0.821577	0.919819
ASB9	0.162149	-1.88714	0.666318	0.887118	0.162149	-1.95021	0.655873	0.806226	0.162149	-1.78077	0.68408	0.80475	57.0131	-0.546592	0.0615104	0.244183	57.0131	-0.902093	0.00259478	0.0132245	57.0131	-1.15838	0.000128395	0.000554626
ASCC1	265.598	-0.126402	0.352796	0.618378	265.598	-0.209672	0.123704	0.228747	265.598	-0.26882	0.0509901	0.0990125	249.306	0.0976105	0.532339	0.83558	249.306	-0.0394681	0.802376	0.940181	249.306	-0.225531	0.154129	0.280435
ASCC2	570.914	0.224833	0.0240924	0.0921828	570.914	0.167141	0.0935904	0.181669	570.914	0.492125	6.76236e-07	3.25163e-06	666.953	-0.148124	0.0689973	0.263692	666.953	0.0290142	0.720406	0.894665	666.953	0.316456	6.79035e-05	0.000308978
ASCC3	542.267	0.179084	0.0780002	0.222623	542.267	0.545182	4.65425e-08	3.57505e-07	542.267	0.824348	1.07009e-16	1.29131e-15	714.428	0.269164	0.000974096	0.0117385	714.428	0.251268	0.00220582	0.0114886	714.428	0.447862	3.13391e-08	2.42277e-07
ASCL1	2407.07	-0.155229	0.145887	0.345999	2407.07	-0.425213	7.01254e-05	0.000319045	2407.07	-0.299715	0.00508676	0.0129652	895.012	-0.257214	0.0150329	0.0920686	895.012	-0.19589	0.0643546	0.177726	895.012	0.918469	4.79298e-19	1.00671e-17
ASCL2	9.33376	-2.06364	0.0131897	0.0581358	9.33376	-3.14041	0.000449376	0.00172508	9.33376	-3.97403	7.93174e-05	0.000283289	0.395736	3.12868	0.466544	0.789635	0.395736	0	1	1	0.395736	0	1	1
ASCL3	0				0				0				0				0				0
ASCL4	0				0				0				0				0				0
ASCL5	5.83888	2.3221	0.108442	0.280919	5.83888	3.46758	0.0138746	0.0357661	5.83888	3.98246	0.00453156	0.0117117	4.09318	2.55565	0.0638268	0.249558	4.09318	2.19499	0.11449	0.275003	4.09318	-0.0431131	0.977526	1
ASF1A	150.851	-0.524352	0.00161594	0.0104828	150.851	-0.182016	0.261791	0.417253	150.851	-0.129806	0.426561	0.579704	122.38	-0.237693	0.275243	0.604999	122.38	0.156619	0.465995	0.711852	122.38	0.428909	0.0428535	0.0969239
ASF1B	596.485	0.633076	3.52895e-09	1.08427e-07	596.485	0.628189	4.43354e-09	3.9205e-08	596.485	-0.0206884	0.851013	0.920952	356.918	0.424822	0.000651688	0.00861712	356.918	0.506075	4.93449e-05	0.000435461	356.918	0.285414	0.0227379	0.0562255
ASGR1	8.92411	-0.831917	0.229753	0.470552	8.92411	-1.29808	0.0696357	0.142316	8.92411	0.0138463	0.983348	1	7.92691	-0.813493	0.381308	0.720557	7.92691	0.576036	0.510644	0.751546	7.92691	0.37964	0.665541	0.819103
ASGR2	0				0				0				0.0820622	-0.979505	0.824125	0.969475	0.0820622	-0.88419	0.840998	0.947176	0.0820622	-0.98298	0.823511	0.919819
ASH1L	1060.54	0.113288	0.10097	0.266601	1060.54	0.211976	0.00199282	0.00652868	1060.54	0.463254	1.1927e-11	9.64746e-11	1875.2	-0.0170497	0.812504	0.969475	1875.2	0.27999	9.02218e-05	0.000733957	1875.2	0.392953	3.35014e-08	2.56764e-07
ASH2L	528.572	0.485945	3.21311e-07	6.44795e-06	528.572	0.493159	1.98618e-07	1.39495e-06	528.572	0.333277	0.000536213	0.00165751	387.63	0.198978	0.103698	0.342653	387.63	0.173896	0.157046	0.344251	387.63	0.208646	0.087789	0.176791
ASIC1	774.679	0.111642	0.201905	0.43184	774.679	-0.100877	0.251806	0.404591	774.679	0.222602	0.010935	0.0257141	778.016	0.140199	0.109	0.354022	778.016	0.110604	0.20832	0.419174	778.016	0.00527296	0.952177	1
ASIC2	78.6684	-0.0384684	0.885717	1	78.6684	-0.163551	0.542506	0.711359	78.6684	0.788759	0.00243587	0.00665125	297.977	-0.82756	7.24494e-09	6.45041e-07	297.977	-0.836378	5.90311e-09	1.28363e-07	297.977	-1.31869	2.3156e-19	4.98788e-18
ASIC3	134.255	-1.00768	1.91963e-08	5.0271e-07	134.255	-1.49033	8.54434e-16	1.60785e-14	134.255	-0.564256	0.00131457	0.00378124	127.097	-0.232447	0.231553	0.553698	127.097	-0.291962	0.136322	0.311655	127.097	0.0936534	0.624257	0.788178
ASIC4	1.63685	2.75888	0.267499	0.518811	1.63685	3.28687	0.180413	0.309478	1.63685	4.11545	0.0900761	0.162763	154.919	0.0876551	0.654392	0.906732	154.919	0.233026	0.232945	0.453733	154.919	0.89272	2.61591e-06	1.52891e-05
ASIC5	0				0				0				0				0				0
ASIP	0				0				0				0.316308	0	1	1	0.316308	2.81203	0.514451	0.753763	0.316308	0	1	1
ASL	121.415	0.700517	0.00107922	0.00747032	121.415	1.1262	8.02713e-08	5.93397e-07	121.415	1.59963	1.33197e-14	1.38151e-13	174.452	0.18008	0.259808	0.586552	174.452	-0.262465	0.10976	0.266542	174.452	-0.631281	0.000155068	0.000658485
ASMT	0				0				0				0				0				0
ASMTL	0				0				0				0				0				0
ASNA1	511.698	-0.0884739	0.343856	0.609247	511.698	-0.419816	9.50123e-06	5.0724e-05	511.698	-0.327101	0.000590791	0.00181077	599.325	0.0340626	0.761159	0.957709	599.325	0.0455852	0.685022	0.868519	599.325	0.305317	0.00601263	0.0176061
ASNS	64.7231	0.213463	0.401592	0.668837	64.7231	-0.273088	0.293742	0.456984	64.7231	-0.391126	0.139584	0.236015	40.4894	1.3414	9.81257e-05	0.00190383	40.4894	-0.0277282	0.939851	1	40.4894	0.219602	0.541731	0.721198
ASNSD1	517.428	0.0636842	0.532651	0.788728	517.428	-0.154561	0.132521	0.241924	517.428	-0.159136	0.124337	0.214254	423.32	0.144977	0.218274	0.536349	423.32	-0.088358	0.459133	0.706284	423.32	0.0666878	0.572256	0.745123
ASPA	1.7666	-0.137113	0.950436	1	1.7666	0.0143749	0.994749	1	1.7666	1.93411	0.353245	0.500773	0				0				0
ASPDH	33.9508	-0.488011	0.264083	0.514624	33.9508	0.366862	0.38297	0.55785	33.9508	0.472974	0.261555	0.394715	0.985413	3.07122	0.232157	0.55456	0.985413	0.0775666	0.977796	1	0.985413	-0.0212238	0.993924	1
ASPG	1.13856	-0.142047	0.954882	1	1.13856	-0.55105	0.827834	0.932485	1.13856	-3.20922	0.234047	0.360779	0.246187	-2.45989	0.569784	0.855231	0.246187	-2.36457	0.584828	0.803531	0.246187	-2.46336	0.569239	0.743794
ASPH	575.258	0.0533565	0.537151	0.791932	575.258	0.20337	0.0174928	0.043752	575.258	-0.277525	0.00176192	0.00494337	2561.77	0.24963	5.34562e-05	0.00113921	2561.77	0.529785	7.35409e-18	5.05822e-16	2561.77	0.133948	0.0306277	0.0727278
ASPHD1	422.282	0.128713	0.268098	0.519306	422.282	0.26584	0.0211979	0.0516107	422.282	0.17895	0.124541	0.21456	243.321	-0.130197	0.35827	0.697322	243.321	-0.145869	0.306219	0.546002	243.321	0.105236	0.452616	0.637735
ASPHD2	191.285	-0.0481717	0.778005	0.957301	191.285	0.00839225	0.960639	1	191.285	0.207748	0.221169	0.344828	96.8157	0.206163	0.371136	0.710017	96.8157	-0.0228057	0.922337	0.995091	96.8157	0.00339955	0.988335	1
ASPM	2022.23	-0.0788279	0.152041	0.356589	2022.23	0.369653	7.82832e-12	9.72727e-11	2022.23	0.0388418	0.480144	0.632226	1919.2	-0.338215	1.87614e-07	1.0662e-05	1919.2	-0.384141	3.7981e-09	8.53693e-08	1919.2	-0.578361	9.16894e-19	1.88145e-17
ASPN	0				0				0				0				0				0
ASPRV1	9.24401	0.602668	0.693537	0.903674	9.24401	1.66792	0.268953	0.426555	9.24401	2.02819	0.178201	0.288771	14.0579	0.310572	0.643591	0.900871	14.0579	0.697124	0.29356	0.531652	14.0579	0.876155	0.182787	0.32099
ASPSCR1	352.082	-0.89191	4.75649e-17	5.42672e-15	352.082	-0.755901	5.21074e-13	7.47041e-12	352.082	-0.248526	0.0152145	0.0344534	674.354	-0.292077	0.00203762	0.0206586	674.354	0.133415	0.15234	0.336235	674.354	0.602248	4.20605e-11	4.49075e-10
ASRGL1	401.464	0.460271	1.60483e-05	0.000202497	401.464	0.330699	0.00200659	0.00656721	401.464	0.263589	0.0149293	0.0338763	77.1498	0.832293	0.00538383	0.0433574	77.1498	1.00957	0.000710426	0.00440436	77.1498	1.48365	4.22513e-07	2.77167e-06
ASS1	7765.5	-0.263097	6.68684e-06	9.35641e-05	7765.5	-0.558691	1.39569e-21	4.21678e-20	7765.5	-0.739756	2.44378e-36	8.50114e-35	6443.48	-0.067535	0.239409	0.562255	6443.48	-0.727025	3.67576e-36	1.17816e-33	6443.48	-1.11779	2.7008e-82	6.46015e-80
ASTE1	98.0335	-0.0934419	0.649865	0.876533	98.0335	0.0110871	0.956648	1	98.0335	0.0716032	0.727071	0.840156	76.1707	0.0663598	0.796899	0.969475	76.1707	0.124642	0.629422	0.838279	76.1707	0.0384873	0.881473	0.95669
ASTL	0.538639	0.834589	0.849809	0.985412	0.538639	3.26147	0.446871	0.622977	0.538639	0	1	1	0				0				0
ASTN1	373.13	0.26644	0.0535779	0.16836	373.13	0.0719236	0.603943	0.764832	373.13	0.330371	0.0168443	0.037615	0.252668	0	1	1	0.252668	0	1	1	0.252668	2.47526	0.567111	0.742958
ASTN2	1756.56	-0.239243	0.000106993	0.00106309	1756.56	0.00655318	0.914451	0.984186	1756.56	0.60007	1.96264e-23	3.66787e-22	469.13	0.059614	0.592614	0.864958	469.13	-0.122538	0.277046	0.511395	469.13	0.0660396	0.5532	0.731686
ASXL1	2142.79	-0.265531	3.77109e-06	5.70736e-05	2142.79	-0.0765155	0.179116	0.3079	2142.79	-0.0533071	0.351509	0.498945	2370.66	-0.264138	2.98472e-05	0.000716065	2370.66	-0.10893	0.0846718	0.218581	2370.66	-0.309355	1.03962e-06	6.46776e-06
ASXL2	454.602	0.0748193	0.508147	0.770128	454.602	-0.239698	0.0358176	0.0813197	454.602	-0.22408	0.0512261	0.0993959	1019.91	-0.0173956	0.805958	0.969475	1019.91	0.0156755	0.825355	0.947175	1019.91	0.240251	0.000597815	0.00223793
ASXL3	150.249	-0.303658	0.0869648	0.240482	150.249	-0.250513	0.155588	0.275675	150.249	-0.229619	0.196366	0.313291	0.0847574	0	1	1	0.0847574	1.03934	0.813573	0.940181	0.0847574	0	1	1
ASZ1	0				0				0				0				0				0
ATAD1	1161.11	0.0352633	0.668106	0.888358	1161.11	0.422187	1.99071e-07	1.39752e-06	1161.11	0.408407	5.54007e-07	2.69568e-06	1020.93	0.159551	0.0586013	0.236863	1020.93	0.117876	0.164216	0.355351	1020.93	0.0471255	0.577744	0.748982
ATAD2	1444.78	0.253049	0.000154311	0.00145778	1444.78	0.0848586	0.206071	0.344295	1444.78	-0.35983	1.65284e-07	8.54167e-07	1248.98	0.295164	2.47813e-05	0.000620142	1248.98	0.377388	7.10716e-08	1.21818e-06	1248.98	0.485619	2.81291e-12	3.38182e-11
ATAD2B	265.233	-0.0952007	0.479729	0.742649	265.233	-0.21719	0.107991	0.204773	265.233	-0.120261	0.375125	0.525201	268.505	0.148867	0.375114	0.71459	268.505	0.141276	0.401614	0.650931	268.505	0.555637	0.000808473	0.00294401
ATAD3A	282.525	0.0412849	0.752261	0.940144	282.525	-0.0308483	0.813667	0.922001	282.525	-0.103409	0.43489	0.587645	374.162	0.0738792	0.533129	0.836328	374.162	-0.29421	0.0153271	0.0577414	374.162	0.341065	0.00362763	0.0112059
ATAD3B	310.551	0.103072	0.418404	0.684612	310.551	0.404297	0.0012339	0.00426596	310.551	0.809529	6.40891e-11	4.84979e-10	780.349	0.176731	0.0639705	0.249942	780.349	0.469132	7.33327e-07	1.03181e-05	780.349	0.843095	1.77641e-19	3.89983e-18
ATAD3C	0.860843	-3.43134	0.352464	0.618261	0.860843	-3.49441	0.343684	0.514659	0.860843	-0.335623	0.924988	0.979629	10.8245	0.0124984	0.987071	1	10.8245	-0.790366	0.321944	0.563529	10.8245	-0.905195	0.256966	0.418204
ATAD5	318.812	-0.196997	0.109856	0.283637	318.812	-0.471812	0.000150664	0.000640126	318.812	-0.616013	1.14871e-06	5.36534e-06	123.742	0.386613	0.0238545	0.128325	123.742	-0.0449986	0.799211	0.940181	123.742	0.147694	0.394501	0.576798
ATAT1	0				0				0				0				0				0
ATCAY	1905.89	-0.0308579	0.6624	0.884881	1905.89	0.257016	0.000244713	0.000993157	1905.89	0.411298	4.40117e-09	2.75221e-08	0.607969	-2.87896	0.446993	0.775667	0.607969	-0.249926	0.945966	1	0.607969	-2.88243	0.446444	0.63115
ATE1	597.273	-0.301082	0.00182831	0.0116564	597.273	-0.153641	0.108365	0.205197	597.273	0.188043	0.0477589	0.0934948	407.162	-0.0116928	0.906874	1	407.162	0.0627016	0.530997	0.766991	407.162	0.117606	0.235756	0.390999
ATF1	191.849	-0.125713	0.385274	0.65259	191.849	0.246679	0.0806468	0.160988	191.849	0.127342	0.374757	0.524861	196.668	-0.143866	0.402117	0.740047	196.668	-0.167044	0.333121	0.575838	196.668	-0.141733	0.409004	0.592061
ATF2	838.148	0.153722	0.0690603	0.203599	838.148	0.24791	0.00319844	0.00995411	838.148	0.140781	0.0975186	0.174262	670.066	-0.129218	0.103812	0.342787	670.066	-0.00828612	0.916806	0.991881	670.066	-0.109729	0.166605	0.297794
ATF3	420.83	0.798316	3.15758e-09	9.81257e-08	420.83	1.46676	9.32789e-29	5.05596e-27	420.83	1.70599	1.94371e-38	7.62298e-37	230.543	1.15856	1.19979e-12	2.43391e-10	230.543	1.07353	6.05591e-11	1.86998e-09	230.543	1.2385	2.6124e-14	3.78196e-13
ATF4	2937.16	-0.150517	0.0140958	0.0611632	2937.16	-0.138768	0.0234283	0.0563682	2937.16	0.00552329	0.92815	0.982339	2421.58	0.397604	9.61414e-08	5.85841e-06	2421.58	0.259534	0.000525728	0.00337959	2421.58	0.481322	1.00649e-10	1.03265e-09
ATF5	175.148	0.553066	0.105259	0.275018	175.148	1.33207	8.119e-05	0.000365714	175.148	1.66417	8.19963e-07	3.90476e-06	114.122	2.04956	5.43397e-06	0.000179187	114.122	1.05193	0.0208222	0.0739084	114.122	1.40325	0.00194618	0.00646547
ATF6	629.863	0.144552	0.144719	0.344383	629.863	0.468404	1.67171e-06	1.01277e-05	629.863	0.267009	0.0070288	0.0173016	1098.26	0.188912	0.00605256	0.0474551	1098.26	0.0763099	0.272029	0.505707	1098.26	0.122292	0.0763676	0.157492
ATF6B	8.57439	3.34329	0.163693	0.374055	8.57439	4.24791	0.0760309	0.153122	8.57439	0.985974	0.688305	0.805794	3.26754	-2.46357	0.225059	0.545244	3.26754	3.4874	0.037196	0.116449	3.26754	0.010421	0.9955	1
ATF7	298.546	-0.22665	0.0759634	0.218733	298.546	-0.386866	0.00257915	0.00821854	298.546	-0.343605	0.00781565	0.0190005	480.72	-0.524166	5.79407e-08	3.85294e-06	480.72	-0.340468	0.000397144	0.00266734	480.72	-0.44567	3.5669e-06	2.03428e-05
ATF7IP	1573.97	-0.296319	2.02321e-06	3.28409e-05	1573.97	0.0112361	0.855024	0.944395	1573.97	-0.135743	0.0291582	0.0609267	908.859	-0.247148	0.00208442	0.0210094	908.859	-0.122882	0.125478	0.293178	908.859	-0.118089	0.139164	0.257832
ATF7IP2	0.738471	-4.05838	0.28264	0.537507	0.738471	-4.12145	0.275227	0.434142	0.738471	-3.95202	0.295446	0.434958	0				0				0
ATG10	136.371	-0.232418	0.265897	0.51674	136.371	-0.793774	0.000194207	0.000805003	136.371	-1.14024	1.87003e-07	9.57611e-07	106.541	-0.00708018	0.973161	1	106.541	-0.454194	0.035477	0.112141	106.541	-0.934101	2.4064e-05	0.000118661
ATG101	198.697	0.0818234	0.592517	0.83292	198.697	0.0516338	0.735228	0.867053	198.697	0.150035	0.327374	0.472163	390.375	-0.151215	0.163899	0.454436	390.375	-0.236532	0.0311249	0.101569	390.375	0.027011	0.801847	0.919819
ATG12	575.533	-0.191179	0.0254265	0.0961154	575.533	-0.178875	0.0357989	0.0812943	575.533	-0.241734	0.00511728	0.0130288	682.256	0.13482	0.121251	0.378491	682.256	0.105218	0.229227	0.449313	682.256	0.135561	0.119136	0.22724
ATG13	694.735	0.302767	0.000894439	0.00636128	694.735	0.492391	4.95513e-08	3.79011e-07	694.735	0.500928	3.47441e-08	1.94928e-07	821.297	-0.0193662	0.793453	0.969475	821.297	0.110068	0.136008	0.311129	821.297	0.201866	0.0057545	0.0169245
ATG14	227.641	-0.240138	0.136971	0.331244	227.641	-0.0750613	0.638927	0.792405	227.641	0.165894	0.298314	0.438586	434.146	-0.133984	0.182901	0.484571	434.146	0.322376	0.00107082	0.00628606	434.146	0.227945	0.0206824	0.0517577
ATG16L1	482.689	0.133776	0.536488	0.791392	482.689	0.514039	0.0170644	0.0428317	482.689	0.432027	0.0454709	0.089588	415.962	-0.217968	0.0757122	0.278934	415.962	-0.294736	0.0171281	0.0633354	415.962	0.0822736	0.497766	0.681987
ATG16L2	395.052	0.416572	0.00140253	0.00932069	395.052	0.0594883	0.65133	0.802844	395.052	-0.0630393	0.6356	0.770875	231.861	0.3192	0.0293455	0.147427	231.861	0.409773	0.00516795	0.0236161	231.861	-0.696947	6.68798e-06	3.64068e-05
ATG2A	418.405	0.788258	5.34638e-11	2.36385e-09	418.405	1.22081	4.24476e-25	1.70156e-23	418.405	1.46737	1.07638e-35	3.61341e-34	542.234	0.152399	0.105959	0.34794	542.234	0.652391	1.46929e-12	5.57982e-11	542.234	1.01438	3.06409e-29	1.20651e-27
ATG2B	757.046	-0.0119921	0.90233	1	757.046	0.125258	0.197131	0.332286	757.046	0.221871	0.0226149	0.0487271	580.988	0.023724	0.811995	0.969475	580.988	0.253687	0.0105082	0.0425265	580.988	0.555268	1.29433e-08	1.05455e-07
ATG3	362.22	-0.14805	0.178773	0.397205	362.22	-0.00876848	0.935843	0.998971	362.22	0.108613	0.319942	0.463863	405.374	0.20256	0.0770481	0.28159	405.374	0.0453175	0.695783	0.875424	405.374	0.292504	0.0103756	0.028419
ATG4A	83.6418	0.0845422	0.721331	0.918196	83.6418	0.0728138	0.75808	0.884888	83.6418	0.822189	0.000352227	0.00112348	79.3693	-0.0418448	0.862467	0.986415	79.3693	-0.0188109	0.938171	1	79.3693	0.131862	0.581778	0.752386
ATG4B	1350.91	0.370153	2.89109e-06	4.53105e-05	1350.91	0.557589	1.30704e-12	1.77555e-11	1350.91	0.810006	5.30176e-25	1.08394e-23	1665.24	0.390923	6.91954e-08	4.50783e-06	1665.24	0.904549	1.66022e-36	5.42995e-34	1665.24	0.83069	4.31242e-31	1.88827e-29
ATG4C	143.111	0.221127	0.234881	0.47728	143.111	-0.0628341	0.738159	0.869029	143.111	-0.236744	0.215645	0.338128	151.785	-0.0379131	0.844265	0.976721	151.785	-0.148807	0.444711	0.692271	151.785	-0.20018	0.302829	0.473892
ATG4D	344.272	0.367431	0.0133211	0.0585792	344.272	0.298427	0.0444962	0.0979564	344.272	0.516526	0.000494956	0.00153901	327.525	0.5425	2.65627e-06	9.94978e-05	327.525	0.605715	1.66056e-07	2.68268e-06	327.525	0.780969	7.90404e-12	9.11421e-11
ATG5	121.734	0.233156	0.241418	0.485964	121.734	0.296359	0.134242	0.244628	121.734	0.537288	0.0064432	0.0160441	326.317	0.687691	6.72621e-07	3.16112e-05	326.317	0.657066	2.28692e-06	2.87453e-05	326.317	0.77958	1.59325e-08	1.28051e-07
ATG7	485.748	-0.450104	6.48351e-06	9.0875e-05	485.748	-0.598731	2.3515e-09	2.14928e-08	485.748	-0.64257	2.3775e-10	1.70726e-09	309.167	-0.0390448	0.868329	0.989325	309.167	-0.269117	0.255364	0.484304	309.167	-0.377175	0.11094	0.214078
ATG9A	379.104	0.13238	0.330466	0.594814	379.104	0.336254	0.0126742	0.0330055	379.104	0.412693	0.00227831	0.00625872	571.946	0.0538202	0.576911	0.857644	571.946	0.165192	0.0866254	0.222477	571.946	-0.127268	0.190642	0.331622
ATG9B	95.2874	0.417604	0.0831546	0.233024	95.2874	0.924553	8.64946e-05	0.000386809	95.2874	0.976398	3.6386e-05	0.000137416	106.92	-0.576022	0.00484592	0.0400313	106.92	-0.278474	0.16824	0.361423	106.92	-0.6233	0.0023646	0.00767263
ATIC	1068.41	-0.299406	2.78763e-05	0.000329805	1068.41	-0.646522	4.01783e-19	9.88702e-18	1068.41	-0.885932	4.08616e-33	1.20553e-31	946.919	-0.364832	4.01831e-07	2.0379e-05	946.919	-0.566699	9.44254e-15	4.804e-13	946.919	-0.379484	1.37223e-07	9.67078e-07
ATL1	322.628	-0.0587668	0.634363	0.865157	322.628	-0.0480977	0.696187	0.838683	322.628	-0.0831707	0.503671	0.654615	134.557	-0.422944	0.0391362	0.180284	134.557	-0.07752	0.702266	0.879947	134.557	-0.418141	0.0413287	0.0938814
ATL2	637.514	0.211118	0.0297992	0.108764	637.514	0.160319	0.0989058	0.190401	637.514	-0.269631	0.00675548	0.0167247	621.985	0.0095972	0.927195	1	621.985	-0.0681128	0.519201	0.756704	621.985	-0.119692	0.256486	0.417643
ATL3	275.916	-0.0140766	0.918086	1	275.916	-0.118403	0.388022	0.563141	275.916	0.0456396	0.739344	0.851718	612.301	-0.101076	0.261191	0.587982	612.301	-0.173772	0.0554678	0.158652	612.301	-0.0127488	0.886814	0.960471
ATM	908.845	-0.177059	0.0268066	0.100309	908.845	0.011558	0.883912	0.961337	908.845	0.088419	0.265631	0.399426	598.156	0.0704335	0.435922	0.767938	598.156	-0.0501051	0.583442	0.803531	598.156	0.0299715	0.740665	0.873306
ATMIN	480.35	0.149096	0.133586	0.325097	480.35	0.140354	0.156948	0.277693	480.35	0.234547	0.0184078	0.0406887	892.544	0.106769	0.175685	0.472801	892.544	0.074746	0.345784	0.589776	892.544	0.109229	0.165822	0.296724
ATN1	2061.31	-0.0775379	0.309919	0.571207	2061.31	-0.00327014	0.965748	1	2061.31	0.556734	1.78906e-13	1.68915e-12	2707.17	-0.116	0.0206128	0.115882	2707.17	0.0621953	0.213083	0.426167	2707.17	0.356254	4.9397e-13	6.39964e-12
ATOH1	0.0918546	0	1	1	0.0918546	0.771554	0.861032	0.944395	0.0918546	0	1	1	0.0811667	-0.979505	0.824125	0.969475	0.0811667	-0.88419	0.840998	0.947176	0.0811667	-0.98298	0.823511	0.919819
ATOH7	4.53223	0.0987225	0.928673	1	4.53223	-1.12369	0.336413	0.506327	4.53223	0.00912826	0.993444	1	2.08556	3.7998	0.0731781	0.272798	2.08556	4.5023	0.0319566	0.103713	2.08556	3.20363	0.136666	0.253908
ATOH8	185.801	-0.719514	0.000138144	0.00132189	185.801	-0.109402	0.550997	0.719277	185.801	0.107421	0.557514	0.701677	310.412	0.13058	0.383781	0.723244	310.412	0.671137	4.7607e-06	5.49675e-05	310.412	1.85055	3.25501e-39	1.99102e-37
ATOX1	125.045	0.328005	0.0865277	0.239515	125.045	0.118044	0.540054	0.710099	125.045	-0.303043	0.127655	0.218884	107.078	-0.319796	0.0968604	0.327573	107.078	-0.358302	0.0650939	0.179305	107.078	-0.539078	0.00577207	0.0169668
ATP10A	26.8494	0.372743	0.3301	0.594369	26.8494	-0.0620187	0.873723	0.954903	26.8494	-0.323929	0.419473	0.572312	0				0				0
ATP10B	0.197335	0	1	1	0.197335	2.04951	0.636815	0.790345	0.197335	0	1	1	0				0				0
ATP10D	253.828	0.815253	3.03585e-07	6.12994e-06	253.828	1.37739	9.32871e-19	2.25145e-17	253.828	1.56198	1.08066e-23	2.05969e-22	540.095	0.0327892	0.749622	0.951409	540.095	0.328455	0.00126271	0.00722462	540.095	0.347747	0.000604086	0.0022593
ATP11A	1081.08	0.057601	0.441436	0.707468	1081.08	-0.0762753	0.309496	0.475867	1081.08	0.134594	0.0724038	0.134525	465.878	0.331327	0.00145157	0.0156653	465.878	0.783816	1.96287e-14	9.67909e-13	465.878	0.466392	6.42347e-06	3.50861e-05
ATP11B	379.394	0.2484	0.0431655	0.143636	379.394	0.313766	0.0103007	0.0277451	379.394	0.0666528	0.591906	0.730204	899.117	0.188917	0.0108	0.0730967	899.117	0.0554525	0.459069	0.706253	899.117	-0.0915502	0.222644	0.374328
ATP11C	1019.88	-0.31223	8.42925e-07	1.52022e-05	1019.88	-0.334441	1.24723e-07	8.99583e-07	1019.88	-0.513236	2.02611e-15	2.24565e-14	939.678	0.0307185	0.728369	0.939539	939.678	0.00177818	0.984026	1	939.678	-0.0219516	0.804288	0.919819
ATP12A	2.30611	-2.55634	0.220927	0.458754	2.30611	2.21904	0.20804	0.347053	2.30611	1.69214	0.343265	0.489543	0				0				0
ATP13A1	1289.75	0.0470531	0.531826	0.788079	1289.75	0.278025	0.000191617	0.000795073	1289.75	0.617728	8.11341e-17	9.94518e-16	2123.93	-0.126472	0.0446801	0.197332	2123.93	0.0261475	0.677559	0.867618	2123.93	0.343628	3.26534e-08	2.51467e-07
ATP13A2	375.388	0.189636	0.0961109	0.257437	375.388	0.184077	0.105512	0.201102	375.388	-0.236944	0.042992	0.0853613	690.629	0.195252	0.0510984	0.215941	690.629	0.189866	0.0587004	0.165447	690.629	0.07266	0.469642	0.65427
ATP13A3	1632.7	-0.0753526	0.184685	0.406576	1632.7	-0.198056	0.000507726	0.00192238	1632.7	-0.339075	4.46356e-09	2.78802e-08	2106.74	0.166934	0.00971289	0.0674873	2106.74	0.144163	0.0260177	0.0882268	2106.74	0.191511	0.00298929	0.0094341
ATP13A4	4.59988	0.834633	0.658427	0.881957	4.59988	4.8014	0.00153088	0.00517643	4.59988	6.03229	5.4324e-05	0.000198499	0.390384	0	1	1	0.390384	0	1	1	0.390384	3.10977	0.469292	0.653937
ATP13A5	0				0				0				0				0				0
ATP1A1	3337.34	-0.0861903	0.0921662	0.250085	3337.34	0.016924	0.739852	0.870335	3337.34	-0.00686462	0.893388	0.954446	3904.57	0.075609	0.0802155	0.288981	3904.57	0.0999224	0.0210758	0.0745939	3904.57	-0.0153345	0.723471	0.860378
ATP1A2	0				0				0				0				0				0
ATP1A3	440.573	-0.050639	0.643348	0.872431	440.573	-0.12105	0.268654	0.426205	440.573	-0.172567	0.118452	0.205787	29.2994	-0.225537	0.591491	0.863938	29.2994	0.308153	0.452615	0.699885	29.2994	0.670838	0.0954846	0.18962
ATP1A4	0				0				0				0.0760295	0.944023	0.830397	0.969475	0.0760295	0	1	1	0.0760295	0	1	1
ATP1B1	5347.95	-0.186064	0.000640874	0.00484965	5347.95	0.328301	1.2101e-09	1.15118e-08	5347.95	0.641504	1.16614e-32	3.36735e-31	388.769	-0.021156	0.876843	0.993389	388.769	0.597063	8.11417e-06	8.87024e-05	388.769	0.98502	8.44597e-14	1.18732e-12
ATP1B2	14.3054	2.0021	0.00418321	0.0232139	14.3054	2.26881	0.00105833	0.00371131	14.3054	2.30708	0.000903483	0.0026718	42.3711	-0.499639	0.129595	0.395147	42.3711	-0.617507	0.0637962	0.176488	42.3711	-2.21414	3.98053e-09	3.44449e-08
ATP1B3	1130.18	0.258601	0.000439929	0.00353568	1130.18	0.213622	0.00367773	0.0112638	1130.18	-0.023215	0.755948	0.864524	1012.71	0.160063	0.0344975	0.164923	1012.71	0.0549063	0.471806	0.716494	1012.71	-0.13932	0.0689825	0.144701
ATP1B4	0				0				0				0				0				0
ATP23	0.936934	0.36002	0.896921	1	0.936934	0.487874	0.860101	0.944395	0.936934	-2.42166	0.408945	0.560855	1.88436	0.943952	0.825019	0.969475	1.88436	3.26623	0.431701	0.67941	1.88436	4.91687	0.232562	0.387064
ATP2A1	38.2097	0.836636	0.034079	0.119853	38.2097	1.24187	0.00133891	0.00458915	38.2097	1.90538	5.76898e-07	2.79955e-06	118.585	0.551092	0.0202349	0.114265	118.585	1.25995	5.08118e-08	9.08829e-07	118.585	1.8602	2.29978e-16	3.9503e-15
ATP2A2	4871.66	0.00542917	0.905863	1	4871.66	-0.00404219	0.929773	0.994313	4871.66	-0.0712917	0.122079	0.210876	3351.94	0.0979856	0.067788	0.260833	3351.94	0.0867581	0.106803	0.261316	3351.94	0.205624	0.000121603	0.000527417
ATP2A3	45.0088	1.11029	0.00361758	0.0205934	45.0088	1.66003	8.94395e-06	4.78585e-05	45.0088	1.8945	3.80637e-07	1.88699e-06	24.1517	-0.499771	0.365671	0.704103	24.1517	0.119034	0.826669	0.947176	24.1517	-1.1391	0.0450209	0.101079
ATP2B1	823.504	0.135463	0.0956146	0.256666	823.504	0.550576	4.98037e-12	6.29881e-11	823.504	0.422351	1.62479e-07	8.41005e-07	1121.09	0.0600146	0.374312	0.713539	1121.09	0.427724	1.37879e-10	3.99591e-09	1121.09	0.626273	1.78602e-21	4.54331e-20
ATP2B2	197.352	0.479129	0.00287334	0.0170592	197.352	0.318627	0.0484766	0.105298	197.352	0.7945	6.18187e-07	2.98748e-06	0				0				0
ATP2B3	119.804	0.470974	0.0130798	0.0578178	119.804	-0.0119797	0.950634	1	119.804	-0.400626	0.0453003	0.0893572	175.43	-0.649075	0.000238209	0.00392347	175.43	-0.271846	0.117784	0.280434	175.43	0.338098	0.0448476	0.100761
ATP2B4	120.583	0.156705	0.42981	0.695766	120.583	0.33694	0.0856727	0.169158	120.583	0.775356	6.24498e-05	0.000226516	660.9	-0.212168	0.0304942	0.151488	660.9	-0.19937	0.0427114	0.129812	660.9	-0.343241	0.000495896	0.00189626
ATP2C1	2224.85	0.140378	0.00817129	0.0396063	2224.85	0.14335	0.00680024	0.0193792	2224.85	0.132964	0.0126164	0.0291595	1253.72	-0.0837361	0.235026	0.557344	1253.72	-0.0690916	0.32869	0.570639	1253.72	-0.231558	0.00109245	0.00385886
ATP2C2	3.50457	4.41275	0.0135364	0.0593037	3.50457	4.15447	0.0205633	0.0502682	3.50457	5.03929	0.00448631	0.0116071	5.61438	1.66435	0.167523	0.459762	5.61438	2.3514	0.0468632	0.139183	5.61438	2.9679	0.0108532	0.0295906
ATP4A	0.495472	0	1	1	0.495472	0	1	1	0.495472	3.36124	0.433278	0.586144	0.410311	-3.19681	0.456773	0.781426	0.410311	-3.10149	0.470304	0.714891	0.410311	-3.20028	0.456283	0.640764
ATP4B	0				0				0				0				0				0
ATP5F1A	4212.68	-0.125694	0.0270861	0.101031	4212.68	-0.335814	3.86631e-09	3.45637e-08	4212.68	-0.586961	1.7798e-24	3.52396e-23	3407.83	-0.139736	0.00251289	0.0242893	3407.83	-0.306093	5.30808e-11	1.65501e-09	3407.83	-0.49396	4.76682e-26	1.57837e-24
ATP5F1B	6023.3	0.0494132	0.240641	0.484835	6023.3	0.022191	0.598034	0.759902	6023.3	-0.231491	5.10615e-08	2.80968e-07	5662.76	-0.0213947	0.645775	0.901739	5662.76	-0.199602	1.99458e-05	0.000195865	5662.76	-0.371124	2.39208e-15	3.76096e-14
ATP5F1C	1116.37	-0.0105075	0.873514	1	1116.37	-0.132027	0.0461048	0.100939	1116.37	-0.285618	2.18537e-05	8.49316e-05	1086.76	-0.127714	0.0975948	0.329205	1086.76	-0.167443	0.0307097	0.100624	1086.76	-0.236045	0.00228858	0.00744856
ATP5F1D	663.769	-0.417852	4.45109e-06	6.55412e-05	663.769	-0.72523	3.44469e-15	6.09546e-14	663.769	-0.546155	2.96359e-09	1.89537e-08	712.979	-0.190734	0.0231126	0.125701	712.979	-0.258355	0.00227115	0.0117715	712.979	-0.321159	0.000143784	0.000614149
ATP5F1E	915.454	-0.055044	0.525871	0.784659	915.454	-0.162182	0.0620765	0.12951	915.454	-0.201788	0.0211884	0.046006	486.977	0.193816	0.123867	0.38371	486.977	0.0517789	0.683159	0.868431	486.977	-0.000914773	0.994238	1
ATP5IF1	248.09	0.22024	0.0903759	0.246817	248.09	0.214531	0.0981505	0.189255	248.09	0.0426668	0.746797	0.857725	298.179	0.282659	0.0169719	0.100366	298.179	0.123953	0.301796	0.541187	298.179	0.0638312	0.594053	0.762595
ATP5MC1	512.568	-0.249569	0.017374	0.0719377	512.568	-0.638971	1.88366e-09	1.74415e-08	512.568	-0.843165	7.21275e-15	7.64627e-14	257.624	-0.266091	0.108713	0.353355	257.624	-0.275107	0.098503	0.24566	257.624	-0.341576	0.0399827	0.0913623
ATP5MC2	802.545	-0.564843	3.84912e-08	9.44336e-07	802.545	-1.09799	6.19322e-26	2.64509e-24	802.545	-1.13994	2.01089e-27	4.59491e-26	937.976	-0.35048	1.84158e-05	0.000486213	937.976	-0.703412	3.11928e-17	2.05718e-15	937.976	-0.86134	6.36272e-25	2.01122e-23
ATP5MC3	980.954	-0.0721585	0.326364	0.589529	980.954	-0.20284	0.00595235	0.0171926	980.954	-0.453355	1.68851e-09	1.10991e-08	843.505	0.0801943	0.244596	0.568348	843.505	-0.109733	0.117571	0.280169	843.505	0.0281551	0.683701	0.825958
ATP5MD	249.679	-0.0195628	0.901423	1	249.679	-0.133696	0.398254	0.573966	249.679	-0.287956	0.0724257	0.134551	333.68	0.0668104	0.573923	0.856156	333.68	-0.181829	0.132491	0.305028	333.68	-0.254806	0.0347488	0.081143
ATP5ME	120.66	-0.140112	0.584445	0.828514	120.66	-0.543369	0.0357946	0.0812943	120.66	-0.549501	0.0348127	0.0710228	63.4817	0.317112	0.277499	0.607436	63.4817	0.245468	0.403718	0.652939	63.4817	-0.113179	0.703554	0.842813
ATP5MF	291.035	-0.17609	0.191174	0.416145	291.035	-0.478341	0.000442626	0.00170157	291.035	-0.644349	3.27218e-06	1.43254e-05	227.412	0.462901	0.00128457	0.0143761	227.412	0.157146	0.283216	0.518961	227.412	-0.0650098	0.659151	0.817422
ATP5MF-PTCD1	0.56191	3.31604	0.439292	0.70521	0.56191	0	1	1	0.56191	0.940956	0.83094	0.905732	0				0				0
ATP5MG	608.632	0.00338995	0.972471	1	608.632	-0.079535	0.418618	0.595185	608.632	-0.290184	0.00367657	0.00968408	258.283	0.312899	0.035636	0.168815	258.283	0.0226772	0.880902	0.971746	258.283	0.33233	0.0255158	0.0620039
ATP5MGL	0.323244	0	1	1	0.323244	0	1	1	0.323244	2.74827	0.523877	0.670729	0				0				0
ATP5MPL	376.318	-0.238194	0.0381355	0.130655	376.318	-0.211108	0.0650401	0.13473	376.318	-0.250115	0.0304627	0.0633282	369.656	0.241278	0.0539617	0.223872	369.656	0.207268	0.0996237	0.247942	369.656	0.333229	0.00755408	0.0214953
ATP5PB	1228.7	-0.187759	0.00796745	0.0387911	1228.7	-0.232363	0.00101921	0.00359454	1228.7	-0.241267	0.000705201	0.0021252	851.083	-0.0844638	0.324282	0.661092	851.083	-0.159868	0.0638708	0.176664	851.083	-0.121931	0.155265	0.281958
ATP5PD	579.356	0.0244473	0.916225	1	579.356	-0.135985	0.558781	0.726763	579.356	-0.328011	0.159676	0.264184	916.776	0.0961399	0.27884	0.608464	916.776	0.176849	0.0464863	0.138371	916.776	0.32038	0.000278178	0.00111872
ATP5PF	454.761	-0.160901	0.102691	0.270065	454.761	-0.238203	0.015802	0.0400138	454.761	-0.0440734	0.654703	0.784135	511.255	0.0469849	0.689065	0.916187	511.255	-0.000994674	0.993276	1	511.255	0.289671	0.01291	0.0344998
ATP5PO	552.306	0.0324497	0.762893	0.947013	552.306	-0.163403	0.130526	0.238931	552.306	-0.529449	1.63864e-06	7.49283e-06	410.085	0.0394462	0.742952	0.947985	410.085	-0.271196	0.0265465	0.0896218	410.085	-0.285317	0.0191504	0.0485225
ATP5S	171.653	-0.660377	0.000733974	0.00540134	171.653	-0.67445	0.000552098	0.00207689	171.653	-0.76973	9.63626e-05	0.000338827	129.303	-0.0866683	0.622547	0.885029	129.303	-0.580372	0.00151769	0.00841865	129.303	-0.0624225	0.722523	0.859561
ATP6AP1	1861.1	0.356752	2.27471e-07	4.69177e-06	1861.1	0.733578	5.23113e-27	2.46665e-25	1861.1	0.908655	1.47344e-40	6.30949e-39	1061.82	0.136327	0.0364795	0.171493	1061.82	0.471985	2.23776e-13	9.64042e-12	1061.82	0.413288	1.2358e-10	1.25745e-09
ATP6AP1L	140.2	0.29024	0.139062	0.334829	140.2	0.0437935	0.824717	0.930001	140.2	0.185029	0.349881	0.497239	50.3104	0.128565	0.705305	0.927025	50.3104	0.783954	0.0182869	0.0667025	50.3104	0.545295	0.102416	0.200797
ATP6AP2	825.85	0.125321	0.179454	0.398393	825.85	0.558134	1.25706e-09	1.1903e-08	825.85	0.573935	5.0208e-10	3.48127e-09	963.571	0.22391	0.0100157	0.0690369	963.571	0.45323	1.64388e-07	2.66109e-06	963.571	0.557627	9.09723e-11	9.3757e-10
ATP6V0A1	1858.98	-0.0692234	0.26369	0.514114	1858.98	0.212863	0.000505014	0.00191433	1858.98	0.569162	8.47471e-21	1.34108e-19	698.652	0.237569	0.0207615	0.116541	698.652	0.441416	1.61824e-05	0.000163312	698.652	0.729022	5.92268e-13	7.62997e-12
ATP6V0A2	490.647	0.0413702	0.707983	0.910067	490.647	0.313278	0.0040849	0.0123554	490.647	0.202046	0.0667634	0.125373	874.629	0.332519	7.29022e-06	0.000226235	874.629	0.371461	5.86568e-07	8.46877e-06	874.629	0.729835	1.21242e-23	3.50727e-22
ATP6V0A4	0.241829	0	1	1	0.241829	0.771536	0.861035	0.944395	0.241829	1.86191	0.669776	0.796128	0.897925	-3.85986	0.262967	0.589827	0.897925	-1.37783	0.680895	0.868431	0.897925	-3.86333	0.262538	0.42538
ATP6V0B	930.935	0.076922	0.324667	0.58731	930.935	0.174546	0.0245153	0.0586425	930.935	0.320587	3.66389e-05	0.000138307	750.278	-0.00517466	0.954273	1	750.278	0.0254019	0.778947	0.933618	750.278	0.440842	6.81506e-07	4.3444e-06
ATP6V0C	627.958	0.185916	0.0876684	0.241851	627.958	0.010288	0.924998	0.991546	627.958	0.466385	1.66363e-05	6.5879e-05	644.659	0.251657	0.00279257	0.0262485	644.659	0.503691	1.6166e-09	3.8668e-08	644.659	0.514278	5.94329e-10	5.60278e-09
ATP6V0D1	661.793	0.12454	0.19572	0.42316	661.793	0.182021	0.0575389	0.121411	661.793	0.429664	6.90491e-06	2.87675e-05	546.241	0.0884892	0.38092	0.720394	546.241	0.403487	5.37268e-05	0.000467694	546.241	0.977526	1.02204e-23	2.96188e-22
ATP6V0D2	0				0				0				0				0				0
ATP6V0E1	340.577	-0.0802611	0.497715	0.760248	340.577	-0.355326	0.00297236	0.00932399	340.577	-0.309843	0.0100579	0.0238579	314.456	0.1436	0.331263	0.669039	314.456	-0.148723	0.321147	0.56285	314.456	0.212631	0.149315	0.272992
ATP6V0E2	717.269	0.400267	0.0099046	0.0462948	717.269	0.408644	0.00841032	0.0232843	717.269	0.575698	0.000205086	0.000683689	237.69	0.405909	0.00352184	0.0313561	237.69	0.16269	0.250239	0.477647	237.69	0.368702	0.00813048	0.0229118
ATP6V1A	855.059	0.28547	0.000877842	0.00627882	855.059	0.557861	4.83915e-11	5.4524e-10	855.059	0.479096	2.12562e-08	1.22413e-07	680.192	0.0216201	0.804006	0.969475	680.192	0.0380481	0.663491	0.859065	680.192	0.0770902	0.374939	0.555923
ATP6V1B1	4.19846	-0.345743	0.759852	0.945109	4.19846	-0.131613	0.906174	0.977987	4.19846	0.0599172	0.957157	1	0				0				0
ATP6V1B2	1678.12	0.30107	7.23472e-07	1.32326e-05	1678.12	0.433476	6.89901e-13	9.76213e-12	1678.12	0.434244	8.47027e-13	7.55976e-12	1589.12	0.0186666	0.747539	0.950956	1589.12	0.145812	0.0118099	0.0467439	1589.12	0.0158729	0.784293	0.908039
ATP6V1C1	586.62	-0.202041	0.0149901	0.0641971	586.62	-0.241571	0.00359336	0.0110323	586.62	-0.22669	0.00677881	0.0167748	808.127	0.126999	0.150644	0.431728	808.127	0.128307	0.147985	0.329583	808.127	0.340431	0.000103382	0.000453668
ATP6V1C2	588.352	-0.336336	5.36402e-05	0.000587737	588.352	-0.534829	1.89047e-10	1.99374e-09	588.352	-0.511387	1.58816e-09	1.04606e-08	768.797	-0.017331	0.820413	0.969475	768.797	0.0391318	0.609016	0.823299	768.797	0.0155722	0.838061	0.923513
ATP6V1D	418.943	0.216642	0.069712	0.205113	418.943	0.315757	0.00783564	0.0219164	418.943	0.427998	0.000321291	0.00103207	424.597	0.0714194	0.60587	0.873172	424.597	0.28714	0.037351	0.116792	424.597	0.374856	0.00629469	0.0183249
ATP6V1E1	686.089	-0.0352295	0.714341	0.91379	686.089	0.360815	0.000136623	0.000585499	686.089	0.529659	2.14266e-08	1.23307e-07	1005.73	0.185368	0.0116426	0.0766887	1005.73	0.320575	1.23985e-05	0.000129276	1005.73	0.472154	7.8261e-11	8.12312e-10
ATP6V1E2	116.069	0.238859	0.296006	0.554522	116.069	0.442531	0.050686	0.109225	116.069	0.324915	0.155514	0.258258	87.5491	0.858441	0.00107137	0.0126155	87.5491	0.400834	0.133617	0.306979	87.5491	-0.0561018	0.836208	0.922311
ATP6V1F	384.247	-0.0882163	0.426699	0.69311	384.247	-0.360246	0.00131423	0.00451119	384.247	-0.472587	3.31369e-05	0.000125757	359.57	0.031079	0.831064	0.969532	359.57	-0.168554	0.251741	0.479658	359.57	-0.0746889	0.609252	0.775896
ATP6V1FNB	11.2455	-0.424693	0.563624	0.814268	11.2455	-1.10002	0.149882	0.267582	11.2455	0.87521	0.213847	0.335976	16.4664	-1.0918	0.111576	0.358448	16.4664	-0.453825	0.498762	0.74109	16.4664	-0.260967	0.694568	0.835358
ATP6V1G1	584.287	-0.0949885	0.353312	0.618934	584.287	-0.150766	0.140697	0.25413	584.287	-0.19682	0.0564999	0.108189	729.526	0.0993624	0.25314	0.578168	729.526	0.0513462	0.557339	0.787256	729.526	0.170435	0.0492723	0.109096
ATP6V1G2	0				0				0				0				0				0
ATP6V1G2-DDX39B	0				0				0				0				0				0
ATP6V1G3	0				0				0				0				0				0
ATP6V1H	390.682	0.287461	0.0194421	0.0780698	390.682	0.487841	6.18949e-05	0.000284375	390.682	0.680016	2.28445e-08	1.31091e-07	343.31	0.076814	0.560704	0.853282	343.31	0.343735	0.00873889	0.0365781	343.31	0.516645	6.86858e-05	0.000312183
ATP7A	262.052	-0.163563	0.238089	0.481401	262.052	-0.440317	0.00166158	0.0055596	262.052	-0.667233	3.06716e-06	1.34808e-05	952.752	-0.0354715	0.606411	0.87348	952.752	-0.131489	0.0587288	0.165498	952.752	-0.106837	0.122013	0.231626
ATP7B	219.79	0.0999258	0.49469	0.757046	219.79	-0.0957956	0.515286	0.687231	219.79	-0.517485	0.000666822	0.00201953	241.766	0.0856078	0.5825	0.859907	241.766	0.317178	0.0405943	0.124486	241.766	0.0984649	0.526899	0.706618
ATP8A1	496.252	-0.530707	4.63176e-06	6.79561e-05	496.252	-0.843136	5.64343e-13	8.0624e-12	496.252	-1.10085	2.61694e-20	4.0165e-19	1160.28	-0.195995	0.000912334	0.0111526	1160.28	-0.187557	0.00159511	0.00878161	1160.28	-0.330678	2.84384e-08	2.2167e-07
ATP8A2	226.45	0.208431	0.170087	0.384664	226.45	0.373361	0.013132	0.0340238	226.45	0.24213	0.1122	0.196684	31.7854	-0.418272	0.295356	0.629481	31.7854	-0.873878	0.0329595	0.106066	31.7854	-2.51903	6.41518e-08	4.73123e-07
ATP8B1	3.34812	-2.60873	0.117743	0.297641	3.34812	1.24746	0.311973	0.478638	3.34812	1.49639	0.224057	0.348474	3.97012	-2.92751	0.0494606	0.211318	3.97012	-2.58383	0.0771942	0.204212	3.97012	-1.59511	0.247611	0.406287
ATP8B2	678.865	-0.165231	0.0341782	0.120176	678.865	-0.0521288	0.49976	0.672793	678.865	0.0342277	0.659115	0.788204	1713.92	-0.116722	0.0867605	0.303884	1713.92	0.187968	0.00547673	0.024717	1713.92	0.534603	1.26787e-15	2.04622e-14
ATP8B3	5.60166	2.16066	0.102362	0.269404	5.60166	2.62963	0.0447944	0.0985065	5.60166	2.10105	0.113528	0.198587	53.0215	-0.366717	0.258102	0.584311	53.0215	0.368859	0.243324	0.468072	53.0215	-1.06278	0.00165368	0.00560058
ATP8B4	5.77654	0.919046	0.383016	0.650618	5.77654	1.54024	0.134923	0.245569	5.77654	1.41188	0.174201	0.283613	0.471461	0	1	1	0.471461	2.3995	0.579926	0.802473	0.471461	2.37432	0.583512	0.752686
ATP9A	1813.18	-0.135097	0.0113306	0.0517377	1813.18	-0.272388	3.63254e-07	2.44492e-06	1813.18	-0.239794	8.58181e-06	3.52853e-05	321.379	-0.247727	0.0503301	0.21344	321.379	-0.31462	0.0136447	0.0526193	321.379	-0.526701	4.03341e-05	0.000190677
ATP9B	185.76	0.251275	0.169368	0.383585	185.76	0.253421	0.164844	0.288632	185.76	0.564684	0.00186462	0.0052109	241.381	0.404892	0.0211501	0.11796	241.381	0.249117	0.159587	0.348581	241.381	0.743151	1.94097e-05	9.76332e-05
ATPAF1	883.384	0.0488904	0.599225	0.836801	883.384	-0.0702633	0.450947	0.626945	883.384	-0.182748	0.0519686	0.100673	631.043	0.12279	0.159238	0.446926	631.043	0.0956926	0.275469	0.509542	631.043	-0.0697635	0.428093	0.611083
ATPAF2	135.824	-0.050978	0.791	0.965017	135.824	-0.52162	0.00778655	0.021809	135.824	-0.523783	0.00809139	0.0196095	74.9168	0.204342	0.467441	0.789669	74.9168	0.00198939	0.994421	1	74.9168	-0.0233468	0.934391	0.994383
ATR	430.111	-0.138457	0.167286	0.380016	430.111	-0.271802	0.00692792	0.0197052	430.111	-0.438652	1.92538e-05	7.54746e-05	531.361	0.255259	0.00683537	0.0517203	531.361	0.301177	0.00145733	0.00816328	531.361	0.552621	2.88176e-09	2.52781e-08
ATRAID	416.157	-0.0262998	0.826574	0.980055	416.157	-0.398657	0.00102846	0.00362171	416.157	-0.609268	8.13518e-07	3.8752e-06	576.276	0.0770659	0.382581	0.721789	576.276	-0.231434	0.0101669	0.041438	576.276	-0.651242	1.3185e-12	1.63295e-11
ATRIP	291.659	0.378683	0.0028217	0.0168199	291.659	0.39904	0.00158778	0.00534335	291.659	0.352372	0.00576135	0.0144877	87.1528	0.232878	0.381677	0.720975	87.1528	0.385501	0.146593	0.327565	87.1528	0.995158	0.000122712	0.000531941
ATRN	856.525	-0.0610997	0.674521	0.892658	856.525	0.0436648	0.763616	0.888933	856.525	0.233026	0.108384	0.190753	1487.77	-0.0055721	0.947112	1	1487.77	0.0411332	0.62477	0.835192	1487.77	0.0997796	0.233754	0.388534
ATRNL1	382.418	0.437523	0.000276775	0.00237913	382.418	0.877468	1.09382e-13	1.68673e-12	382.418	0.535162	8.76569e-06	3.60142e-05	122.387	0.254432	0.25793	0.584086	122.387	0.318268	0.157535	0.34504	122.387	0.247487	0.271193	0.436096
ATRX	1640.12	0.1419	0.06208	0.187917	1640.12	0.0383304	0.614688	0.773021	1640.12	-0.0468615	0.540811	0.686427	1404.37	-0.119593	0.0381828	0.177213	1404.37	-0.299405	3.15801e-07	4.84309e-06	1404.37	-0.189863	0.00103799	0.00368517
ATXN1	420.374	0.197791	0.0918431	0.249737	420.374	0.714963	4.45061e-10	4.45744e-09	420.374	0.808307	2.00005e-12	1.73846e-11	691.314	-0.51502	3.2978e-08	2.43551e-06	691.314	-0.308508	0.000883978	0.00532505	691.314	-0.58648	3.55454e-10	3.43784e-09
ATXN10	1827.19	-0.0949699	0.0999008	0.264634	1827.19	-0.209883	0.000285471	0.00114209	1827.19	-0.299648	2.95735e-07	1.48596e-06	729.432	-0.0527354	0.566293	0.855231	729.432	-0.148567	0.1088	0.264789	729.432	-0.191544	0.0382277	0.0880225
ATXN1L	683.914	0.352569	9.27971e-06	0.000124916	683.914	0.422042	9.23226e-08	6.76659e-07	683.914	0.493289	5.18237e-10	3.58264e-09	1411.95	0.308658	1.34716e-06	5.63695e-05	1411.95	0.562464	7.73606e-19	5.87574e-17	1411.95	0.638381	4.20725e-24	1.25559e-22
ATXN2	773.509	-0.234589	0.00302182	0.0177661	773.509	-0.4698	3.94773e-09	3.5253e-08	773.509	-0.315489	7.79512e-05	0.000278776	1054.83	0.0312927	0.690232	0.917143	1054.83	-0.0596305	0.450787	0.698245	1054.83	0.0688928	0.37956	0.560702
ATXN2L	2839.38	-0.109485	0.0919813	0.249904	2839.38	-0.207183	0.00144368	0.00491416	2839.38	0.059308	0.360792	0.509242	3223.01	-0.0694482	0.209839	0.523302	3223.01	-0.0980368	0.0776227	0.205203	3223.01	-0.0191047	0.72978	0.864536
ATXN3	231.265	-0.179397	0.335667	0.60068	231.265	-0.0372669	0.840548	0.942188	231.265	0.121974	0.510259	0.660014	178.696	-0.353892	0.0189114	0.10859	178.696	-0.288897	0.0558121	0.159296	178.696	-0.471363	0.0019086	0.00635381
ATXN3L	0				0				0				0				0				0
ATXN7	10.7271	1.54459	0.109895	0.283693	10.7271	0.870036	0.375566	0.549638	10.7271	2.31225	0.0155013	0.0349845	17.303	0.372725	0.502904	0.815975	17.303	-0.467388	0.423059	0.672014	17.303	0.555683	0.314666	0.487891
ATXN7L1	57.8275	0.293389	0.309739	0.571033	57.8275	0.147748	0.610457	0.769439	57.8275	0.40214	0.163818	0.269642	82.2524	-0.221043	0.414319	0.750153	82.2524	0.509328	0.0531296	0.153305	82.2524	0.462144	0.0787359	0.161668
ATXN7L2	218.97	-0.12047	0.407523	0.673382	218.97	0.289523	0.0407748	0.0910166	218.97	0.827437	2.73291e-09	1.76096e-08	142.785	-0.140091	0.52956	0.833504	142.785	0.360055	0.101204	0.250641	142.785	0.276938	0.207163	0.353643
ATXN7L3	1012.71	-0.376793	1.30951e-06	2.23713e-05	1012.71	-0.357278	4.18626e-06	2.37892e-05	1012.71	-0.183485	0.0180643	0.0399945	2131.2	-0.173361	0.0049471	0.040596	2131.2	-0.270451	1.31575e-05	0.000136304	2131.2	-0.0610815	0.320429	0.494684
ATXN7L3B	2030.64	-0.128055	0.0634002	0.190844	2030.64	-0.320841	3.56117e-06	2.04696e-05	2030.64	-0.280095	5.48702e-05	0.000200315	1882.61	-0.196756	0.00052897	0.00739082	1882.61	-0.429215	8.71924e-14	3.9473e-12	1882.61	-0.458904	1.24297e-15	2.00805e-14
AUH	95.9017	0.576713	0.0292085	0.106967	95.9017	0.823111	0.00168961	0.00564183	95.9017	0.4084	0.1262	0.216892	115.445	0.304144	0.151981	0.434074	115.445	0.610137	0.00372248	0.0178827	115.445	0.532312	0.0113027	0.030644
AUNIP	37.4361	0.352302	0.263302	0.513663	37.4361	0.174168	0.582616	0.746282	37.4361	-0.445448	0.182726	0.29502	43.4903	0.145132	0.697999	0.92272	43.4903	-0.15373	0.686242	0.868561	43.4903	0.534385	0.147564	0.270238
AUP1	1450.74	0.147573	0.0332446	0.117859	1450.74	0.116847	0.0915697	0.178487	1450.74	0.367578	1.0238e-07	5.43018e-07	1511.22	-0.140513	0.0403385	0.18423	1511.22	-0.198196	0.00402612	0.0190839	1511.22	-0.0856252	0.210623	0.358366
AURKA	562.29	-0.0195878	0.832846	0.983133	562.29	0.383209	2.4956e-05	0.000123493	562.29	-0.0458265	0.623964	0.760096	536.251	-0.327169	0.00130927	0.0145508	536.251	-0.423003	3.80333e-05	0.00034691	536.251	-0.49407	1.45e-06	8.80551e-06
AURKAIP1	392.004	0.0873239	0.444892	0.710703	392.004	0.152485	0.179865	0.308877	392.004	0.154274	0.177939	0.28849	835.581	0.00929104	0.904643	1	835.581	-0.0109707	0.888134	0.976138	835.581	0.0174038	0.822343	0.919819
AURKB	594.423	-0.436654	1.4597e-05	0.000186784	594.423	-0.593189	4.45464e-09	3.93331e-08	594.423	-1.33198	2.80556e-36	9.7182e-35	182.054	-0.312179	0.0576375	0.234085	182.054	-0.623927	0.000202448	0.00149238	182.054	-0.725241	1.56646e-05	8.03588e-05
AURKC	2.63245	2.73095	0.148126	0.349938	2.63245	5.29144	0.00278522	0.00881878	2.63245	3.13474	0.0923816	0.16634	7.95436	-0.5065	0.582823	0.860168	7.95436	0.191751	0.831488	0.947176	7.95436	-0.175811	0.846705	0.930678
AUTS2	1303.15	-0.305932	2.11898e-05	0.000258573	1303.15	-0.463503	1.38836e-10	1.48434e-09	1303.15	-0.115148	0.108473	0.190889	658.358	-0.0510468	0.563219	0.854324	658.358	-0.0939301	0.290993	0.528617	658.358	0.447455	2.22967e-07	1.52119e-06
AVEN	99.6882	-0.189598	0.360718	0.627544	99.6882	-0.381559	0.0677244	0.139124	99.6882	-0.861773	7.53762e-05	0.000269862	77.8536	-0.750125	0.00400436	0.0346886	77.8536	-0.445441	0.0836799	0.216916	77.8536	-0.0158593	0.949659	1
AVIL	13.0572	0.460846	0.526548	0.784847	13.0572	-0.583094	0.441584	0.618354	13.0572	0.891051	0.216793	0.339605	31.3938	-1.31558	0.00104465	0.0123829	31.3938	-1.90394	6.78428e-06	7.55558e-05	31.3938	-0.882801	0.0241595	0.0592381
AVL9	746.256	-0.106386	0.207524	0.44033	746.256	-0.216376	0.0105466	0.0283238	746.256	-0.0187177	0.824659	0.905732	1372.84	-0.0672798	0.366577	0.705121	1372.84	-0.0897121	0.230382	0.450587	1372.84	-0.119405	0.109585	0.211846
AVP	0				0				0				0				0				0
AVPI1	23.9858	-0.0708194	0.879451	1	23.9858	-0.42248	0.37188	0.545712	23.9858	-0.300364	0.526399	0.672899	41.3632	-0.501834	0.147022	0.425742	41.3632	0.0444918	0.895246	0.980044	41.3632	-0.209261	0.538743	0.718281
AVPR1A	0				0				0				0.393545	1.75779	0.687844	0.915491	0.393545	0	1	1	0.393545	2.4149	0.576894	0.748519
AVPR1B	0.242433	0	1	1	0.242433	0	1	1	0.242433	2.33504	0.589966	0.72815	0				0				0
AVPR2	1.76307	1.21478	0.545082	0.799516	1.76307	2.37749	0.222427	0.366185	1.76307	0.568577	0.784183	0.886991	106.556	-0.500066	0.0186112	0.107754	106.556	-0.29105	0.168277	0.361453	106.556	-0.6545	0.00225964	0.00736484
AWAT1	0				0				0				0				0				0
AWAT2	0				0				0				0.0760295	0.944023	0.830397	0.969475	0.0760295	0	1	1	0.0760295	0	1	1
AXDND1	1.0655	2.72347	0.320987	0.58441	1.0655	0.771547	0.790022	0.906799	1.0655	3.75022	0.164689	0.27083	2.00038	2.87242	0.157702	0.444282	2.00038	4.9704	0.0102835	0.0418203	2.00038	2.4126	0.245872	0.404221
AXIN1	298.318	0.0298668	0.820731	0.976177	298.318	-0.470791	0.000460296	0.00176078	298.318	-0.374611	0.00547922	0.0138444	540.453	-0.114755	0.208601	0.521211	540.453	-0.123633	0.177914	0.376302	540.453	-0.328107	0.000378695	0.00148458
AXIN2	170.395	0.0254194	0.889138	1	170.395	0.0960147	0.596715	0.758871	170.395	-0.0423196	0.817835	0.905732	45.8447	0.775679	0.0320914	0.156559	45.8447	0.665562	0.0679504	0.185238	45.8447	0.715054	0.0486154	0.107835
AXL	1.56447	1.70924	0.468037	0.731976	1.56447	1.68219	0.474142	0.649343	1.56447	4.69836	0.0290857	0.0607986	29.1294	0.40782	0.438901	0.76976	29.1294	0.61882	0.238791	0.461624	29.1294	0.110559	0.835204	0.922045
AZGP1	2.57268	-2.90955	0.156984	0.363838	2.57268	1.10089	0.529412	0.699608	2.57268	2.21021	0.198591	0.316222	21.3301	-0.535739	0.291575	0.624953	21.3301	-0.547442	0.283889	0.519646	21.3301	-0.113446	0.819922	0.919819
AZI2	691.902	0.445252	1.61096e-06	2.68191e-05	691.902	0.602429	6.09902e-11	6.81544e-10	691.902	0.705381	2.12456e-14	2.1759e-13	310.301	0.292091	0.0312832	0.153834	310.301	0.249196	0.0677436	0.184856	310.301	0.361938	0.00744977	0.0212513
AZIN1	2261.4	0.0403667	0.54777	0.801512	2261.4	0.0302332	0.652257	0.803501	2261.4	-0.0239372	0.722588	0.836338	7393.4	-0.0267515	0.570222	0.855231	7393.4	0.115941	0.0138096	0.0531235	7393.4	0.129994	0.00568956	0.0167735
AZIN2	25.9794	2.62603	2.15612e-07	4.47547e-06	25.9794	2.33123	4.74307e-06	2.66563e-05	25.9794	2.0916	5.01719e-05	0.000184525	102.619	0.706179	0.0012905	0.0144112	102.619	0.545248	0.0140293	0.0537752	102.619	0.635138	0.00389824	0.0119543
AZU1	0				0				0				0				0				0
B2M	664.706	0.268	0.0212191	0.0835197	664.706	0.749327	6.76093e-11	7.47321e-10	664.706	0.545916	2.41816e-06	1.07734e-05	1060.75	-0.0202798	0.899449	1	1060.75	0.270262	0.091655	0.231901	1060.75	0.0497268	0.756528	0.885877
B3GALNT1	575.533	-0.070302	0.439404	0.70532	575.533	0.137863	0.124725	0.230294	575.533	-0.106132	0.246687	0.376704	69.304	0.0135463	0.962256	1	69.304	-0.0887409	0.758582	0.921266	69.304	0.0678195	0.812284	0.919819
B3GALNT2	125.453	-0.023748	0.893947	1	125.453	-0.572446	0.00174519	0.00580367	125.453	-1.11352	7.70187e-09	4.68516e-08	278.469	0.417316	0.001156	0.0133377	278.469	0.293871	0.023577	0.0815025	278.469	0.27522	0.0332479	0.0779448
B3GALT1	24.7029	-0.635566	0.156998	0.363838	24.7029	-0.246316	0.575642	0.740263	24.7029	-1.2957	0.00606748	0.015192	157.235	-0.316444	0.0502207	0.213315	157.235	-0.404981	0.0132156	0.0512939	157.235	-0.517782	0.00154819	0.00527788
B3GALT2	23.1503	-0.179156	0.753767	0.941416	23.1503	1.32931	0.0130589	0.0338667	23.1503	1.54238	0.00393266	0.0103021	1.15496	-2.88967	0.294975	0.629254	1.15496	-1.83256	0.506591	0.747847	1.15496	1.13035	0.656462	0.815413
B3GALT4	0				0				0				0				0				0
B3GALT5	58.1405	-0.946074	0.00204998	0.0128735	58.1405	-1.42416	5.54717e-06	3.08355e-05	58.1405	-1.74541	6.9597e-08	3.76983e-07	0.0877376	0.944023	0.830397	0.969475	0.0877376	0	1	1	0.0877376	0	1	1
B3GALT6	256.842	0.0204958	0.881319	1	256.842	0.248522	0.0664753	0.137076	256.842	0.291747	0.0321535	0.0664031	325.114	0.335292	0.144815	0.422137	325.114	0.00220184	0.992403	1	325.114	-0.120307	0.603003	0.770694
B3GAT1	426.583	0.43506	8.40803e-05	0.000864379	426.583	0.604064	3.52525e-08	2.74815e-07	426.583	0.794184	3.99688e-13	3.66138e-12	113.295	0.217287	0.311347	0.646998	113.295	0.708997	0.000771756	0.00473513	113.295	0.534877	0.0114278	0.0309413
B3GAT2	404.631	-0.130514	0.2051	0.436499	404.631	-0.028178	0.782556	0.903439	404.631	-0.0116307	0.910034	0.967875	231.421	0.0893399	0.531058	0.834632	231.421	0.0713138	0.619018	0.830645	231.421	-0.176601	0.221741	0.373122
B3GAT3	508.184	0.733582	3.41521e-13	2.15966e-11	508.184	0.608537	1.73946e-09	1.6189e-08	508.184	0.551784	6.37434e-08	3.46542e-07	755.335	0.269847	0.00506777	0.0413103	755.335	-0.00812228	0.933536	1	755.335	-0.487217	8.22859e-07	5.19383e-06
B3GLCT	135.696	-0.0609835	0.783301	0.960653	135.696	0.581694	0.00713122	0.0201814	135.696	0.575045	0.00814199	0.0197087	145.268	0.0285987	0.893437	1	145.268	0.237612	0.263682	0.495518	145.268	0.430316	0.0409241	0.0930943
B3GNT10	34.5511	0.591138	0.108918	0.281794	34.5511	0.523243	0.156108	0.276447	34.5511	0.621457	0.0930892	0.167443	54.934	-0.238722	0.471216	0.792847	54.934	0.360242	0.267948	0.500831	54.934	-0.633804	0.0605476	0.130089
B3GNT2	197.804	-0.351139	0.0625519	0.189023	197.804	0.283297	0.123303	0.228211	197.804	0.371539	0.0437444	0.0866655	201.735	0.181666	0.281396	0.611645	201.735	0.0977589	0.565165	0.792002	201.735	0.391434	0.0192833	0.0487744
B3GNT3	0.161622	0	1	1	0.161622	0	1	1	0.161622	1.75345	0.688587	0.805794	0.0842226	0	1	1	0.0842226	0	1	1	0.0842226	0.940548	0.831012	0.919819
B3GNT4	307.462	0.339375	0.0395113	0.134409	307.462	0.855491	1.33054e-07	9.5713e-07	307.462	1.08134	2.44156e-11	1.92249e-10	625.299	0.160068	0.065287	0.253981	625.299	0.18603	0.0327933	0.105661	625.299	0.297091	0.000572443	0.00215402
B3GNT5	201.047	-0.375796	0.0211145	0.0831885	201.047	-0.903228	5.74387e-08	4.35461e-07	201.047	-1.14602	1.76571e-11	1.40525e-10	191.128	-0.193947	0.176572	0.474153	191.128	-0.664861	7.89501e-06	8.66019e-05	191.128	-0.565293	0.000116828	0.000508081
B3GNT6	0				0				0				0				0				0
B3GNT7	89.9028	-0.169642	0.510462	0.771682	89.9028	-0.143665	0.576034	0.740641	89.9028	0.00317481	0.990147	1	421.346	-0.462795	0.000109697	0.00209037	421.346	-0.496051	3.74909e-05	0.000342548	421.346	-0.454971	0.000142005	0.000607195
B3GNT8	0.31234	0.769326	0.860187	0.991731	0.31234	-0.190214	0.965575	1	0.31234	-0.982566	0.823584	0.905732	2.06242	-2.27893	0.244923	0.568845	2.06242	-4.10519	0.0460089	0.137333	2.06242	0.369173	0.831325	0.919915
B3GNT9	141.076	-0.313602	0.142587	0.340851	141.076	-0.301307	0.157766	0.278756	141.076	0.144003	0.495192	0.646945	287.857	-0.107069	0.435882	0.767938	287.857	0.0205237	0.881113	0.971765	287.857	-0.209701	0.128701	0.241857
B3GNTL1	31.8767	-0.900365	0.0196872	0.0788795	31.8767	-2.11599	3.86303e-07	2.58619e-06	31.8767	-1.75548	1.86515e-05	7.33782e-05	36.401	0.102751	0.792274	0.969475	36.401	-0.523847	0.192341	0.397531	36.401	-0.967972	0.0181122	0.0462427
B4GALNT1	1128.57	0.0634911	0.452232	0.718629	1128.57	0.0763532	0.365154	0.538457	1128.57	-0.198156	0.0203671	0.0444295	215.024	0.176433	0.24421	0.567781	215.024	0.465357	0.00193723	0.0103131	215.024	0.35403	0.0184212	0.0469345
B4GALNT2	0				0				0				0.488886	-3.44998	0.421069	0.75551	0.488886	-3.35466	0.434015	0.681513	0.488886	-3.45345	0.420601	0.60383
B4GALNT3	134.263	0.0673029	0.70565	0.908602	134.263	0.636323	0.000228754	0.000934666	134.263	0.0548046	0.760146	0.867318	24.5015	-0.700166	0.210545	0.524432	24.5015	0.602331	0.260393	0.490948	24.5015	0.0155763	0.977101	1
B4GALNT4	1645.81	-0.0141267	0.840622	0.985412	1645.81	-0.384212	6.00437e-08	4.52896e-07	1645.81	-0.0695969	0.324047	0.468255	40.4484	-0.60456	0.0920253	0.31648	40.4484	-0.455459	0.203227	0.412581	40.4484	-1.35383	0.000307102	0.0012255
B4GALT1	123.924	0.42921	0.0142622	0.061688	123.924	0.539318	0.00188201	0.00620553	123.924	0.435155	0.01353	0.0309856	457.698	-0.125596	0.223493	0.543138	457.698	-0.0882173	0.393928	0.643135	457.698	-0.220187	0.0336314	0.0787173
B4GALT2	1078.34	-0.571297	5.55195e-14	4.05941e-12	1078.34	-1.1129	9.79591e-47	1.38974e-44	1078.34	-1.21575	5.71194e-54	4.25527e-52	595.286	-0.277255	0.00801161	0.0584672	595.286	-0.309266	0.00325186	0.0160401	595.286	-0.293769	0.00498123	0.0148727
B4GALT3	326.056	0.0100362	0.947425	1	326.056	-0.158293	0.299918	0.464114	326.056	-0.373904	0.0156332	0.0352383	795.872	-0.0874314	0.340586	0.679476	795.872	-0.242717	0.0087394	0.0365781	795.872	-0.433583	3.04848e-06	1.75927e-05
B4GALT4	259.367	0.0546717	0.717006	0.915189	259.367	0.556158	0.000162348	0.000684951	259.367	0.640905	1.46321e-05	5.83267e-05	512.3	0.278009	0.00976659	0.067728	512.3	0.707052	2.76659e-11	8.97517e-10	512.3	0.598601	1.74299e-08	1.39318e-07
B4GALT5	1969.54	-0.20977	0.000206805	0.00185832	1969.54	-0.14434	0.0103287	0.0278075	1969.54	-0.236581	3.15145e-05	0.000120018	960.766	-0.0191291	0.76682	0.960078	960.766	-0.0830471	0.202293	0.411309	960.766	-0.0809383	0.211129	0.35896
B4GALT6	214.493	0.264289	0.0926081	0.251022	214.493	0.585933	0.000153107	0.000649996	214.493	0.356021	0.0235824	0.0505314	1450.67	0.246362	0.000393773	0.00580553	1450.67	0.481971	3.31642e-12	1.20519e-10	1450.67	0.0294773	0.673786	0.821551
B4GALT7	157.34	0.502444	0.00210574	0.0131428	157.34	0.358833	0.0287855	0.067486	157.34	0.557008	0.000674795	0.00204178	242.289	0.250824	0.0669266	0.258478	242.289	0.363763	0.00782921	0.0333344	242.289	0.253577	0.0638931	0.13595
B4GAT1	420.038	-0.0133801	0.899514	1	420.038	-0.241355	0.0239016	0.0573884	420.038	-0.0471849	0.658322	0.787486	490.517	0.0735599	0.540634	0.84188	490.517	0.0688588	0.568099	0.794862	490.517	-0.103582	0.391657	0.573727
B9D1	47.2804	0.100698	0.746661	0.936699	47.2804	0.284451	0.355897	0.528004	47.2804	0.161489	0.605302	0.742909	34.5047	-0.142137	0.761715	0.957881	34.5047	-0.782924	0.103131	0.254157	34.5047	-0.797299	0.0957918	0.190136
B9D2	20.2586	-0.303776	0.587653	0.830362	20.2586	-0.645068	0.256168	0.410086	20.2586	0.661797	0.223471	0.347794	24.7647	-0.673513	0.0919651	0.316341	24.7647	-0.559011	0.161421	0.35115	24.7647	-1.09139	0.00807302	0.0227698
BAALC	103.129	-0.5048	0.0120068	0.0541582	103.129	-0.727606	0.00034089	0.00134599	103.129	-0.19595	0.323754	0.467893	359.459	-0.419875	0.00244886	0.0238429	359.459	-0.918698	8.91582e-11	2.68581e-09	359.459	-1.24597	3.30443e-18	6.52982e-17
BAAT	0				0				0				0.0760295	0.944023	0.830397	0.969475	0.0760295	0	1	1	0.0760295	0	1	1
BABAM1	340.956	0.163456	0.232188	0.473814	340.956	-0.195165	0.158148	0.279301	340.956	-0.0460925	0.739041	0.851515	592.318	-0.164712	0.0974967	0.329082	592.318	-0.36786	0.000255151	0.00181897	592.318	-0.820678	1.05184e-15	1.70962e-14
BABAM2	113.432	-0.491348	0.0327749	0.116548	113.432	-0.923168	7.94942e-05	0.00035857	113.432	-0.652284	0.00507755	0.0129458	170.481	-0.171738	0.297021	0.631057	170.481	-0.2791	0.0935661	0.235769	170.481	-0.456098	0.00636273	0.0185062
BACE1	1197.88	0.255046	0.00168105	0.0108533	1197.88	0.469736	5.47278e-09	4.76459e-08	1197.88	0.740914	2.83023e-20	4.32758e-19	533.015	-0.161389	0.0952898	0.323888	533.015	-0.129358	0.182587	0.383505	533.015	-0.200192	0.0388548	0.0891335
BACE2	114.172	-0.37114	0.0377466	0.129677	114.172	-1.10804	2.89758e-09	2.61182e-08	114.172	-1.56151	2.66759e-15	2.93785e-14	0.312307	0	1	1	0.312307	0	1	1	0.312307	2.78843	0.517646	0.697599
BACH1	293.394	-0.320921	0.0157873	0.0667799	293.394	-0.284206	0.0318023	0.0734089	293.394	-0.333378	0.0126785	0.0292823	695.966	-0.246515	0.00235001	0.0230909	695.966	-0.411926	5.33544e-07	7.79451e-06	695.966	-0.732169	1.43972e-18	2.92063e-17
BACH2	353.178	0.042851	0.716847	0.915189	353.178	0.461542	6.24795e-05	0.000286819	353.178	0.82797	4.40923e-13	4.0233e-12	29.8433	-0.398022	0.364557	0.70277	29.8433	-1.44865	0.00190154	0.0101479	29.8433	-0.651003	0.142004	0.262064
BAD	237.708	0.462702	0.000889979	0.00633785	237.708	0.862021	2.54766e-10	2.62405e-09	237.708	0.722144	1.72534e-07	8.88539e-07	343.163	0.316186	0.0118377	0.0774964	343.163	0.393881	0.00173126	0.0093964	343.163	0.532805	1.87264e-05	9.46419e-05
BAG1	938.665	0.492964	3.6311e-11	1.65479e-09	938.665	0.557595	5.303e-14	8.46561e-13	938.665	0.708221	1.27928e-21	2.13191e-20	780.292	0.70051	4.34684e-13	9.16612e-11	780.292	0.71337	1.89315e-13	8.24446e-12	780.292	1.31524	1.55091e-43	1.15604e-41
BAG2	200.664	0.064803	0.705549	0.908598	200.664	0.020933	0.902816	0.975395	200.664	-0.155905	0.369817	0.519329	319.15	-0.0109638	0.928426	1	319.15	-0.431164	0.000577842	0.00366462	319.15	-0.450355	0.000304202	0.00121484
BAG3	394.95	0.0488053	0.680587	0.897242	394.95	0.0530495	0.653676	0.804642	394.95	0.473157	5.28153e-05	0.000193506	551.742	-0.238241	0.00679797	0.0515103	551.742	-0.0215706	0.804951	0.940181	551.742	0.321209	0.000165377	0.000697385
BAG4	234.897	0.146979	0.309504	0.570788	234.897	-0.105903	0.467954	0.643083	234.897	-0.0647334	0.659257	0.788315	298.922	0.210796	0.17266	0.468356	298.922	0.170326	0.272677	0.506397	298.922	0.22723	0.141293	0.260932
BAG5	625.088	-0.148347	0.117188	0.296883	625.088	-0.228185	0.0160632	0.0405619	625.088	-0.252535	0.0082347	0.0199095	693.723	0.0321502	0.682595	0.915037	693.723	-0.196524	0.0141841	0.0543033	693.723	0.129181	0.098598	0.194693
BAG6	41.0102	1.64773	0.0189263	0.076545	41.0102	0.0944506	0.894489	0.969457	41.0102	-0.30409	0.672541	0.797885	36.1963	0.93047	0.0512516	0.216317	36.1963	0.520444	0.282597	0.518121	36.1963	1.14713	0.0157161	0.0408806
BAHCC1	1.14436	-2.0261	0.469724	0.733456	1.14436	1.32135	0.612995	0.77204	1.14436	1.5125	0.562398	0.706081	21.4662	-0.533037	0.3125	0.648217	21.4662	0.151008	0.768304	0.927413	21.4662	0.41957	0.406643	0.58972
BAHD1	585.009	-0.0715596	0.461846	0.727051	585.009	-0.209729	0.0316175	0.0730444	585.009	-0.196128	0.0458916	0.0902835	443.78	0.0244737	0.821465	0.969475	443.78	0.0233909	0.830031	0.947176	443.78	0.297926	0.0054314	0.0160894
BAIAP2	166.353	0.0715054	0.690389	0.902409	166.353	-0.0374815	0.834988	0.937487	166.353	0.321491	0.0716076	0.133319	48.2771	1.06312	0.00717024	0.0537354	48.2771	1.78032	4.5162e-06	5.25229e-05	48.2771	1.63328	2.63787e-05	0.000129162
BAIAP2L1	2.67873	-4.32073	0.0313132	0.112776	2.67873	0.275722	0.868887	0.951211	2.67873	-0.243749	0.885804	0.948253	36.0032	-0.267829	0.496698	0.811342	36.0032	0.711401	0.0605987	0.169427	36.0032	-0.0165851	0.965976	1
BAIAP2L2	4.75869	0.029797	0.976248	1	4.75869	-2.29092	0.0525436	0.112603	4.75869	-0.325425	0.749784	0.860006	6.60519	-0.759289	0.4331	0.765846	6.60519	0.430745	0.639496	0.843772	6.60519	0.127792	0.890265	0.962971
BAIAP3	19.4298	3.55778	0.00229318	0.0141449	19.4298	5.05109	1.00625e-05	5.34058e-05	19.4298	6.01312	1.28854e-07	6.75315e-07	49.1393	1.6123	5.54329e-05	0.00117354	49.1393	2.42671	6.72e-10	1.69598e-08	49.1393	1.4764	0.000236341	0.00096524
BAK1	100.381	0.413995	0.0488615	0.157638	100.381	0.819386	6.50659e-05	0.000297854	100.381	0.968717	2.38144e-06	1.06302e-05	301.244	0.467271	0.00448575	0.0377942	301.244	0.41782	0.0114061	0.0454034	301.244	0.805897	7.63848e-07	4.84234e-06
BAMBI	992.178	-0.24876	0.00346628	0.0199058	992.178	0.107432	0.200364	0.336795	992.178	0.264234	0.00163882	0.00463065	104.785	-0.464361	0.0413008	0.186701	104.785	-0.447843	0.0499321	0.146452	104.785	-0.692243	0.00262336	0.00839999
BANF1	836.459	-0.558858	4.03976e-09	1.22736e-07	836.459	-0.689931	4.36354e-13	6.28897e-12	836.459	-0.774005	8.09899e-16	9.20801e-15	911.63	-0.127924	0.155944	0.440856	911.63	-0.209781	0.0207333	0.0736583	911.63	-0.154862	0.0860903	0.174049
BANF2	0				0				0				0				0				0
BANK1	0.166925	0	1	1	0.166925	0	1	1	0.166925	1.79467	0.681419	0.80305	0.0820622	-0.979505	0.824125	0.969475	0.0820622	-0.88419	0.840998	0.947176	0.0820622	-0.98298	0.823511	0.919819
BANP	130.415	-0.0180539	0.928364	1	130.415	0.0397055	0.842444	0.943318	130.415	0.345886	0.0815082	0.149182	164.087	0.0632309	0.721181	0.935615	164.087	-0.0315693	0.859835	0.958589	164.087	0.0867927	0.623803	0.787729
BAP1	1655.35	0.115864	0.0952409	0.256116	1655.35	0.334405	1.20932e-06	7.48199e-06	1655.35	0.547508	1.74693e-15	1.94547e-14	820.976	0.0294103	0.67813	0.912563	820.976	0.391744	1.88042e-08	3.66167e-07	820.976	0.685167	1.01067e-23	2.93957e-22
BARD1	169.581	0.0926182	0.613344	0.848385	169.581	0.0776404	0.671383	0.817922	169.581	-0.0702446	0.704771	0.820139	231.546	0.119744	0.447878	0.776218	231.546	0.281467	0.073617	0.197421	231.546	0.474251	0.00229857	0.00747957
BARHL1	0.19048	0	1	1	0.19048	0	1	1	0.19048	1.9644	0.652162	0.781729	0				0				0
BARHL2	0.263113	0	1	1	0.263113	2.46014	0.568831	0.734395	0.263113	0	1	1	0				0				0
BARX1	0.835712	-2.55122	0.423266	0.689317	0.835712	0.94554	0.753751	0.88165	0.835712	-1.48306	0.641575	0.776116	0.64816	-1.86812	0.64774	0.902824	0.64816	1.56149	0.693562	0.873467	0.64816	-1.8716	0.647129	0.808331
BARX2	0				0				0				0				0				0
BASP1	1728.69	-0.347193	1.78331e-07	3.76387e-06	1728.69	-0.584198	2.43906e-18	5.72566e-17	1728.69	-0.772881	3.81006e-30	1.00911e-28	504.629	-0.00233227	0.980092	1	504.629	-0.0111144	0.905848	0.985746	504.629	-0.409708	1.82289e-05	9.2419e-05
BATF	0				0				0				0				0				0
BATF2	0.250388	0	1	1	0.250388	0	1	1	0.250388	2.37789	0.582943	0.723968	10.4169	-1.18667	0.176227	0.473525	10.4169	0.946341	0.232525	0.453339	10.4169	0.752524	0.343587	0.521185
BATF3	58.4013	-0.56641	0.0406088	0.137256	58.4013	-0.645977	0.0196729	0.0483962	58.4013	-1.91282	6.01778e-10	4.12002e-09	31.5106	-0.0716848	0.848653	0.979044	31.5106	-0.863697	0.0291001	0.0966074	31.5106	-0.411251	0.281614	0.448756
BAX	517.039	-0.0444354	0.651715	0.877795	517.039	0.316108	0.00103368	0.00363694	517.039	0.749174	3.70592e-15	4.03081e-14	468.471	0.10111	0.34052	0.679429	468.471	0.127656	0.230351	0.450587	468.471	0.323471	0.00207732	0.00684217
BAZ1A	830.611	-0.208705	0.00708494	0.0353401	830.611	-0.548063	2.85457e-12	3.68161e-11	830.611	-1.18716	4.34608e-47	2.47924e-45	1102.67	0.0120173	0.870063	0.990279	1102.67	-0.0686004	0.353994	0.599567	1102.67	0.149507	0.0407476	0.0927719
BAZ1B	2374.81	-0.193919	5.25086e-05	0.000578836	2374.81	-0.416304	6.58633e-18	1.49452e-16	2374.81	-0.599488	2.86716e-34	8.87623e-33	1693.73	0.0591305	0.393665	0.731973	1693.73	-0.108364	0.12102	0.285813	1693.73	0.186534	0.00692273	0.0199431
BAZ2A	1372.08	-0.0462075	0.496609	0.758914	1372.08	0.0417024	0.537332	0.707323	1372.08	0.207972	0.00209404	0.00579153	2711.72	-0.170402	0.00844622	0.0606991	2711.72	0.00289049	0.964306	1	2711.72	0.131254	0.0411803	0.0935709
BAZ2B	272.387	0.163911	0.198849	0.427264	272.387	0.292639	0.02056	0.0502682	272.387	0.40232	0.00149711	0.00426049	470.831	-0.185091	0.0473928	0.206166	470.831	-0.031293	0.736542	0.906313	470.831	0.0885326	0.33504	0.511764
BBC3	128.492	-0.843702	7.27563e-05	0.000765819	128.492	-0.0266669	0.894586	0.969457	128.492	0.94412	1.30953e-06	6.0507e-06	54.5098	-0.119108	0.698257	0.922833	54.5098	-0.336151	0.280289	0.515305	54.5098	-1.30767	6.7666e-05	0.00030816
BBIP1	357.95	-0.167522	0.10904	0.28202	357.95	-0.0759703	0.46334	0.638472	357.95	-0.0712265	0.495945	0.647595	370.54	-0.192688	0.101136	0.337247	370.54	-0.258696	0.0290461	0.0964751	370.54	-0.001126	0.992288	1
BBOF1	9.9338	0.196815	0.778936	0.957938	9.9338	0.612297	0.372224	0.546118	9.9338	0.443627	0.524018	0.670853	24.7614	1.33402	0.00332543	0.0300244	24.7614	1.06262	0.0212686	0.0751599	24.7614	1.34765	0.00299836	0.00945527
BBOX1	0.0810746	-1.08891	0.804858	0.965971	0.0810746	-1.15197	0.793803	0.906799	0.0810746	-0.982539	0.823589	0.905732	0				0				0
BBS1	59.4489	0.474348	0.128853	0.316806	59.4489	1.11125	0.000261266	0.00105457	59.4489	0.879095	0.00437558	0.011344	67.186	0.1422	0.546798	0.845539	67.186	0.46286	0.0467431	0.138955	67.186	0.193317	0.411029	0.59427
BBS10	218.016	-0.167329	0.260894	0.510369	218.016	0.0110187	0.940276	1	218.016	0.186119	0.205461	0.324911	246.181	-0.189504	0.160014	0.448475	246.181	-0.413114	0.00259523	0.0132245	246.181	-0.820075	4.48724e-09	3.85797e-08
BBS12	40.222	0.780965	0.0231338	0.0892476	40.222	0.988938	0.00364044	0.011158	40.222	0.699166	0.0438923	0.0869162	135.61	-0.086737	0.674559	0.911914	135.61	0.14834	0.470159	0.714891	135.61	-0.0943165	0.648009	0.809085
BBS2	305.17	0.486064	6.00158e-05	0.000647591	305.17	0.612847	3.3329e-07	2.25721e-06	305.17	0.565004	3.19711e-06	1.40293e-05	522.785	0.0234923	0.802731	0.969475	522.785	0.0854841	0.364185	0.611656	522.785	0.0362232	0.699847	0.839565
BBS4	200.366	0.098005	0.572978	0.820588	200.366	-0.53887	0.00240042	0.00772444	200.366	-0.82895	4.94089e-06	2.10142e-05	239.319	0.48316	0.000722268	0.00934227	239.319	0.351098	0.0150083	0.0567363	239.319	0.181387	0.210443	0.358135
BBS5	108.884	-0.357906	0.11786	0.297845	108.884	-0.376947	0.0990205	0.190577	108.884	-0.384984	0.0945318	0.169762	166.091	-0.0492621	0.792429	0.969475	166.091	0.262424	0.157095	0.344312	166.091	0.319987	0.0825949	0.168106
BBS7	302.565	0.259572	0.0827905	0.232243	302.565	0.561557	0.000146834	0.000625645	302.565	0.466737	0.00174807	0.00490788	334.696	0.195199	0.130757	0.397751	334.696	0.539995	2.39188e-05	0.000230778	334.696	0.502374	8.14446e-05	0.00036459
BBS9	149.415	-0.0529346	0.758109	0.943876	149.415	0.0911647	0.592016	0.754942	149.415	-0.00937179	0.956672	1	234.596	0.093037	0.509492	0.819616	234.596	-0.0636773	0.655738	0.855561	234.596	-0.131131	0.357747	0.537324
BBX	720.706	-0.0361414	0.665853	0.887118	720.706	-0.247433	0.00332288	0.010289	720.706	-0.29359	0.000565943	0.00174116	1564.82	0.00222977	0.97173	1	1564.82	0.14415	0.0217416	0.0764941	1564.82	-0.162085	0.010474	0.0286689
BCAM	0.159003	0.834613	0.849804	0.985412	0.159003	0	1	1	0.159003	0.94098	0.830935	0.905732	5.13451	-0.0469186	0.966669	1	5.13451	1.96253	0.0573975	0.162604	5.13451	0.956483	0.367785	0.548341
BCAN	22.1476	2.15674	0.00370836	0.0210441	22.1476	3.7234	1.91511e-07	1.34735e-06	22.1476	4.12306	7.32442e-09	4.46721e-08	14.3517	-0.884133	0.253327	0.578404	14.3517	-0.307584	0.685588	0.868519	14.3517	0.280264	0.70706	0.84638
BCAP29	258.553	0.00386474	0.978785	1	258.553	0.213245	0.137793	0.249872	258.553	0.294537	0.0410565	0.0820074	514.155	-0.125056	0.149778	0.430145	514.155	-0.425536	1.80503e-06	2.3179e-05	514.155	-0.10762	0.214584	0.363445
BCAP31	830.15	0.0225127	0.783612	0.960677	830.15	0.119341	0.142988	0.2575	830.15	0.0632366	0.441813	0.59444	1354.61	-0.0726223	0.380273	0.719765	1354.61	-0.0128371	0.876868	0.969341	1354.61	-0.0874866	0.290647	0.460041
BCAR1	519.303	0.190346	0.0661784	0.197062	519.303	0.141674	0.17136	0.297325	519.303	0.249256	0.0163514	0.0366094	702.738	-0.0332028	0.676996	0.912088	702.738	0.134162	0.090947	0.230474	702.738	0.582999	4.2998e-14	6.15805e-13
BCAR3	185.511	-0.088513	0.596839	0.835907	185.511	-0.210608	0.209576	0.349044	185.511	0.158171	0.341569	0.487635	329.45	-0.201737	0.13044	0.397117	329.45	-0.0409117	0.758409	0.921266	329.45	0.0880338	0.504144	0.686149
BCAS1	1.74763	1.73091	0.448387	0.714275	1.74763	4.02261	0.0545244	0.116116	1.74763	4.04063	0.0540372	0.104124	0.557312	2.80358	0.515332	0.823647	0.557312	0	1	1	0.557312	2.41489	0.576896	0.748519
[truncated: 17,908 more rows]

## Sheet: GSEA Hallmark
	pathway	CLBBAR_24h_pval	CLBBAR_24h_padj	CLBBAR_24h_log2err	CLBBAR_24h_ES	CLBBAR_24h_NES	CLBBAR_24h_size	CLBBAR_24h_leadingEdge	CLBBAR_48h_pval	CLBBAR_48h_padj	CLBBAR_48h_log2err	CLBBAR_48h_ES	CLBBAR_48h_NES	CLBBAR_48h_size	CLBBAR_48h_leadingEdge	CLBBAR_72h_pval	CLBBAR_72h_padj	CLBBAR_72h_log2err	CLBBAR_72h_ES	CLBBAR_72h_NES	CLBBAR_72h_size	CLBBAR_72h_leadingEdge	SKNAS_24h_pval	SKNAS_24h_padj	SKNAS_24h_log2err	SKNAS_24h_ES	SKNAS_24h_NES	SKNAS_24h_size	SKNAS_24h_leadingEdge	SKNAS_48h_pval	SKNAS_48h_padj	SKNAS_48h_log2err	SKNAS_48h_ES	SKNAS_48h_NES	SKNAS_48h_size	SKNAS_48h_leadingEdge	SKNAS_72h_pval	SKNAS_72h_padj	SKNAS_72h_log2err	SKNAS_72h_ES	SKNAS_72h_NES	SKNAS_72h_size	SKNAS_72h_leadingEdge
HALLMARK_MYC_TARGETS_V1	HALLMARK_MYC_TARGETS_V1	5.6379e-37	2.81895e-35	1.58293	-0.751156	-2.86437	193	c("HNRNPA3", "SNRPA", "MCM7", "NPM1", "HNRNPA1", "PABPC4", "HNRNPU", "SRSF1", "SRSF3", "SF3B3", "HNRNPC", "LDHA", "CTPS1", "SET", "HNRNPA2B1", "HNRNPD", "HNRNPR", "DEK", "PCBP1", "SERBP1", "NME1", "SYNCRIP", "HSP90AB1", "CCT3", "SMARCC1", "KPNA2", "XPO1", "C1QBP", "KPNB1", "POLD2", "GNL3", "CBX3", "SRSF2", "G3BP1", "HDAC2", "PPIA", "XPOT", "APEX1", "RAN", "DUT", "NAP1L1", "CUL1", "MCM5", "RAD23B"…	1.05934e-44	5.29672e-43	1.74473	-0.786913	-2.95313	193	c("MCM7", "HNRNPA1", "NPM1", "PABPC4", "SNRPA", "NME1", "HNRNPC", "RPLP0", "SRSF1", "RPS6", "LDHA", "SMARCC1", "HSP90AB1", "C1QBP", "POLD2", "HNRNPU", "SRSF2", "MCM5", "PCBP1", "CTPS1", "PPIA", "HNRNPA3", "HNRNPR", "CCT3", "SET", "RACK1", "RPS5", "MCM6", "VDAC1", "NOLC1", "SERBP1", "HSPD1", "PABPC1", "SYNCRIP", "GNL3", "RPL18", "RPL6", "HNRNPD", "NAP1L1", "SF3B3", "APEX1", "DDX21", "EIF2S2", "PA2…	6.20422e-50	3.10211e-48	1.84285	-0.812261	-2.96713	193	c("LDHA", "RPLP0", "NPM1", "HNRNPA1", "MCM7", "NME1", "RPS6", "HNRNPU", "SMARCC1", "HSP90AB1", "HSPD1", "NOLC1", "MCM6", "CTPS1", "RACK1", "RPS5", "PPIA", "PABPC4", "SERBP1", "FBL", "MCM5", "SYNCRIP", "HNRNPC", "SRSF2", "SNRPA", "C1QBP", "NAP1L1", "MCM2", "CNBP", "DDX21", "PCNA", "RPL6", "ODC1", "SET", "PA2G4", "PABPC1", "PCBP1", "SRSF1", "POLD2", "ABCE1", "IMPDH2", "MCM4", "HNRNPD", "PGK1", "VDA…	6.44223e-13	3.22111e-11	0.921426	-0.55125	-2.22895	191	c("SNRPA", "HNRNPA1", "RPLP0", "NPM1", "PCBP1", "HSP90AB1", "APEX1", "RACK1", "HNRNPA3", "LDHA", "PGK1", "GNL3", "RPL6", "SERBP1", "SF3B3", "IMPDH2", "PABPC4", "DDX18", "CCT2", "CDC20", "RPS6", "KPNB1", "FBL", "SMARCC1", "TUFM", "SRSF3", "MYC", "SRSF1", "NCBP2", "RPS2", "PABPC1", "PPIA", "NHP2", "KPNA2", "PWP1", "CANX", "RPS3", "RPS5", "NAP1L1", "EIF3B", "TOMM70", "PA2G4", "AIMP2", "DHX15", "HSPD…	3.5143e-31	1.75715e-29	1.45334	-0.720909	-2.7991	191	c("RPLP0", "HNRNPA1", "RACK1", "NPM1", "RPL6", "IMPDH2", "FBL", "RPS6", "RPS5", "PABPC1", "RPS3", "SNRPA", "RPS2", "LDHA", "NAP1L1", "HSP90AB1", "PCBP1", "PGK1", "SERBP1", "APEX1", "PABPC4", "EIF2S2", "SMARCC1", "DDX21", "SLC25A3", "HNRNPU", "PPIA", "PSMC4", "HNRNPA3", "DDX18", "NHP2", "TUFM", "PWP1", "CDC20", "RPL14", "PA2G4", "GNL3", "SNRPD2", "TYMS", "CLNS1A", "NCBP2", "RPL18", "GSPT1", "CCT5"…	3.03998e-19	7.59996e-18	1.13309	-0.667943	-2.42596	191	c("RPLP0", "PGK1", "RACK1", "LDHA", "PABPC1", "IMPDH2", "NAP1L1", "HNRNPA1", "NPM1", "FBL", "RPS6", "RPS5", "RPS2", "RPL6", "RPS3", "SERBP1", "SLC25A3", "RPL18", "TUFM", "HSP90AB1", "PCBP1", "RPL14", "SNRPA", "PABPC4", "CLNS1A", "PHB2", "PWP1", "VDAC1", "PPIA", "EIF2S2", "DDX21", "RSL1D1", "APEX1", "EIF3D", "CNBP", "SMARCC1", "AP3S1", "GNL3", "RPL34", "CDK4", "POLD2", "RUVBL2", "SNRPD2", "CYC1", …
HALLMARK_E2F_TARGETS	HALLMARK_E2F_TARGETS	1.09571e-14	1.82619e-13	0.986546	-0.588913	-2.25061	197	c("ANP32E", "MCM7", "HMGA1", "LMNB1", "DDX39A", "SRSF1", "CTPS1", "RRM2", "CBX5", "HNRNPD", "DEK", "DIAPH3", "NME1", "ILF3", "SYNCRIP", "SSRP1", "DNMT1", "KPNA2", "XPO1", "IPO7", "POLD2", "POLD1", "WEE1", "NASP", "SRSF2", "TMPO", "TIMELESS", "CTCF", "PAICS", "NBN", "RAN", "DUT", "NAP1L1", "MCM5", "PLK1", "CSE1L", "MLH1", "MYBL2", "TRA2B", "DCTPP1", "NAA38", "XRCC6", "HMGB3", "EXOSC8", "CKS1B", "N…	8.82745e-12	1.10343e-10	0.875325	-0.565766	-2.12746	197	c("HMGA1", "ANP32E", "MCM7", "NME1", "PAICS", "SRSF1", "POLD2", "SRSF2", "MCM5", "MYBL2", "NASP", "CTPS1", "RRM2", "CBX5", "MCM6", "POLD1", "NOLC1", "SYNCRIP", "ILF3", "MCM3", "CSE1L", "UNG", "HNRNPD", "JPT1", "LMNB1", "NAP1L1", "SSRP1", "PA2G4", "DUT", "TIMELESS", "DCTPP1", "PRPS1", "MCM2", "MCM4", "PCNA", "SNRPB", "DDX39A", "LIG1", "DEK", "IPO7", "DNMT1", "DIAPH3", "CDK4", "RAN", "SLBP", "TFRC"…	9.00884e-29	2.25221e-27	1.39519	-0.712812	-2.61047	197	c("HMGA1", "PAICS", "ANP32E", "RRM2", "MYBL2", "MCM7", "NME1", "NOLC1", "MCM6", "CTPS1", "NASP", "CSE1L", "MCM5", "SYNCRIP", "MCM3", "SRSF2", "JPT1", "NAP1L1", "MCM2", "PCNA", "PA2G4", "TFRC", "SRSF1", "POLD2", "MCM4", "HNRNPD", "DCTPP1", "ILF3", "SSRP1", "PRKDC", "DEK", "PRPS1", "CDK4", "CBX5", "LMNB1", "UNG", "MAD2L1", "XPO1", "SLBP", "STMN1", "TK1", "KPNA2", "RAN", "DUT", "AURKB", "IPO7", "TMP…	0.0885257	0.173385	0.0883886	0.266767	1.17779	198	c("BRCA1", "PSMC3IP", "POLE", "BRCA2", "GINS4", "PCNA", "MTHFD2", "MYBL2", "MCM2", "WDR90", "MCM4", "ATAD2", "MMS22L", "ORC6", "CSE1L", "PRDX4", "SMC6", "SLBP", "KIF22", "ASF1B", "HELLS", "TRIP13", "RPA2", "MCM3", "CTPS1", "TIPIN", "POLA2", "PHF5A", "GINS3", "RFC2", "SPC24", "RAD51C", "RNASEH2A", "DIAPH3", "EIF2S1", "TK1", "TUBG1", "MELK", "CHEK1", "POP7", "PLK4", "DCLRE1B")	6.23574e-08	1.55893e-06	0.704976	-0.493304	-1.92171	198	c("ANP32E", "RRM2", "TFRC", "NAP1L1", "IPO7", "CENPE", "HMGA1", "ILF3", "PLK1", "JPT1", "SSRP1", "PAICS", "CDC20", "LBR", "TMPO", "PA2G4", "TOP2A", "RAD21", "GSPT1", "NBN", "ESPL1", "MCM5", "KPNA2", "SRSF2", "KIF4A", "BUB1B", "POLD2", "SRSF1", "NME1", "MXD3", "MYC", "LMNB1", "SYNCRIP", "DEPDC1", "CDK4", "AURKA", "NCAPD2", "STMN1", "HMMR", "HNRNPD", "CHEK2", "NUDT21", "EXOSC8", "DEK", "LYAR", "AUR…	0.0441332	0.110333	0.0776715	-0.352657	-1.28499	198	c("NAP1L1", "ANP32E", "PAICS", "TOP2A", "RRM2", "IPO7", "TFRC", "HMGA1", "CENPE", "STMN1", "JPT1", "CHEK2", "RAD21", "CDK4", "POLD2", "PLK1", "SSRP1", "PA2G4", "GSPT1", "MYBL2", "HMMR", "NCAPD2", "LBR", "ESPL1", "NME1", "RAN", "CDKN3", "TMPO", "PTTG1", "LMNB1", "ILF3", "TBRG4", "CIT", "DLGAP5", "EXOSC8", "AURKA", "SPC24", "CDCA3", "CDC20", "AURKB", "AK2", "HNRNPD", "KIF4A", "CCNB2", "MXD3", "RNAS…
HALLMARK_MTORC1_SIGNALING	HALLMARK_MTORC1_SIGNALING	1.31917e-11	1.64896e-10	0.875325	-0.552012	-2.10959	197	c("PDK1", "BCAT1", "DDX39A", "LDHA", "RRM2", "HK2", "HMBS", "ENO1", "INSIG1", "SLC2A1", "PSAT1", "IMMT", "GMPS", "MLLT11", "NMT1", "GAPDH", "FADS1", "ACLY", "CALR", "PPIA", "PPA1", "LDLR", "HSPD1", "PLK1", "AK4", "STIP1", "IDH1", "UBE2D3", "DDIT4", "SCD", "CCT6A", "BHLHE40", "PGK1", "HMGCS1", "GPI", "CCNG1", "HPRT1", "UNG", "HMGCR", "PIK3R3", "SQLE", "PSME3", "ELOVL6", "GBE1", "EIF2S2", "MCM2", "…	1.59127e-16	3.97817e-15	1.04763	-0.617975	-2.32378	197	c("PDK1", "HK2", "SCD", "BCAT1", "PSAT1", "LDHA", "ACLY", "ENO1", "GAPDH", "RRM2", "GPI", "PPA1", "SLC2A1", "PPIA", "DDIT4", "IDH1", "MLLT11", "HSPD1", "IMMT", "INSIG1", "GMPS", "SLC7A5", "FADS1", "UNG", "HMGCS1", "HMBS", "EIF2S2", "SLC6A6", "PIK3R3", "STIP1", "MCM2", "MCM4", "ELOVL6", "AK4", "DDX39A", "LDLR", "PSME3", "CALR", "HMGCR", "SQLE", "TFRC", "PGM1", "DHCR7", "HSPA9", "PHGDH", "CCT6A", "…	2.02921e-24	3.38202e-23	1.27903	-0.685135	-2.50911	197	c("PDK1", "HK2", "LDHA", "ENO1", "RRM2", "SCD", "PSAT1", "BCAT1", "ACLY", "GAPDH", "PPA1", "GPI", "HSPD1", "PPIA", "AK4", "GMPS", "FADS1", "SLC2A1", "MCM2", "TPI1", "TFRC", "DDIT4", "MCM4", "PIK3R3", "PHGDH", "PGK1", "SHMT2", "HMGCS1", "SLC7A5", "EIF2S2", "UNG", "ELOVL6", "PRDX1", "IDH1", "HMGCR", "STIP1", "CCT6A", "CTSC", "TXNRD1", "SLC6A6", "SQLE", "MLLT11", "CDC25A", "INSIG1", "HSPE1", "TMEM97…	0.0333569	0.092658	0.0928975	-0.321148	-1.30501	197	c("TFRC", "GAPDH", "ENO1", "PDK1", "LDHA", "PGK1", "DDX39A", "PLK1", "LTA4H", "CCNG1", "SQSTM1", "GBE1", "MLLT11", "PPA1", "PPIA", "CANX", "NMT1", "CALR", "GPI", "HSPD1", "SLC6A6", "IMMT", "SERPINH1", "AURKA", "HK2", "FADS1", "BUB1", "PITPNB", "M6PR", "HMBS", "BTG2", "CCNF", "COPS5", "HSPA9", "ACLY", "ACACA", "RRM2", "PSMD13")	1.20983e-07	1.89175e-06	0.690132	-0.488276	-1.90002	197	c("GAPDH", "MLLT11", "PDK1", "RRM2", "LDHA", "TFRC", "ENO1", "PGK1", "FADS1", "EIF2S2", "PPA1", "PLK1", "BCAT1", "HK2", "PPIA", "SERP1", "PSMC4", "CCNG1", "SQSTM1", "HSPD1", "CCNF", "SLC6A6", "GBE1", "LTA4H", "SLC2A3", "HSPA9", "CCT6A", "PDAP1", "CORO1A", "M6PR", "AURKA", "IMMT", "PNP", "UBE2D3", "ACLY", "BTG2", "TXNRD1", "ADD3", "ERO1A", "SSR1", "SORD", "BUB1", "PSMB5", "PGM1", "TCEA1", "CYP51A1…	2.58699e-08	3.23374e-07	0.733762	-0.534656	-1.94765	197	c("GAPDH", "PGK1", "LDHA", "HK2", "ENO1", "PDK1", "GPI", "MLLT11", "AK4", "FADS1", "ERO1A", "ALDOA", "SLC2A3", "SLC2A1", "P4HA1", "BHLHE40", "RRM2", "TFRC", "PGM1", "DDIT4", "CCNG1", "SERP1", "GBE1", "LTA4H", "PPIA", "TPI1", "EIF2S2", "PPA1", "BCAT1", "NAMPT", "PFKL", "M6PR", "GGA2", "PLK1", "VLDLR", "ADD3", "IMMT", "SLC6A6", "TM7SF2", "HPRT1", "PDAP1", "SERPINH1", "TRIB3", "SLC1A5", "CORO1A", "H…
HALLMARK_G2M_CHECKPOINT	HALLMARK_G2M_CHECKPOINT	6.38618e-15	1.59655e-13	0.996986	-0.599555	-2.28895	195	c("NSD2", "HMGA1", "LMNB1", "DDX39A", "HNRNPU", "SRSF1", "SFPQ", "HNRNPD", "NCL", "ILF3", "SYNCRIP", "HMGN2", "SMARCC1", "LIG3", "KPNA2", "MARCKS", "XPO1", "CCND1", "KPNB1", "NASP", "SRSF2", "CBX1", "G3BP1", "TMPO", "CTCF", "SRSF10", "CUL1", "MCM5", "RAD23B", "PLK1", "ODC1", "EWSR1", "MYBL2", "HSPA8", "TRA2B", "RBM14", "PAFAH1B1", "HMGB3", "MEIS2", "SAP30", "CKS1B", "MTF2", "JPT1", "AURKB", "SNRP…	2.7577e-11	2.7577e-10	0.863415	-0.552347	-2.07536	195	c("HMGA1", "SRSF1", "SMARCC1", "NSD2", "HNRNPU", "SRSF2", "MCM5", "MYBL2", "NASP", "NCL", "SFPQ", "RBM14", "CBX1", "MCM6", "MARCKS", "NOLC1", "SYNCRIP", "ILF3", "HSPA8", "SLC7A5", "EWSR1", "MCM3", "HNRNPD", "LIG3", "JPT1", "LMNB1", "SMAD3", "G3BP1", "UCK2", "MCM2", "DDX39A", "ABL1", "SQLE", "CCND1", "CDK4", "MEIS2", "TRA2B", "RAD23B", "HMGN2", "SLC7A1", "MEIS1", "KPNA2", "CDC25A", "E2F1", "KPNB1"…	6.39992e-22	7.9999e-21	1.21254	-0.671979	-2.45661	195	c("HMGA1", "MYBL2", "HNRNPU", "NCL", "SMARCC1", "NOLC1", "MCM6", "NSD2", "NASP", "MCM5", "SYNCRIP", "MCM3", "SRSF2", "JPT1", "MCM2", "CBX1", "MARCKS", "ODC1", "SMAD3", "SRSF1", "SFPQ", "HNRNPD", "ILF3", "CDK4", "G3BP1", "UCK2", "SLC7A5", "CDC6", "LIG3", "LMNB1", "HSPA8", "MAD2L1", "XPO1", "DKC1", "STMN1", "KPNA2", "AURKB", "TMPO", "SQLE", "TOP2A", "RBM14", "CDC25A", "KPNB1", "EWSR1", "RAD23B", "H…	0.0901604	0.173385	0.0554274	-0.301258	-1.22101	194	c("SFPQ", "MARCKS", "DDX39A", "ILF3", "EWSR1", "PLK1", "HMGN2", "CDC20", "KPNB1", "SMAD3", "NUMA1", "SMARCC1", "NSD2", "MYC", "SRSF1", "PRPF4B", "TGFB1", "KPNA2", "JPT1", "CENPF", "HMGA1", "AURKA", "GSPT1", "BUB1", "MTF2", "HNRNPU", "CCNF", "TLE3", "DKC1", "TOP2A", "CDC27", "AMD1", "PAFAH1B1", "UBE2C", "TROAP", "HSPA8", "LMNB1", "CCNB2", "MEIS1", "E2F4", "ATRX", "TRA2B", "FOXN3", "PURA", "AURKB",…	1.5134e-07	1.89175e-06	0.690132	-0.494869	-1.92446	194	c("EWSR1", "CENPE", "MARCKS", "HMGA1", "SMARCC1", "ILF3", "PLK1", "HNRNPU", "JPT1", "CDC20", "LBR", "HMGN2", "TMPO", "TOP2A", "RAD21", "CENPF", "TGFB1", "GSPT1", "CCNA2", "KPNB1", "ESPL1", "MCM5", "KPNA2", "SRSF2", "KIF4A", "SRSF1", "ATRX", "SLC7A1", "UCK2", "CCNF", "DKC1", "MYC", "LMNB1", "SYNCRIP", "AMD1", "CDK4", "AURKA", "RBM14", "TPX2", "STMN1", "HMMR", "MTF2", "HNRNPD", "CUL4A", "G3BP1", "O…	0.416039	0.520049	0.0212824	-0.280616	-1.021	194	c("TGFB1", "TOP2A", "HMGA1", "CENPE", "MARCKS", "STMN1", "SMARCC1", "JPT1", "RAD21", "BCL3", "CDK4", "PLK1", "CCNA2", "UBE2C", "GSPT1", "MYBL2", "HMMR", "NUSAP1", "LBR", "HMGN2", "ESPL1", "HNRNPU", "CDKN3", "SLC7A1", "TMPO", "SMAD3", "TPX2", "UCK2", "PTTG1", "DKC1", "LMNB1", "ILF3", "ODF2", "AURKA", "G3BP1", "CCNF", "CDC20", "MTF2", "AURKB", "HNRNPD", "KPNB1", "SQLE", "KIF4A", "CCNB2", "AMD1")
HALLMARK_MYC_TARGETS_V2	HALLMARK_MYC_TARGETS_V2	1.61485e-07	1.61485e-06	0.690132	-0.673523	-2.1704	57	c("NPM1", "HK2", "PPRC1", "GNL3", "CBX3", "UTP20", "MYBBP1A", "MCM5", "HSPD1", "PLK1", "LAS1L", "DCTPP1", "WDR43", "DDX18", "GRWD1", "RRP12", "UNG", "PA2G4", "MRTO4", "SLC19A1", "DUSP2", "CDK4", "SRM", "HSPE1", "PES1", "IMP4", "MPHOSPH10", "AIMP2")	2.08078e-12	3.46796e-11	0.898671	-0.759499	-2.41111	57	c("NPM1", "HK2", "PPRC1", "MCM5", "MYBBP1A", "NOLC1", "HSPD1", "GNL3", "UNG", "PA2G4", "UTP20", "DCTPP1", "MCM4", "IMP4", "CBX3", "CDK4", "RRP12", "PES1", "WDR43", "GRWD1", "HSPE1", "SRM", "RABEPK", "MPHOSPH10", "LAS1L", "EXOSC5", "RCL1", "SLC19A1", "DDX18", "TMEM97", "PLK1", "RRP9", "AIMP2", "MRTO4", "SLC29A2", "NOP16")	1.04399e-12	1.04399e-11	0.91012	-0.784874	-2.44012	57	c("HK2", "NPM1", "HSPD1", "NOLC1", "MCM5", "PA2G4", "MCM4", "DCTPP1", "CDK4", "PPRC1", "GNL3", "SRM", "UNG", "MYBBP1A", "CBX3", "HSPE1", "TMEM97", "LAS1L", "IMP4", "RCL1", "UTP20", "WDR43", "GRWD1", "EXOSC5", "RABEPK", "RRP12", "PLK1", "SLC29A2", "TBRG4", "PES1", "RRP9", "MRTO4", "SORD", "NOP56", "SLC19A1", "AIMP2", "NOP16", "BYSL", "PUS1", "PLK4", "TCOF1", "DDX18", "NDUFAF4")	1.23799e-06	1.54748e-05	0.643552	-0.635344	-2.14324	57	c("NPM1", "GNL3", "PLK1", "DDX18", "MYC", "MYBBP1A", "PA2G4", "AIMP2", "HSPD1", "HK2", "GRWD1", "PPRC1", "WDR43", "PES1", "RRP12", "MPHOSPH10", "SORD", "SUPV3L1", "PPAN", "UTP20", "NOP16", "FARSA", "IMP4", "TCOF1", "TBRG4", "NOP2", "DUSP2", "MCM5", "CBX3", "RRP9", "UNG", "NDUFAF4", "NOLC1", "WDR74", "TFB2M", "DCTPP1", "BYSL", "SRM", "RCL1", "SLC29A2", "EXOSC5")	3.12009e-07	3.12009e-06	0.674963	-0.664465	-2.16616	57	c("NPM1", "PLK1", "HK2", "DDX18", "MYBBP1A", "FARSA", "PA2G4", "GNL3", "HSPD1", "MCM5", "SRM", "MYC", "MPHOSPH10", "CDK4", "PES1", "WDR43", "PPRC1", "EXOSC5", "LAS1L", "IMP4", "SORD", "TBRG4", "UNG", "RRP12", "GRWD1", "NIP7", "NOP16", "NOLC1", "SLC29A2", "NOP2", "PRMT3", "RCL1", "PPAN", "CBX3", "AIMP2")	0.005	0.025	0.256635	-0.525926	-1.62275	57	c("HK2", "NPM1", "FARSA", "GNL3", "CDK4", "PLK1", "DDX18", "PA2G4", "SLC29A2", "EXOSC5", "HSPD1", "MYBBP1A", "LAS1L", "TBRG4")
HALLMARK_P53_PATHWAY	HALLMARK_P53_PATHWAY	0.00236693	0.0147933	0.431708	0.34675	1.48395	187	c("HEXIM1", "PPP1R15A", "TOB1", "ATF3", "RAD9A", "RETSAT", "HSPA4L", "FDXR", "TSPYL2", "PIDD1", "DCXR", "XPC", "KIF13B", "HBEGF", "GADD45A", "IRAK1", "STOM", "CSRNP2", "TCN2", "CTSD", "PRKAB1", "DRAM1", "SAT1", "CCP110", "DDIT3", "ANKRA2", "VWA5A", "DDB2", "TRAFD1", "ERCC5", "POLH", "PLK3", "CEBPA", "PTPRE", "ABAT", "POM121", "KLF4", "RB1", "CDKN2A", "TRIAP1", "WRAP73", "CDKN2B", "TGFA", "FOS", "…	3.32393e-07	2.7662e-06	0.674963	0.43797	1.8426	187	c("HEXIM1", "GADD45A", "RAD9A", "PTPRE", "ATF3", "HSPA4L", "ZMAT3", "VWA5A", "PIDD1", "CSRNP2", "CDKN1A", "CCP110", "DRAM1", "KIF13B", "TSPYL2", "NDRG1", "HBEGF", "DDB2", "TOB1", "PPP1R15A", "FDXR", "PLK3", "BLCAP", "PPM1D", "POLH", "IRAK1", "XPC", "SESN1", "IER5", "PLXNB2", "UPP1", "MDM2", "TP53", "TCN2", "FOS", "RPS27L", "RETSAT", "PRKAB1", "CDKN2AIP", "RB1", "PLK2", "DDIT3", "PHLDA3", "ABAT", …	8.83635e-10	7.36362e-09	0.801216	0.493903	2.04046	187	c("HEXIM1", "PIDD1", "GADD45A", "ZMAT3", "PLXNB2", "PTPRE", "MDM2", "CDKN1A", "RAD9A", "ATF3", "PPP1R15A", "PHLDA3", "FDXR", "DDB2", "TSPYL2", "VWA5A", "HSPA4L", "DRAM1", "BLCAP", "NDRG1", "PLK3", "TOB1", "CYFIP2", "PPM1D", "CSRNP2", "POLH", "DDIT3", "TP53", "PLK2", "RPS27L", "PRKAB1", "SESN1", "XPC", "FOS", "BAX", "SLC3A2", "IER5", "KIF13B", "BTG2", "CCP110", "ABAT", "HBEGF", "NHLH2", "UPP1", "C…	0.376372	0.470465	0.0240857	-0.25713	-1.03573	184	c("TXNIP", "RACK1", "F2R", "S100A4", "COQ8A", "RGS16", "CCNG1", "NDRG1", "ZFP36L1", "SP1", "TGFB1", "RPS12", "APP", "TM4SF1", "RALGDS", "IP6K2", "PROCR", "TP53", "BTG2", "BTG1", "RPL18", "RHBDF2", "FAM162A", "ABCC5", "NOTCH1", "PITPNC1", "TPRKB", "S100A10")	0.175888	0.395448	0.0392827	-0.295248	-1.14086	184	c("RACK1", "RPS12", "TXNIP", "F2R", "S100A4", "CCNG1", "LDHB", "RPL18", "TGFB1", "LIF", "RGS16", "HINT1", "STEAP3", "IP6K2", "COQ8A", "SP1", "SEC61A1", "NDRG1", "RPL36", "SDC1", "PROCR", "BTG2", "ZFP36L1", "BTG1", "FAM162A", "NUDT15", "ABCC5", "RALGDS", "SLC7A11", "TRIB3", "RRP8", "DDIT4", "JUN", "RHBDF2", "TCN2", "ADA", "APP", "FOS", "S100A10", "FBXW7")	0.116031	0.223136	0.0467507	-0.332345	-1.20199	184	c("NDRG1", "RACK1", "F2R", "RPS12", "TGFB1", "FAM162A", "TXNIP", "RPL18", "S100A4", "DDIT4", "CCNG1", "LIF", "APP", "RPL36", "SP1", "STEAP3", "RHBDF2", "HINT1", "S100A10", "LDHB", "ZFP36L1", "PROCR", "IL1A", "TRIB3", "DDB2", "COQ8A", "CYFIP2", "RALGDS", "IRAK1")
HALLMARK_OXIDATIVE_PHOSPHORYLATION	HALLMARK_OXIDATIVE_PHOSPHORYLATION	0.0144306	0.0655935	0.136483	-0.362622	-1.38581	197	c("LDHA", "IMMT", "NDUFS2", "SLC25A5", "CPT1A", "CS", "ATP5MC2", "LDHB", "IDH1", "ACAT1", "PRDX3", "SLC25A3", "PDHB", "ATP5F1D", "GPI", "VDAC1", "MRPL11", "PHB2", "COX5A", "LRPPRC", "BDH2", "ATP1B1", "HSPA9", "PDHA1", "TOMM22", "OXA1L", "HADHA", "TIMM13", "FXN", "OGDH", "TIMM9", "PDP1", "DLD", "FDX1", "NDUFB8", "ATP5PB", "GOT2", "UQCRFS1", "ATP6V1C1", "ATP5MC1", "IDH3B", "COX7B", "MAOB", "ATP5F1A…	3.87268e-07	2.7662e-06	0.674963	-0.488548	-1.83709	197	c("LDHA", "GPI", "VDAC1", "IDH1", "LDHB", "IMMT", "ATP5MC2", "SLC25A5", "PHB2", "NDUFS2", "PRDX3", "CS", "HADHA", "MDH2", "SLC25A3", "ACAT1", "MRPL11", "COX5A", "ATP5F1D", "GLUD1", "HSPA9", "LRPPRC", "BDH2", "ATP5MC1", "UQCRH", "PDHB", "ATP5F1A", "GOT2", "CPT1A", "OXA1L", "NDUFB4", "TOMM22", "FDX1", "IDH3G", "NDUFS8", "TIMM9", "PDHA1", "COX7C", "NDUFS4", "MRPS15", "TIMM13", "COX7B", "CYB5A", "TIM…	5.06414e-09	3.61724e-08	0.761461	-0.531652	-1.94702	197	c("LDHA", "GPI", "LDHB", "HADHA", "VDAC1", "IDH2", "PHB2", "IDH1", "MDH2", "COX5A", "CS", "ACAT1", "SLC25A5", "SLC25A3", "GLUD1", "MRPL11", "ATP5MC2", "BDH2", "GOT2", "PRDX3", "UQCRH", "NDUFS2", "ATP5F1A", "IMMT", "PDHA1", "LRPPRC", "ATP5MC1", "OXA1L", "FH", "HSPA9", "CYB5A", "NDUFB4", "ATP5MC3", "ATP5F1D", "MRPL15", "PDHB", "AFG3L2", "COX7C", "ATP5F1B", "ACADM", "ECI1", "AIFM1", "SUCLG1", "MDH1"…	0.0966973	0.179069	0.0844604	0.264285	1.16683	198	c("NDUFC1", "SLC25A4", "CYCS", "NDUFA8", "ECHS1", "ACO2", "ATP5MF", "IDH2", "SUCLA2", "MTRR", "PHYH", "ATP6V0C", "MFN2", "TIMM17A", "NDUFB1", "UQCRC1", "SDHC", "NDUFB2", "ATP6V1E1", "NQO2", "NDUFA5", "UQCR10", "ECI1", "IDH3A", "COX11", "SDHA", "ECH1", "CASP7", "ATP5MG", "FH", "ATP6AP1", "SLC25A20", "ALAS1", "GOT2", "NDUFA2", "PDHX", "ACAA2", "ISCA1", "NDUFA4", "NDUFA1", "GRPEL1", "NDUFS6", "SURF1…	0.0117302	0.0533191	0.161159	-0.359497	-1.40045	198	c("LDHA", "SLC25A5", "CS", "ATP5MC2", "SLC25A3", "NDUFS2", "ATP5F1A", "LDHB", "MDH2", "OXA1L", "PDP1", "CYC1", "ACADVL", "VDAC1", "PHB2", "TOMM70", "HSPA9", "UQCRH", "ATP5F1B", "CPT1A", "IMMT", "BCKDHA", "COX5A", "MTRF1", "HADHA", "VDAC3", "NDUFB4", "HTRA2", "TOMM22", "TIMM10", "ACAT1", "TIMM9", "ATP5F1D", "ALDH6A1", "COX7A2L", "BDH2", "IDH1", "PDHB", "VDAC2", "UQCRC2", "PRDX3", "PDHA1", "ACADM",…	0.0089852	0.0345585	0.175004	-0.386975	-1.41003	198	c("LDHA", "GPI", "SLC25A3", "OXA1L", "ACADVL", "NDUFS2", "PHB2", "UQCRC2", "ATP5F1A", "ATP5MC2", "MDH2", "VDAC1", "SLC25A5", "CS", "ATP5F1B", "CYC1", "BCKDHA", "IMMT", "IDH2", "HADHA", "ECI1", "UQCRH", "LDHB", "SURF1", "GPX4", "VDAC2", "PMPCA", "MRPS30", "COX7C", "MTRF1", "DLST", "TOMM70", "HTRA2", "ALDH6A1", "PRDX3", "DECR1", "COX7A2", "TIMM9", "BDH2", "TOMM22", "NNT", "MGST3", "ATP5F1D", "COX8A…
HALLMARK_GLYCOLYSIS	HALLMARK_GLYCOLYSIS	0.0184511	0.0658969	0.120421	-0.356629	-1.36235	196	c("LDHA", "HK2", "ENO1", "CLN6", "B4GALT2", "EGFR", "NASP", "SLC25A13", "VEGFA", "DPYSL4", "PPIA", "ME2", "FAM162A", "AK4", "IDH1", "DDIT4", "PGAM1", "PGK1", "SAP30", "PRPS1", "PGLS", "FKBP4", "CHST2", "PFKP", "CD44", "VCAN", "SDC2", "MED24", "VLDLR", "AKR1A1", "PKM", "DLD", "SDC1", "STMN1", "CHST1", "MXI1", "GOT2", "GYS1", "PGM2", "KIF20A", "PSMC4", "MDH1", "TPI1", "HSPA5", "CLDN3", "EXT1", "PPP…	0.00409312	0.0144437	0.256635	-0.389164	-1.46243	196	c("HK2", "CLN6", "LDHA", "ENO1", "B4GALT2", "NASP", "PPIA", "DDIT4", "IDH1", "SLC25A13", "PFKP", "DPYSL4", "VEGFA", "PGLS", "PRPS1", "EGFR", "ALDH7A1", "AK4", "MDH2", "FKBP4", "ME2", "FAM162A", "PGAM1", "AKR1A1", "PGK1", "STMN1", "GNPDA1", "GOT2", "MXI1", "HDLBP", "SDC1", "SLC37A4", "ARPP19", "RRAGD", "HAX1", "CHST2", "SDC2", "GPC1", "SOD1", "CYB5A", "ERO1A", "TALDO1")	4.20398e-07	2.62749e-06	0.674963	-0.506322	-1.85243	196	c("HK2", "LDHA", "ENO1", "PFKP", "NASP", "PPIA", "FKBP4", "AK4", "ALDH7A1", "CLN6", "B4GALT2", "TPI1", "PGAM1", "FAM162A", "DDIT4", "PGK1", "PRPS1", "SLC25A13", "STMN1", "ME2", "IDH1", "MDH2", "AKR1A1", "VEGFA", "GOT2", "DPYSL4", "HDLBP", "PKM", "PGLS", "SDC1", "EGFR", "RRAGD", "SOD1", "GNPDA1", "GALK1", "SLC37A4", "TXN", "PGM2", "MXI1", "CYB5A", "ARPP19", "TALDO1", "CASP6", "ERO1A", "POLR3K", "P…	0.256797	0.345943	0.0307562	-0.269616	-1.09084	192	c("ENO1", "VCAN", "LDHA", "PGK1", "KIF20A", "MXI1", "PAM", "PPIA", "EGFR", "SLC25A13", "ENO2", "GYS1", "NT5E", "DCN", "P4HA2", "IRS2", "PGAM1", "AURKA", "MDH2", "HDLBP", "HK2", "PLOD1", "DEPDC1", "PGLS", "B4GALT2", "FAM162A", "PKM", "SLC25A10", "SOX9", "AKR1A1", "MED24", "CD44", "CASP6", "ECD")	0.0210016	0.0722022	0.119991	-0.346336	-1.34496	192	c("LDHA", "ENO1", "PGK1", "VCAN", "KIF20A", "SLC25A10", "ENO2", "HK2", "PPIA", "PGLS", "PSMC4", "IRS2", "ARPP19", "SLC25A13", "MDH2", "MXI1", "HDLBP", "PGAM1", "DEPDC1", "PGM2", "SDC1", "AURKA", "MPI", "STMN1", "HMMR", "SOX9", "CASP6", "CD44", "AKR1A1", "FAM162A", "ERO1A", "CLN6", "CENPA", "PYGL", "B4GALT2", "IDH1", "RRAGD", "SOD1", "ME2", "DDIT4", "PRPS1", "LHPP", "GYS1", "TALDO1", "GALE", "KIF2…	3.32173e-12	5.53621e-11	0.898671	-0.595432	-2.16388	192	c("ENO2", "PGK1", "LDHA", "HK2", "ENO1", "SLC16A3", "PLOD1", "VEGFA", "MXI1", "PGAM1", "IRS2", "AK4", "ERO1A", "PFKP", "ALDOA", "FAM162A", "VCAN", "P4HA1", "MPI", "PGLS", "DDIT4", "PYGL", "SOX9", "MDH2", "SLC25A10", "PPIA", "KIF20A", "TPI1", "GYS1", "STMN1", "ARPP19", "ANKZF1", "RRAGD", "EFNA3", "ALDH7A1", "NOL3", "SPAG4", "VLDLR", "P4HA2", "DPYSL4", "HMMR", "ADORA2B", "GALK1", "PPFIA4", "GPC3", …
HALLMARK_MYOGENESIS	HALLMARK_MYOGENESIS	0.00201458	0.0143898	0.431708	0.356525	1.51032	172	c("SMTN", "DMPK", "BAG1", "TSC2", "GAA", "PDLIM7", "ATP6AP1", "SPTAN1", "CRAT", "GSN", "GPX3", "ENO3", "HBEGF", "MEF2A", "EIF4A2", "AEBP1", "MRAS", "GADD45B", "LDB3", "VIPR1", "COL6A2", "HDAC5", "FLII", "FKBP1B", "STC2", "AGL", "SPARC", "ACHE", "AGRN", "ITGA7", "MYO1C", "RB1", "MYLK", "MYOM2", "TCAP", "SPEG", "ATP2A1", "REEP1", "KLF5", "SH3BGR", "SIRT2", "KIFC3", "CDKN1A", "PPP1R3C", "PDE4DIP", "…	2.71205e-05	0.000150669	0.57561	0.412329	1.71384	172	c("ENO3", "NAV2", "ADAM12", "SMTN", "DMPK", "SPTAN1", "ATP6AP1", "GPX3", "CDKN1A", "MEF2A", "AGRN", "TSC2", "HBEGF", "ACHE", "EIF4A2", "ITGA7", "BAG1", "GSN", "PRNP", "COL6A2", "AEBP1", "PLXNB2", "MAPRE3", "PDLIM7", "MYH9", "VIPR1", "MYH7", "RB1", "FKBP1B", "HDAC5", "IFRD1", "MYO1C", "PICK1", "MYOM1", "GADD45B", "KLF5", "MRAS", "PPP1R3C", "SPARC", "IGFBP3", "ATP2A1", "LDB3", "SLC6A8", "PPFIA4", "…	1.15799e-05	6.43329e-05	0.593325	0.423474	1.73072	172	c("NAV2", "PLXNB2", "ENO3", "DMPK", "CDKN1A", "SMTN", "TSC2", "ATP6AP1", "MEF2A", "GPX3", "ACHE", "SPTAN1", "AEBP1", "AGRN", "BAG1", "COL6A2", "MYH9", "PRNP", "HDAC5", "SPEG", "GSN", "PDLIM7", "EIF4A2", "MYH7", "PICK1", "ITGA7", "HBEGF", "MAPRE3", "FLII", "IFRD1", "SPARC", "TNNT2", "COL3A1", "RYR1", "IGFBP3", "ATP2A1", "KIFC3", "ADAM12", "GADD45B", "MYOM1", "MRAS", "CLU", "TPM2", "VIPR1", "SLC6A8…	0.17477	0.257014	0.0388026	-0.285913	-1.14446	174	c("COL3A1", "ABLIM1", "ITGB5", "COL6A2", "NAV2", "PFKM", "SVIL", "FHL1", "TGFB1", "MYL6B", "CHRNB1", "APP", "CNN3", "MYO1C", "NQO1", "CD36", "COL1A1", "KCNH2", "NCAM1", "APLNR", "FLII", "NOTCH1", "PDE4DIP", "TAGLN", "SCHIP1", "AEBP1", "COL4A2", "PICK1", "BIN1", "ADAM12", "FOXO4", "SPARC", "HSPB8", "IGFBP3", "AKT2", "MB", "TEAD4")	0.0216606	0.0722022	0.170004	0.317398	1.31702	174	c("AGRN", "SPARC", "GPX3", "BAG1", "ATP6AP1", "TSC2", "DMPK", "PLXNB2", "PPP1R3C", "SLC6A8", "ATP2A1", "STC2", "PDLIM7", "CKB", "TNNT1", "MEF2A", "IFRD1", "MYOM1", "GADD45B", "ITGA7", "PGAM2", "GNAO1", "KLF5", "FKBP1B", "TNNT2", "MRAS", "EPHB3", "PPFIA4", "MEF2D", "SORBS3", "TPM2", "CLU", "KIFC3", "MYH9", "ENO3", "HBEGF", "IGFBP3")	0.249631	0.34671	0.0301859	-0.308191	-1.10745	174	c("COL6A2", "TGFB1", "BHLHE40", "FHL1", "COL3A1", "ITGB5", "MYL6B", "SVIL", "APP", "ABLIM1", "COL1A1", "GAA", "MYO1C", "EFS", "FDPS", "AEBP1", "PPFIA4", "BIN1", "CHRNB1", "PFKM", "AKT2", "FOXO4", "SCHIP1", "ADAM12", "CD36", "TEAD4")
HALLMARK_HYPOXIA	HALLMARK_HYPOXIA	0.00163039	0.0135866	0.45506	-0.400263	-1.51905	187	c("PDK1", "LDHA", "HK2", "SCARB1", "ENO1", "KLF7", "SLC2A1", "EGFR", "GAPDH", "BNIP3L", "ETS1", "NDST1", "VEGFA", "DPYSL4", "PIM1", "NEDD4L", "FAM162A", "AK4", "DDIT4", "BCL2", "HK1", "BHLHE40", "PGK1", "GPI", "JUN", "SAP30", "GBE1", "CHST2", "PFKP", "PGM1", "SLC6A6", "SDC2", "VLDLR")	0.00413116	0.0144437	0.256635	-0.391227	-1.46307	187	c("SCARB1", "PDK1", "HK2", "LDHA", "ENO1", "GAPDH", "GPI", "SLC2A1", "KLF7", "DDIT4", "PFKP", "DPYSL4", "VEGFA", "SLC6A6", "BCL2", "EGFR", "HK1", "AK4", "FAM162A", "PIM1", "ETS1", "PGM1", "NEDD4L", "NDST1", "PGK1", "JUN", "GRHPR", "BHLHE40", "MXI1", "HDLBP", "BNIP3L", "ALDOC", "SLC37A4", "RRAGD", "XPNPEP1", "WSB1", "CHST2", "CA12", "SDC2", "SIAH2", "GPC1", "ERO1A", "TPI1", "TPD52", "ATP7A", "CXCR…	2.18465e-05	0.000109233	0.57561	-0.466177	-1.69743	187	c("PDK1", "SCARB1", "HK2", "LDHA", "ENO1", "GAPDH", "GPI", "PFKP", "AK4", "SLC2A1", "TPI1", "FAM162A", "DDIT4", "PGK1", "KLF7", "ETS1", "SLC6A6", "HK1", "PIM1", "VEGFA", "PGM1", "DPYSL4", "BNIP3L", "HDLBP", "EGFR", "BCL2", "RRAGD", "BHLHE40", "LOX", "CA12", "GALK1", "SLC37A4", "NDST1", "PGM2", "XPNPEP1", "MXI1", "NEDD4L", "TPST2", "GRHPR", "ALDOC", "CSRP2", "SLC25A1", "CASP6", "TPD52", "PFKFB3", …	6.23892e-07	1.03982e-05	0.659444	-0.45746	-1.84695	188	c("GAPDH", "ENO1", "PDK1", "LDHA", "PGK1", "ANXA2", "BCL2", "S100A4", "KLHL24", "TPD52", "BNIP3L", "PIM1", "FOSL2", "NDRG1", "HK1", "KLF7", "MXI1", "PAM", "GBE1", "KIF5A", "EGFR", "ENO2", "GPI", "MAP3K1", "SCARB1", "SLC6A6", "KLF6", "GYS1", "DCN", "P4HA2", "IRS2", "PNRC1", "HDLBP", "HK2", "BTG1", "RBPJ", "BGN", "FAM162A", "ILVBL", "CA12", "SLC2A3", "WSB1", "KDM3A", "RORA", "JMJD6", "JUN", "HEXA",…	0.000514143	0.00367245	0.477271	-0.416237	-1.61267	188	c("GAPDH", "PDK1", "LDHA", "HK1", "ENO1", "PGK1", "S100A4", "BCL2", "ENO2", "HK2", "BGN", "IRS2", "BNIP3L", "SLC25A1", "TPD52", "KLHL24", "MXI1", "PIM1", "GRHPR", "SLC6A6", "CSRP2", "GBE1", "SLC2A3", "ANXA2", "HDLBP", "NDRG1", "KLF7", "KIF5A", "PGM2", "ALDOC", "KLF6", "RBPJ", "CASP6", "ILVBL", "WSB1", "FOSL2", "BTG1", "FAM162A", "PLAUR", "CCNG2", "SCARB1", "ERO1A")	1.00286e-19	5.01428e-18	1.15122	-0.673156	-2.44163	188	c("ENO2", "NDRG1", "GAPDH", "PGK1", "LDHA", "HK2", "ENO1", "PDK1", "BGN", "VEGFA", "MXI1", "ALDOC", "GPI", "HK1", "IRS2", "BNIP3L", "AK4", "ERO1A", "WSB1", "PFKP", "ALDOA", "FAM162A", "SLC2A3", "SLC2A1", "P4HA1", "BHLHE40", "S100A4", "RBPJ", "SCARB1", "SLC25A1", "PGM1", "DDIT4", "PFKFB3", "TPD52", "TMEM45A", "CCNG2", "GBE1", "IDS", "TPI1", "GYS1", "ANKZF1", "CSRP2", "ANXA2", "RRAGD", "PFKL", "EFN…
HALLMARK_FATTY_ACID_METABOLISM	HALLMARK_FATTY_ACID_METABOLISM	0.133971	0.248095	0.0437813	-0.325309	-1.1948	139	c("LDHA", "FASN", "GSTZ1", "CPT1A", "CPOX", "NBN", "APEX1", "ODC1", "IDH1", "ERP29", "PDHB", "HMGCS1", "HSP90AA1", "PCBD1", "GLUL", "ACAT2", "ACSL1", "PRDX6", "NTHL1", "PDHA1", "HSD17B4", "ADSL", "DLD", "HSD17B11", "IDI1", "PTS", "AADAT", "LGALS1", "IDH3B", "ACSL4", "CD36", "SMS")	0.00433311	0.0144437	0.256635	-0.415381	-1.50103	139	c("FASN", "LDHA", "IDH1", "HMGCS1", "APEX1", "GSTZ1", "MDH2", "ERP29", "HSP90AA1", "ACSL1", "NTHL1", "ACSL4", "ACAT2", "ADSL", "GLUL", "HSD17B4", "SMS", "PCBD1", "GRHPR", "NBN", "PDHB", "ODC1", "HADH", "CPT1A", "CPOX", "BCKDHB", "IDH3G", "BLVRA", "PDHA1", "PRDX6", "ELOVL5", "AADAT", "ACADM", "HSD17B10", "IDI1", "DLD", "ETFDH", "ACO2", "G0S2", "PTS", "RAP1GDS1", "DHCR24", "BPHL", "DLST")	3.41312e-05	0.000155142	0.557332	-0.497754	-1.75223	139	c("FASN", "LDHA", "ODC1", "HADH", "HSP90AA1", "SMS", "HMGCS1", "APEX1", "IDH1", "MDH2", "ACSL1", "PRDX6", "HSD17B4", "ERP29", "GLUL", "DHCR24", "NTHL1", "CPOX", "ACAT2", "ELOVL5", "PDHA1", "YWHAH", "BCKDHB", "GSTZ1", "ADSL", "FH", "NBN", "ACSL4", "GRHPR", "PCBD1", "RAP1GDS1", "PDHB", "ACSS1", "ACADM", "ECI1", "SUCLG1", "MDH1", "BLVRA", "HSD17B10", "ENO2", "BPHL", "ALDOA", "HSPH1", "ACO2", "DLD", …	0.182994	0.261421	0.0574353	0.268722	1.13028	137	c("UROS", "HMGCL", "ODC1", "ECHS1", "ALDH3A2", "ACO2", "ADIPOR2", "ALAD", "REEP6", "YWHAH", "RDH11", "IDI1", "ACOX1", "SUCLA2", "D2HGDH", "UROD", "SDHC", "ECI1", "CYP1A1", "RAP1GDS1", "HMGCS1", "CRAT", "SDHA", "ECH1", "FH", "UGDH", "HSD17B4", "CBR1", "HSDL2", "ACAA2", "ACSL1", "PTPRG", "DLST", "CPT2", "HSP90AA1", "EHHADH", "AUH", "AOC3", "RETSAT", "GPD2", "HSPH1", "BPHL", "ETFDH", "TP53INP2", "AC…	0.334566	0.492009	0.0274009	-0.282984	-1.05552	137	c("LDHA", "LGALS1", "APEX1", "GSTZ1", "ENO2", "HSD17B11", "MDH2", "NBN", "GRHPR", "ERP29", "ACADVL", "MGLL", "SMS", "GLUL", "CPT1A", "ADSL", "ELOVL5", "IDH1", "BLVRA", "ECI2", "PDHB", "OSTC", "PDHA1", "BCKDHB", "ACADM", "DECR1", "S100A10", "KMT5A", "CPOX", "PRDX6", "ME1", "PSME1", "PCBD1")	0.0390884	0.102864	0.0846141	-0.379922	-1.3315	137	c("ENO2", "LDHA", "LGALS1", "ALDOA", "ACADVL", "MDH2", "HSD17B11", "SMS", "APEX1", "BCKDHB", "GSTZ1", "SUCLG2", "PSME1", "ECI1", "UBE2L6", "CPOX", "S100A10", "MGLL", "GRHPR", "ECI2", "ADSL", "ACSS1", "PRDX6", "ERP29", "PCBD1", "METAP1", "OSTC", "CD36", "DLST", "ELOVL5", "DECR1")
HALLMARK_UNFOLDED_PROTEIN_RESPONSE	HALLMARK_UNFOLDED_PROTEIN_RESPONSE	0.028175	0.0939167	0.101377	-0.391005	-1.3909	109	c("NPM1", "PSAT1", "EEF2", "CNOT2", "CALR", "VEGFA", "NOP14", "ALDH18A1", "XPOT", "BANF1", "DDIT4", "EIF4EBP1", "YWHAZ", "CKS1B", "NFYA", "SERP1", "SEC31A", "CHAC1", "SLC7A5", "HSPA9", "LSM4", "PDIA6", "NHP2", "MTREX", "DKC1", "EIF4A1", "PAIP1", "SPCS3", "EIF4E", "FUS", "EXOSC10", "ATF4", "KHSRP", "DDX10", "CEBPG", "DNAJB9", "HSPA5", "CEBPB", "ZBTB17", "SEC11A", "RRP9", "EXOSC1")	0.000274358	0.00137179	0.498493	-0.486814	-1.70669	109	c("NPM1", "EIF4EBP1", "PSAT1", "EEF2", "DDIT4", "NOLC1", "ALDH18A1", "SLC7A5", "VEGFA", "RPS14", "NHP2", "XPOT", "SEC31A", "CALR", "NOP14", "HSPA9", "BANF1", "NFYA", "DKC1", "PDIA6", "EXOSC5", "KHSRP", "CNOT2", "CHAC1", "DDX10", "XBP1", "PDIA5", "RRP9", "PAIP1", "EIF4E", "SERP1", "LSM4", "MTREX", "EIF4A1", "ERO1A", "SPCS3", "CEBPG", "IMP3", "CKS1B", "FKBP14", "EIF4G1", "FUS", "GEMIN4")	4.68799e-05	0.000195333	0.557332	-0.526697	-1.80036	109	c("PSAT1", "NPM1", "EIF4EBP1", "NOLC1", "EEF2", "RPS14", "ALDH18A1", "DDIT4", "NHP2", "SLC7A5", "DKC1", "VEGFA", "MTHFD2", "XPOT", "NFYA", "PDIA6", "CALR", "BANF1", "DDX10", "EIF4G1", "NOP14", "FUS", "EXOSC5", "LSM4", "CHAC1", "HSPA9", "SERP1", "TUBB2A", "SEC31A", "RRP9", "MTREX", "KHSRP", "PDIA5", "CKS1B", "PAIP1", "NOP56", "ERO1A", "EXOSC9", "XBP1", "SLC1A4", "SPCS3", "SSR1", "EIF4E", "SEC11A")	0.0198482	0.0763393	0.175004	0.343366	1.38874	108	c("STC2", "ATF3", "SLC1A4", "ATF4", "ARFGAP1", "MTHFD2", "XBP1", "CEBPG", "DNAJA4", "GOSR2", "SLC7A5", "HERPUD1", "ASNS", "EIF4A3", "NABP1", "SHC1", "TSPYL2", "ATF6", "EIF4EBP1", "PSAT1", "HYOU1", "FUS", "CHAC1", "EIF2S1", "CEBPB")	0.0177356	0.0722022	0.135863	-0.393011	-1.41908	108	c("EEF2", "NPM1", "CCL2", "SEC31A", "SERP1", "NFYA", "NHP2", "RPS14", "DKC1", "HSPA9", "EIF4EBP1", "IMP3", "PAIP1", "NOP14", "YWHAZ", "WIPI1", "EXOSC4", "EXOSC5", "KIF5B", "CEBPB", "ERO1A", "SSR1", "SPCS3", "KHSRP", "ALDH18A1", "PSAT1", "SPCS1", "SLC7A5", "DDIT4", "MTHFD2", "NOLC1", "EIF4A1", "CHAC1", "XPOT", "BANF1")	0.127834	0.228274	0.046143	-0.359253	-1.22171	108	c("EEF2", "NPM1", "VEGFA", "ERO1A", "CCL2", "DDIT4", "SERP1", "RPS14", "SEC31A", "NFYA", "NHP2", "SHC1", "YWHAZ", "EXOSC5", "DKC1", "EIF4EBP1", "SEC11A", "CEBPB", "EXOSC4", "IMP3", "PDIA5", "ALDH18A1", "WIPI1", "PSAT1", "KHSRP", "PDIA6", "LSM4", "PAIP1", "MTHFD2")
HALLMARK_APOPTOSIS	HALLMARK_APOPTOSIS	0.00555445	0.0308581	0.407018	0.360463	1.49088	145	c("PEA15", "DAP", "NEFH", "TIMP2", "LMNA", "DNAJC3", "ATF3", "RETSAT", "PMAIP1", "FDXR", "SPTAN1", "IRF1", "GSN", "RNASEL", "GPX3", "GADD45A", "CFLAR", "GADD45B", "CDC25B", "MADD", "CASP3", "SAT1", "BRCA1", "PPP2R5B", "DDIT3", "RHOT2", "SLC20A1", "EMP1", "DFFA", "PLAT", "SOD2", "HMGB2", "SQSTM1", "PSEN1")	1.27825e-05	7.98905e-05	0.593325	0.437621	1.77819	145	c("LMNA", "TIMP2", "PLAT", "GADD45A", "ATF3", "SPTAN1", "DIABLO", "GPX3", "CDKN1A", "PEA15", "HMGB2", "FDXR", "DAP", "NEDD9", "DNAJC3", "GSN", "CCNA1", "CFLAR", "GCH1", "RNASEL", "RETSAT", "CASP3", "DNAJA1", "PMAIP1", "TNFRSF12A", "DDIT3", "IRF1", "MADD", "CDC25B", "NEFH", "CYLD", "CDKN1B", "SQSTM1", "GADD45B", "EMP1", "PPP2R5B", "BRCA1", "CASP7", "CASP8", "IGF2R", "SAT1", "BAX", "PSEN1")	5.58193e-05	0.000214689	0.557332	0.439223	1.75337	145	c("LMNA", "TIMP2", "GADD45A", "PLAT", "DIABLO", "CDKN1A", "ATF3", "FDXR", "GPX3", "SPTAN1", "DDIT3", "CDKN1B", "BAX", "PEA15", "PPP2R5B", "PMAIP1", "GSN", "DNAJC3", "BTG2", "GCH1", "MADD", "SQSTM1", "IRF1", "RNASEL", "CFLAR", "CASP3", "RHOT2", "CCNA1", "DAP", "RETSAT", "CYLD", "TNFRSF12A", "FAS", "CDC25B", "RARA", "ERBB2", "CREBBP", "GADD45B", "CASP8", "CLU", "NEDD9", "EMP1", "DNAJA1")	0.059719	0.140038	0.0699966	-0.325005	-1.27351	149	c("TXNIP", "F2R", "TIMP3", "BNIP3L", "SQSTM1", "BMF", "PLAT", "GCH1", "PDCD4", "MMP2", "ENO2", "LUM", "PDGFRB", "CTNNB1", "BID", "DCN", "APP", "CASP9", "BTG2", "BGN", "TOP2A", "KRT18", "RHOT2", "HGF", "LGALS3", "ANXA1", "IFITM3", "SOD2", "CCNA1", "TGFB2", "JUN", "BIRC3", "RHOB", "CD44", "CASP6", "ADD1", "IGFBP6", "WEE1", "CREBBP", "PSEN2", "CCND1", "MCL1", "SMAD7", "XIAP", "CASP8", "BMP2", "ISG20…	0.213107	0.426973	0.0358389	-0.298693	-1.12581	149	c("TXNIP", "F2R", "GCH1", "HGF", "TIMP3", "ENO2", "BGN", "BNIP3L", "TOP2A", "SQSTM1", "PDCD4", "IFITM3", "SOD2", "MCL1", "DNM1L", "CASP6", "BTG2", "CD44", "TSPO", "IL1B", "BIRC3", "PLAT", "BID", "SOD1", "MMP2", "JUN", "VDAC2", "CTNNB1")	0.0536766	0.127801	0.0714721	-0.36671	-1.29663	149	c("ENO2", "BGN", "TIMP3", "F2R", "HGF", "BNIP3L", "PDGFRB", "TOP2A", "TXNIP", "IFITM3", "APP", "TSPO", "IL1B", "PTK2", "GCH1", "PDCD4", "CASP6", "IL1A", "RELA", "GPX4", "VDAC2", "MCL1", "LGALS3", "MMP2", "ANKH", "BIRC3", "MGMT", "HSPB1", "PSEN1", "CD44", "HMGB2")
HALLMARK_TNFA_SIGNALING_VIA_NFKB	HALLMARK_TNFA_SIGNALING_VIA_NFKB	0.211327	0.352212	0.0330996	-0.297516	-1.12267	175	c("FJX1", "MARCKS", "CCND1", "EGR1", "PMEPA1", "TNIP1", "VEGFA", "LDLR", "RHOB", "BHLHE40", "TRIB1", "JUN", "SMAD3", "TNC", "B4GALT5", "DUSP2", "INHBA", "DENND5A", "CD44", "SLC2A6", "PLPP3", "SNN", "EGR2", "NAMPT", "MCL1", "TSC22D1", "PNRC1", "PER1", "ABCA1", "EGR3", "IFNGR2", "LIF", "KDM6B", "CSF1", "EIF1", "KLF9", "PDE4B", "NR4A2", "CEBPB", "HES1", "BCL3", "YRDC")	0.00358017	0.0144437	0.431708	0.344526	1.43699	175	c("GADD45A", "PTPRE", "KLF10", "ATF3", "CDKN1A", "DRAM1", "HBEGF", "PPP1R15A", "DUSP4", "ATP2B1", "PHLDA1", "ID2", "JAG1", "IER5", "IER2", "CFLAR", "GCH1", "SDC4", "FOS", "TRAF1", "PLK2", "NFAT5", "IRF1", "NR4A3", "MXD1", "KLF6", "IL6ST", "PDLIM5", "SGK1", "SQSTM1", "GADD45B", "DUSP1", "SERPINB8", "IRS2", "NFKBIE", "KLF4", "STAT5A", "PFKFB3", "SAT1", "ETS2", "CCNL1", "PTX3", "DUSP5", "RNF19B", "B…	0.000177027	0.00063224	0.518848	0.385752	1.57858	175	c("GADD45A", "DUSP4", "PTPRE", "CDKN1A", "ATF3", "PPP1R15A", "DRAM1", "PHLDA1", "IRS2", "PLK2", "JAG1", "KLF10", "NFAT5", "FOS", "ID2", "IER2", "IER5", "BTG2", "GCH1", "KLF6", "SQSTM1", "HBEGF", "IRF1", "CFLAR", "IL6ST", "NR4A3", "ATP2B1", "SGK1", "ETS2", "NFKBIE", "SDC4", "GADD45B", "STAT5A", "TRAF1", "SERPINB8", "CCNL1", "BTG1", "TIPARP", "RNF19B", "DUSP1", "FOSL1", "MXD1", "SAT1", "KLF4", "DUS…	1.81192e-05	0.000181192	0.57561	-0.436714	-1.7591	184	c("CCL2", "MARCKS", "PTX3", "EGR1", "KLF10", "SMAD3", "SQSTM1", "TNC", "ICAM1", "FOSL2", "NFKB2", "TNIP1", "MYC", "GCH1", "TRIB1", "IER2", "ZBTB10", "KDM6B", "FJX1", "KLF6", "PDE4B", "IRS2", "PNRC1", "TNFRSF9", "PANX1", "BTG2", "BTG1", "RELB", "DUSP4", "ABCA1", "CEBPD", "TGIF1", "SOD2", "TNFAIP2", "CCNL1", "SLC2A3", "KLF9", "PHLDA1", "JAG1", "JUN", "IL6ST", "BIRC3", "RHOB", "EFNA1", "CD44", "STAT…	5.16474e-06	4.30395e-05	0.610527	-0.465118	-1.79726	184	c("CCL2", "EGR1", "MARCKS", "GCH1", "IRS2", "ZBTB10", "IER2", "NFKB2", "LIF", "SQSTM1", "SOCS3", "EIF1", "YRDC", "RELB", "SOD2", "PTX3", "MCL1", "SLC2A3", "MYC", "JUNB", "KDM6B", "ICAM1", "KLF6", "TGIF1", "TNC", "TNIP1", "BTG2", "TRIB1", "CD44", "KLF10", "FJX1", "FOSL2", "DUSP4", "BTG1", "IL1B", "PLAUR", "BIRC3", "CEBPD", "NR4A1", "CEBPB", "KLF9", "SMAD3", "TNFRSF9", "BCL3", "PNRC1", "DUSP5", "TN…	2.51611e-07	2.51611e-06	0.674963	-0.522493	-1.88969	184	c("VEGFA", "IRS2", "EGR1", "CCL2", "TNIP1", "SLC2A3", "SOCS3", "IER2", "BHLHE40", "NFKB2", "KLF10", "PFKFB3", "MARCKS", "ZBTB10", "ICAM1", "LIF", "KLF9", "NAMPT", "BCL3", "EIF1", "KDM6B", "IL1B", "PHLDA1", "CEBPD", "TGIF1", "GCH1", "DENND5A", "JUNB", "RELB", "DUSP5", "PNRC1", "ZFP36", "TRIB1", "IL1A", "TNFAIP8", "RELA", "FJX1", "MCL1", "SMAD3", "TRIP10", "TNFRSF9", "NR4A1", "TNIP2", "CEBPB", "HES…
HALLMARK_ANDROGEN_RESPONSE	HALLMARK_ANDROGEN_RESPONSE	0.0173461	0.0658969	0.131183	-0.412637	-1.43856	96	c("XRCC5", "INSIG1", "ZMIZ1", "CCND1", "FADS1", "PMEPA1", "ABCC4", "SLC38A2", "SCD", "XRCC6", "HMGCS1", "RPS6KA3", "RRP12", "PA2G4", "HMGCR", "MAP7", "VAPA", "SPCS3", "IDI1", "TSC22D1", "CDK6", "PGM3", "SMS", "GSR", "CENPN", "ACSL3", "UBE2J1", "DNAJB9")	0.0228833	0.054484	0.113319	-0.411874	-1.41777	96	c("SCD", "XRCC5", "ZMIZ1", "INSIG1", "FADS1", "HMGCS1", "PA2G4", "PMEPA1", "HMGCR", "CCND1", "CAMKK2", "RRP12", "SMS", "FKBP5", "RPS6KA3", "ABCC4", "XRCC6", "GSR", "UBE2I", "ELOVL5", "VAPA", "AKT1", "CDK6", "SPCS3", "IDI1", "TPD52", "ELK4", "ANKH", "DHCR24", "GUCY1A1", "SORD", "ADAMTS1", "DNAJB9", "ACTN1", "UBE2J1", "GPD1L", "SLC38A2", "RAB4A", "ADRM1", "STK39", "MAP7", "PGM3")	0.00051752	0.00172507	0.477271	-0.507033	-1.70128	96	c("SCD", "XRCC5", "FADS1", "PA2G4", "SMS", "HMGCS1", "FKBP5", "HMGCR", "CAMKK2", "INSIG1", "DHCR24", "ZMIZ1", "ELOVL5", "PMEPA1", "RPS6KA3", "XRCC6", "RRP12", "ABCC4", "GSR", "DBI", "STK39", "SORD", "TPD52", "AKT1", "ACSL3", "UBE2I", "SPCS3", "CCND1", "UAP1", "VAPA", "GUCY1A1", "PGM3", "AKAP12", "IDI1", "TNFAIP8", "GPD1L", "ADAMTS1", "ACTN1", "TSC22D1")	0.058751	0.140038	0.0725394	-0.357691	-1.3174	96	c("ZMIZ1", "ALDH1A3", "CDK6", "TPD52", "NDRG1", "ZBTB10", "XRCC5", "SLC38A2", "SMS", "PA2G4", "PIAS1", "BMPR1B", "FADS1", "ITGAV", "ELK4", "ADAMTS1", "RRP12", "CAMKK2", "SORD", "SEC24D", "ARID5B", "VAPA", "RAB4A", "PGM3", "GUCY1A1", "KLK2", "SGK1", "CCND1", "ELOVL5", "KRT8", "MAK", "IQGAP2", "HSD17B14", "B4GALT1", "NCOA4", "GNAI3")	0.0353713	0.110535	0.096079	-0.386467	-1.37138	96	c("FADS1", "SLC38A2", "ALDH1A3", "CDK6", "TPD52", "PA2G4", "ZBTB10", "XRCC5", "NDRG1", "SMS", "ELK4", "PGM3", "SORD", "VAPA", "SPCS3", "CAMKK2", "ELOVL5", "RRP12", "PIAS1", "RPS6KA3", "GNAI3", "ABCC4", "ITGAV", "UAP1", "SEC24D", "RAB4A")	0.15575	0.251209	0.0416892	-0.358568	-1.19918	96	c("NDRG1", "ALDH1A3", "FADS1", "TPD52", "ZBTB10", "SMS", "PA2G4", "SLC38A2", "TNFAIP8", "GNAI3", "MYL12A", "UAP1", "ELK4", "ANKH", "ELOVL5", "ABCC4", "SORD", "VAPA", "CAMKK2", "RPS6KA3", "ADAMTS1", "GSR", "PGM3", "RAB4A", "SCD")
HALLMARK_PEROXISOME	HALLMARK_PEROXISOME	0.230558	0.371868	0.0331243	-0.325285	-1.13403	96	c("CTPS1", "CLN6", "SMARCC1", "CTBP1", "FADS1", "PABPC1", "IDH1", "CNBP", "ISOC1", "SEMA3C", "ACSL1", "SIAH1", "HSD17B4", "LONP2", "HSD17B11", "IDI1", "HSD11B2", "TOP2A", "ERCC1", "SLC23A2", "FDPS", "ACSL4", "GNPAT", "ITGB1BP1")	0.0168764	0.0444117	0.132309	-0.420456	-1.44731	96	c("CLN6", "SMARCC1", "CTPS1", "IDH1", "PABPC1", "FADS1", "CTBP1", "TSPO", "CNBP", "FDPS", "ISOC1", "ACSL1", "ACSL4", "GNPAT", "ITGB1BP1", "HSD17B4", "FABP6", "PEX2", "SLC23A2", "SIAH1", "ELOVL5", "SOD1", "SEMA3C", "ABCC5", "IDI1", "HSD11B2", "PRDX1", "PEX5", "LONP2", "ERCC1")	0.000581807	0.00181815	0.477271	-0.505135	-1.69491	96	c("SMARCC1", "CTPS1", "FADS1", "CNBP", "CLN6", "PABPC1", "FDPS", "IDH2", "PRDX1", "IDH1", "ITGB1BP1", "ISOC1", "ACSL1", "TOP2A", "HSD17B4", "GNPAT", "DHCR24", "TSPO", "ELOVL5", "SOD1", "YWHAH", "CTBP1", "ACSL4", "SOD2", "MSH2", "FABP6", "HSD11B2")	0.355441	0.455693	0.0383899	0.261863	1.04311	99	c("SLC25A4", "HMGCL", "STS", "YWHAH", "RDH11", "IDI1", "ACOX1", "IDH2", "CTPS1", "ABCD2", "GSTK1", "ABCD1", "PEX14", "CACNA1B", "SLC25A19", "CRAT", "ECH1", "ABCD3", "HSD17B4", "PRDX1", "ACSL1", "EPHX2", "ISOC1", "SLC35B2", "PEX11B", "EHHADH", "RETSAT")	0.0209768	0.0722022	0.125463	-0.397269	-1.41573	99	c("PABPC1", "MVP", "FADS1", "SMARCC1", "HSD17B11", "TOP2A", "PEX6", "SOD2", "HSD3B7", "TSPO", "FDPS", "SIAH1", "ABCC5", "ATXN1", "CLN6", "ELOVL5", "IDH1", "SOD1", "CTPS1", "CTBP1", "ECI2", "PEX13", "CNBP", "GNPAT", "PRDX5")	0.0154227	0.055081	0.139715	-0.432015	-1.45088	99	c("PABPC1", "CRABP2", "FADS1", "TOP2A", "MVP", "HSD17B11", "CNBP", "SMARCC1", "PEX6", "TSPO", "IDH2", "FDPS", "ATXN1", "ECI2", "SEMA3C", "PEX2", "ELOVL5", "PRDX5", "DLG4", "PEX11A", "CTBP1", "SOD2", "GSTK1", "GNPAT", "HSD3B7", "EPHX2", "IDH1", "ERCC1", "LONP2", "SIAH1")
HALLMARK_COAGULATION	HALLMARK_COAGULATION	0.826561	0.866305	0.012183	-0.232039	-0.82542	109	c("KLF7", "FN1", "GNG12", "CAPN2", "FYN", "MMP2", "RAC1", "MMP15", "CD9", "TFPI2", "GNB2", "ITGA2", "PREP", "PROS1")	0.225727	0.342011	0.055012	0.282118	1.1019	109	c("PLAT", "CTSV", "FBN1", "THBS1", "GSN", "MST1", "WDR1", "DUSP6", "LAMP2", "CTSB", "CSRP1", "SPARC", "PRSS23", "P2RY1", "F2RL2", "CAPN5", "MMP3", "GP1BA", "CRIP2", "ITGA2", "TIMP3", "USP11", "ANXA1", "F8", "S100A1", "CTSH", "S100A13", "SERPING1", "PLAU", "LGMN", "CASP9", "ISCU", "DCT", "F3")	0.00174363	0.00512832	0.45506	0.400509	1.53784	109	c("PLAT", "THBS1", "CTSV", "MST1", "LRP1", "DUSP6", "WDR1", "FBN1", "GSN", "CRIP2", "SPARC", "CTSB", "CAPN5", "ISCU", "PRSS23", "CSRP1", "ITGA2", "CLU", "USP11", "TFPI2", "APOC1", "GP1BA", "TIMP3", "MMP3", "F2RL2", "ANXA1", "S100A13", "S100A1", "FURIN", "CTSH", "SERPING1")	0.0843612	0.173385	0.0596008	-0.338272	-1.26515	107	c("TIMP3", "LTA4H", "PLAT", "KLF7", "MMP14", "C1R", "MMP2", "CAPN2", "THBS1", "CASP9", "SH2B2", "ANXA1", "CRIP2", "GNG12", "FN1", "ITGB3", "GNB2", "SPARC", "CFI", "LRP1", "TFPI2", "RAPGEF3")	0.624941	0.694379	0.017842	-0.254937	-0.919818	107	c("MMP14", "TIMP3", "TFPI2", "CAPN2", "DUSP6", "LTA4H", "KLF7", "SH2B2", "PROS1", "CRIP2", "C1R", "PLAT", "MMP2", "FN1", "RAC1")	0.125611	0.228274	0.0466333	-0.360705	-1.22579	107	c("TIMP3", "DUSP6", "MMP14", "CRIP2", "LTA4H", "TFPI2", "PROS1", "F12", "KLF7", "C1R", "GNB2", "SH2B2", "RAC1", "MMP2", "MAFF", "USP11", "ITGB3", "LGMN", "MSRB2", "CAPN2", "CFI", "MMP1", "ANXA1")
HALLMARK_CHOLESTEROL_HOMEOSTASIS	HALLMARK_CHOLESTEROL_HOMEOSTASIS	0.130706	0.248095	0.0464877	-0.37193	-1.23786	70	c("FASN", "LDLR", "SCD", "HMGCS1", "CBS", "HMGCR", "SQLE", "ALCAM", "FDFT1", "ACAT2", "ATXN2", "IDI1", "GNAI1", "CD9", "FDPS", "TP53INP1", "PNRC1", "PPARG", "SREBF2", "PCYT2", "GLDC", "CLU", "NFIL3", "ANTXR2", "DHCR7", "PLAUR", "ACSS2", "ALDOC")	0.00243166	0.011053	0.431708	-0.502562	-1.64829	70	c("FASN", "SCD", "CBS", "HMGCS1", "FDFT1", "LDLR", "FDPS", "HMGCR", "SQLE", "SREBF2", "DHCR7", "ACAT2", "FADS2", "LSS", "ATXN2", "ACSS2", "ALDOC", "TMEM97", "PCYT2", "GLDC", "IDI1", "ACTG1", "CYP51A1", "PLAUR", "PPARG")	0.00199324	0.00553678	0.431708	-0.519244	-1.66788	70	c("FASN", "SCD", "FDPS", "HMGCS1", "HMGCR", "CBS", "FDFT1", "SQLE", "TMEM97", "FADS2", "ACAT2", "DHCR7", "LDLR", "SREBF2", "GLDC", "ACSS2", "FABP5", "ALDOC", "GNAI1", "LSS", "ETHE1", "PLAUR", "ALCAM", "CYP51A1", "LPL", "ATXN2")	0.032104	0.092658	0.130631	0.372221	1.40136	70	c("ATF3", "ATF5", "SCD", "ABCA2", "TNFRSF12A", "TRIB3", "IDI1", "MVD", "LDLR", "EBP", "ANXA5", "PDK3", "HMGCS1", "ERRFI1", "ECH1")	0.539824	0.680361	0.0207468	-0.281421	-0.949989	70	c("ACTG1", "ALCAM", "ACSS2", "ALDOC", "FDPS", "PLAUR", "SEMA3B", "ETHE1", "CYP51A1", "TM7SF2", "TRIB3", "PNRC1", "FADS2", "CTNNB1", "SQLE", "TP53INP1", "LGALS3", "SREBF2", "FDFT1")	0.0325971	0.0905475	0.0976763	-0.44978	-1.43469	70	c("ALDOC", "ACTG1", "SREBF2", "ALCAM", "S100A11", "ACSS2", "FDFT1", "TM7SF2", "FDPS", "PNRC1", "TRIB3", "LGALS3", "GSTM2", "PLAUR", "CBS", "ETHE1", "GLDC", "SQLE", "DHCR7", "PDK3", "LGMN", "FADS2", "SCD", "GUSB", "PMVK")
[truncated: 32 more rows]

## Sheet: GSEA Reactome
	geneset	CLBBAR_24h_pval	CLBBAR_24h_padj	CLBBAR_24h_log2err	CLBBAR_24h_ES	CLBBAR_24h_NES	CLBBAR_24h_size	CLBBAR_24h_leadingEdge	CLBBAR_48h_pval	CLBBAR_48h_padj	CLBBAR_48h_log2err	CLBBAR_48h_ES	CLBBAR_48h_NES	CLBBAR_48h_size	CLBBAR_48h_leadingEdge	CLBBAR_72h_pval	CLBBAR_72h_padj	CLBBAR_72h_log2err	CLBBAR_72h_ES	CLBBAR_72h_NES	CLBBAR_72h_size	CLBBAR_72h_leadingEdge	SKNAS_24h_pval	SKNAS_24h_padj	SKNAS_24h_log2err	SKNAS_24h_ES	SKNAS_24h_NES	SKNAS_24h_size	SKNAS_24h_leadingEdge	SKNAS_48h_pval	SKNAS_48h_padj	SKNAS_48h_log2err	SKNAS_48h_ES	SKNAS_48h_NES	SKNAS_48h_size	SKNAS_48h_leadingEdge	SKNAS_72h_pval	SKNAS_72h_padj	SKNAS_72h_log2err	SKNAS_72h_ES	SKNAS_72h_NES	SKNAS_72h_size	SKNAS_72h_leadingEdge
[truncated: 1,654 more rows]
