# Supplementary material for: RUVBL1 and RUVBL2 are druggable MYC effector regulators in neuroblastoma cells
Source: iScience. 2026 Mar 5;29(4):115236. doi: 10.1016/j.isci.2026.115236 (PMC13049659; doi:10.1016/j.isci.2026.115236)
Supplement: Table S3. CUT and RUN results, related to Figure 5 [file mmc3.xlsx]

## Sheet: Run 1 - MYCN
PeakID (cmd=annotatePeaks.pl diff_peaks_CR01403_BAR_MYCN_vs_CR01401_BAR_IgG.MAPQ30_keepdupauto_hg38_chr_peaks.narrowPeak hg38 -genomeOntology diff_peaks_CR01403_BAR_MYCN_vs_CR01401_BAR_IgG.MAPQ30_keepdupauto_hg38_chr_genomeontology/)	Chr	Start	End	Strand	Peak Score	Focus Ratio/Region Size	Annotation	Detailed Annotation	Distance to TSS	Nearest PromoterID	Entrez ID	Nearest Unigene	Nearest Refseq	Nearest Ensembl	Gene Name	Gene Alias	Gene Description	Gene Type
diff_peaks_CR01403_BAR_MYCN_vs_CR01401_BAR_IgG.MAPQ30_keepdupauto_hg38_peak_15095	chr2	16117298	16127874	+	19788	NA	Intergenic	L1ME4a|LINE|L1	72159	NR_126559	104797537	Hs.435748	NR_126559	ENSG00000236289	GACAT3	LINC01458|lncRNA-AC130710	gastric cancer associated transcript 3	ncRNA
diff_peaks_CR01403_BAR_MYCN_vs_CR01401_BAR_IgG.MAPQ30_keepdupauto_hg38_peak_15047	chr2	15938135	15945305	+	15119	NA	promoter-TSS (NR_110230)	promoter-TSS (NR_110230)	-35	NR_110230	10408	Hs.651453	NR_110230	ENSG00000233718	MYCNOS	MYCN-AS1|N-CYM|NCYM|NYCM	MYCN opposite strand	ncRNA
diff_peaks_CR01403_BAR_MYCN_vs_CR01401_BAR_IgG.MAPQ30_keepdupauto_hg38_peak_15178	chr2	16607932	16609966	+	11144	NA	intron (NM_030797, intron 2 of 11)	intron (NM_030797, intron 2 of 11)	56885	NM_030797	81553	Hs.467769	NM_030797	ENSG00000197872	FAM49A	-	family with sequence similarity 49 member A	protein-coding
diff_peaks_CR01403_BAR_MYCN_vs_CR01401_BAR_IgG.MAPQ30_keepdupauto_hg38_peak_15417	chr2	29312734	29318293	+	10531	NA	intron (NM_004304, intron 8 of 28)	intron (NM_004304, intron 8 of 28)	-91613	NM_001353765	238	Hs.654469	NM_004304	ENSG00000171094	ALK	CD246|NBLST3	ALK receptor tyrosine kinase	protein-coding
diff_peaks_CR01403_BAR_MYCN_vs_CR01401_BAR_IgG.MAPQ30_keepdupauto_hg38_peak_15390	chr2	29112490	29122673	+	5611	NA	intron (NM_024692, intron 1 of 15)	AluSx1|SINE|Alu	2166	NM_024692	79745	Hs.122927	NM_024692	ENSG00000115295	CLIP4	RSNL2	CAP-Gly domain containing linker protein family member 4	protein-coding
diff_peaks_CR01403_BAR_MYCN_vs_CR01401_BAR_IgG.MAPQ30_keepdupauto_hg38_peak_15259	chr2	22279066	22284883	+	5165	NA	Intergenic	MER94|DNA|hAT-Blackjack	-254505	NR_110577	102723362	Hs.502887	NR_110577	ENSG00000233587	LINC01884	-	long intergenic non-protein coding RNA 1884	ncRNA
diff_peaks_CR01403_BAR_MYCN_vs_CR01401_BAR_IgG.MAPQ30_keepdupauto_hg38_peak_15038	chr2	14292288	14296114	+	3910	NA	intron (NR_103814, intron 2 of 3)	intron (NR_103814, intron 2 of 3)	106757	NR_103814	100499171	Hs.565606	NR_103814	ENSG00000230448	LINC00276	NCRNA00276	long intergenic non-protein coding RNA 276	ncRNA
diff_peaks_CR01403_BAR_MYCN_vs_CR01401_BAR_IgG.MAPQ30_keepdupauto_hg38_peak_15232	chr2	20821456	20824222	+	3899	NA	intron (NM_021925, intron 1 of 6)	CpG	262	NM_021925	60526	Hs.187823	NM_021925	ENSG00000118961	LDAH	C2orf43|hLDAH	lipid droplet associated hydrolase	protein-coding
diff_peaks_CR01403_BAR_MYCN_vs_CR01401_BAR_IgG.MAPQ30_keepdupauto_hg38_peak_15222	chr2	20666032	20669443	+	2890	NA	intron (NM_182828, intron 1 of 1)	CpG-15808	593	NM_182828	151449	Hs.447688	NM_182828	ENSG00000143869	GDF7	BMP12	growth differentiation factor 7	protein-coding
diff_peaks_CR01403_BAR_MYCN_vs_CR01401_BAR_IgG.MAPQ30_keepdupauto_hg38_peak_15217	chr2	20649291	20652108	+	2412	NA	intron (NM_022460, intron 1 of 6)	intron (NM_022460, intron 1 of 6)	399	NM_022460	64342	Hs.531785	NM_022460	ENSG00000118960	HS1BP3	ETM2|HS1-BP3	HCLS1 binding protein 3	protein-coding
diff_peaks_CR01403_BAR_MYCN_vs_CR01401_BAR_IgG.MAPQ30_keepdupauto_hg38_peak_9426	chr15	68227664	68231862	+	1738	NA	promoter-TSS (NM_017882)	promoter-TSS (NM_017882)	-35	NM_017882	54982	Hs.584921	NM_017882	ENSG00000128973	CLN6	CLN4A|HsT18960|nclf	CLN6 transmembrane ER protein	protein-coding
diff_peaks_CR01403_BAR_MYCN_vs_CR01401_BAR_IgG.MAPQ30_keepdupauto_hg38_peak_12198	chr17	63773008	63775560	+	1547	NA	promoter-TSS (NM_020198)	promoter-TSS (NM_020198)	95	NM_007372	11325	Hs.702010	NM_007372	ENSG00000198231	DDX42	DDX42P|RHELP|RNAHP|SF3B8|SF3b125	DEAD-box helicase 42	protein-coding
diff_peaks_CR01403_BAR_MYCN_vs_CR01401_BAR_IgG.MAPQ30_keepdupauto_hg38_peak_1007	chr1	67428913	67431484	+	1479	NA	exon (NM_001018069, exon 1 of 8)	exon (NM_001018069, exon 1 of 8)	204	NM_001018069	26135	Hs.530412	NM_015640	ENSG00000142864	SERBP1	CGI-55|CHD3IP|HABP4L|PAI-RBP1|PAIRBP1	SERPINE1 mRNA binding protein 1	protein-coding
diff_peaks_CR01403_BAR_MYCN_vs_CR01401_BAR_IgG.MAPQ30_keepdupauto_hg38_peak_18869	chr22	41945903	41947997	+	1338	NA	promoter-TSS (NM_001304370)	promoter-TSS (NM_001304370)	-196	NM_001304373	79019	Hs.208912	NM_024053	ENSG00000100162	CENPM	C22orf18|CENP-M|PANE1	centromere protein M	protein-coding
diff_peaks_CR01403_BAR_MYCN_vs_CR01401_BAR_IgG.MAPQ30_keepdupauto_hg38_peak_7755	chr13	95300238	95302814	+	1324	NA	promoter-TSS (NM_001301829)	promoter-TSS (NM_001301829)	-75	NM_001105515	10257	Hs.508423	NM_005845	ENSG00000125257	ABCC4	MOAT-B|MOATB|MRP4	ATP binding cassette subfamily C member 4	protein-coding
diff_peaks_CR01403_BAR_MYCN_vs_CR01401_BAR_IgG.MAPQ30_keepdupauto_hg38_peak_5952	chr12	6532421	6535833	+	1308	NA	promoter-TSS (NM_001289746)	promoter-TSS (NM_001289746)	-390	NM_001289745	2597	Hs.544577	NM_002046	ENSG00000111640	GAPDH	G3PD|GAPD|HEL-S-162eP	glyceraldehyde-3-phosphate dehydrogenase	protein-coding
diff_peaks_CR01403_BAR_MYCN_vs_CR01401_BAR_IgG.MAPQ30_keepdupauto_hg38_peak_25021	chr7	2353126	2355487	+	1301	NA	promoter-TSS (NM_001362791)	promoter-TSS (NM_001362791)	220	NM_001362792	8662	Hs.371001	NM_003751	ENSG00000106263	EIF3B	EIF3-ETA|EIF3-P110|EIF3-P116|EIF3S9|PRT1	eukaryotic translation initiation factor 3 subunit B	protein-coding
diff_peaks_CR01403_BAR_MYCN_vs_CR01401_BAR_IgG.MAPQ30_keepdupauto_hg38_peak_12613	chr17	82036600	82038488	+	1244	NA	promoter-TSS (NR_159948)	promoter-TSS (NR_159948)	153	NM_016286	51181	Hs.9857	NM_016286	ENSG00000169738	DCXR	DCR|HCR2|HCRII|KIDCR|P34H|PNTSU|SDR20C1|XR	dicarbonyl and L-xylulose reductase	protein-coding
diff_peaks_CR01403_BAR_MYCN_vs_CR01401_BAR_IgG.MAPQ30_keepdupauto_hg38_peak_7723	chr13	91346651	91350221	+	1169	NA	intron (NR_027350, intron 1 of 1)	CpG	616	NR_027349	407975	Hs.24115	NR_027349	ENSG00000215417	MIR17HG	C13orf25|FGLDS2|LINC00048|MIHG1|MIRH1|MIRHG1|NCRNA00048|miR-17-92	miR-17-92a-1 cluster host gene	ncRNA
diff_peaks_CR01403_BAR_MYCN_vs_CR01401_BAR_IgG.MAPQ30_keepdupauto_hg38_peak_663	chr1	44798759	44801767	+	1169	NA	promoter-TSS (NM_004073)	promoter-TSS (NM_004073)	-114	NM_004073	1263	Hs.632415	NM_004073	ENSG00000173846	PLK3	CNK|FNK|PLK-3|PRK	polo like kinase 3	protein-coding
diff_peaks_CR01403_BAR_MYCN_vs_CR01401_BAR_IgG.MAPQ30_keepdupauto_hg38_peak_5623	chr11	119100206	119103234	+	1169	NA	5' UTR (NM_001382, exon 1 of 9)	5' UTR (NM_001382, exon 1 of 9)	133	NM_001382	1798	Hs.524081	NM_001382	ENSG00000172269	DPAGT1	ALG7|CDG-Ij|CDG1J|CMS13|CMSTA2|D11S366|DGPT|DPAGT|DPAGT2|G1PT|GPT|UAGT|UGAT	dolichyl-phosphate N-acetylglucosaminephosphotransferase 1	protein-coding
diff_peaks_CR01403_BAR_MYCN_vs_CR01401_BAR_IgG.MAPQ30_keepdupauto_hg38_peak_26878	chr8	38029679	38032420	+	1160	NA	intron (NM_004095, intron 1 of 2)	CpG	515	NM_004095	1978	Hs.411641	NM_004095	ENSG00000187840	EIF4EBP1	4E-BP1|4EBP1|BP-1|PHAS-I	eukaryotic translation initiation factor 4E binding protein 1	protein-coding
diff_peaks_CR01403_BAR_MYCN_vs_CR01401_BAR_IgG.MAPQ30_keepdupauto_hg38_peak_15425	chr2	29429872	29431924	+	1157	NA	intron (NM_004304, intron 4 of 28)	intron (NM_004304, intron 4 of 28)	44479	NR_136317	105374389	Hs.196534	NR_136317		LOC105374389	-	uncharacterized LOC105374389	ncRNA
diff_peaks_CR01403_BAR_MYCN_vs_CR01401_BAR_IgG.MAPQ30_keepdupauto_hg38_peak_28439	chr9	124770757	124772605	+	1145	NA	promoter-TSS (NM_033334)	promoter-TSS (NM_033334)	-370	NM_033334	2649	Hs.20131	NM_001489	ENSG00000148200	NR6A1	CT150|GCNF|GCNF1|NR61|RTR|hGCNF|hRTR	nuclear receptor subfamily 6 group A member 1	protein-coding
diff_peaks_CR01403_BAR_MYCN_vs_CR01401_BAR_IgG.MAPQ30_keepdupauto_hg38_peak_7248	chr12	130838343	130840080	+	1138	NA	promoter-TSS (NM_001980)	promoter-TSS (NM_001980)	39	NM_194356	2054	Hs.437585	NM_001980	ENSG00000111450	STX2	EPIM|EPM|STX2A|STX2B|STX2C	syntaxin 2	protein-coding
diff_peaks_CR01403_BAR_MYCN_vs_CR01401_BAR_IgG.MAPQ30_keepdupauto_hg38_peak_14343	chr19	45404874	45407079	+	1060	NA	promoter-TSS (NM_001297590)	promoter-TSS (NM_001297590)	385	NM_001142502	10848	Hs.466937	NM_006663	ENSG00000104881	PPP1R13L	IASPP|NKIP1|RAI|RAI4	protein phosphatase 1 regulatory subunit 13 like	protein-coding
diff_peaks_CR01403_BAR_MYCN_vs_CR01401_BAR_IgG.MAPQ30_keepdupauto_hg38_peak_24284	chr6	42879280	42881276	+	1032	NA	intron (NR_134563, intron 1 of 5)	intron (NR_134563, intron 1 of 5)	662	NR_134562	285855	Hs.520133	NM_198486	ENSG00000146223	RPL7L1	dJ475N16.4	ribosomal protein L7 like 1	protein-coding
diff_peaks_CR01403_BAR_MYCN_vs_CR01401_BAR_IgG.MAPQ30_keepdupauto_hg38_peak_27317	chr8	100847011	100848178	+	1024	NA	Intergenic	Intergenic	102977	NM_001135702	7534	Hs.492407	NM_003406	ENSG00000164924	YWHAZ	14-3-3-zeta|HEL-S-3|HEL-S-93|HEL4|KCIP-1|POPCHAS|YWHAD	tyrosine 3-monooxygenase/tryptophan 5-monooxygenase activation protein zeta	protein-coding
diff_peaks_CR01403_BAR_MYCN_vs_CR01401_BAR_IgG.MAPQ30_keepdupauto_hg38_peak_11100	chr17	5419020	5420787	+	1001	NA	promoter-TSS (NM_001320653)	promoter-TSS (NM_001320653)	-164	NM_001320653	4927	Hs.584784	NM_002532	ENSG00000108559	NUP88	FADS4	nucleoporin 88	protein-coding
diff_peaks_CR01403_BAR_MYCN_vs_CR01401_BAR_IgG.MAPQ30_keepdupauto_hg38_peak_15345	chr2	27211006	27213638	+	995	NA	promoter-TSS (NM_001170795)	promoter-TSS (NM_001170795)	-15	NR_028323	8884	Hs.435735	NM_021095	ENSG00000138074	SLC5A6	SMVT	solute carrier family 5 member 6	protein-coding
diff_peaks_CR01403_BAR_MYCN_vs_CR01401_BAR_IgG.MAPQ30_keepdupauto_hg38_peak_16723	chr2	202911221	202912965	+	990	NA	promoter-TSS (NM_001104586)	promoter-TSS (NM_001104586)	-125	NM_001282911	79800	Hs.444982	NM_024744	ENSG00000138380	CARF	ALS2CR8|NYD-SP24	calcium responsive transcription factor	protein-coding
diff_peaks_CR01403_BAR_MYCN_vs_CR01401_BAR_IgG.MAPQ30_keepdupauto_hg38_peak_27843	chr9	34048144	34050060	+	978	NA	promoter-TSS (NM_018449)	promoter-TSS (NM_018449)	97	NM_001370059	55833	Hs.493739	NM_018449	ENSG00000137073	UBAP2	UBAP-2	ubiquitin associated protein 2	protein-coding
diff_peaks_CR01403_BAR_MYCN_vs_CR01401_BAR_IgG.MAPQ30_keepdupauto_hg38_peak_20448	chr3	168094439	168097051	+	976	NA	5' UTR (NM_014498, exon 1 of 16)	5' UTR (NM_014498, exon 1 of 16)	179	NM_001308155	27333	Hs.143600	NM_014498	ENSG00000173905	GOLIM4	GIMPC|GOLPH4|GPP130|P138	golgi integral membrane protein 4	protein-coding
diff_peaks_CR01403_BAR_MYCN_vs_CR01401_BAR_IgG.MAPQ30_keepdupauto_hg38_peak_10249	chr16	21517995	21520911	+	960	NA	non-coding (NR_002594, exon 1 of 1)	non-coding (NR_002594, exon 1 of 1)	991	NR_002594	387254	Hs.448808	NR_002594		SLC7A5P2	IMAA|MMAA	solute carrier family 7 member 5 pseudogene 2	pseudo
diff_peaks_CR01403_BAR_MYCN_vs_CR01401_BAR_IgG.MAPQ30_keepdupauto_hg38_peak_1136	chr1	89523410	89526009	+	958	NA	promoter-TSS (NM_001134476)	promoter-TSS (NM_001134476)	-120	NM_001134476	23507	Hs.482017	NM_015350	ENSG00000197147	LRRC8B	TA-LRRP|TALRRP	leucine rich repeat containing 8 VRAC subunit B	protein-coding
diff_peaks_CR01403_BAR_MYCN_vs_CR01401_BAR_IgG.MAPQ30_keepdupauto_hg38_peak_17747	chr20	49277777	49279540	+	956	NA	promoter-TSS (NR_036659)	promoter-TSS (NR_036659)	16	NR_036659	441951	Hs.356766	NR_003604	ENSG00000177410	ZFAS1	C20orf199|HSUP1|HSUP2|NCRNA00275|ZNFX1-AS1	ZNFX1 antisense RNA 1	ncRNA
diff_peaks_CR01403_BAR_MYCN_vs_CR01401_BAR_IgG.MAPQ30_keepdupauto_hg38_peak_3731	chr10	102116926	102121934	+	955	NA	intron (NM_001113407, intron 1 of 10)	intron (NM_001113407, intron 1 of 10)	938	NM_001321612	8861	Hs.454418	NM_003893	ENSG00000198728	LDB1	CLIM-2|CLIM2|LDB-1|NLI	LIM domain binding 1	protein-coding
diff_peaks_CR01403_BAR_MYCN_vs_CR01401_BAR_IgG.MAPQ30_keepdupauto_hg38_peak_3845	chr10	110207168	110211921	+	954	NA	promoter-TSS (NM_001008541)	promoter-TSS (NM_001008541)	-687	NM_001008541	4601	Hs.602078	NM_005962	ENSG00000119950	MXI1	MAD2|MXD2|MXI|bHLHc11	MAX interactor 1, dimerization protein	protein-coding
diff_peaks_CR01403_BAR_MYCN_vs_CR01401_BAR_IgG.MAPQ30_keepdupauto_hg38_peak_1551	chr1	153966426	153969086	+	951	NA	promoter-TSS (NM_001255979)	promoter-TSS (NM_001255979)	-31	NM_014437	27173	Hs.7854	NM_014437	ENSG00000143570	SLC39A1	ZIP1|ZIRTL	solute carrier family 39 member 1	protein-coding
diff_peaks_CR01403_BAR_MYCN_vs_CR01401_BAR_IgG.MAPQ30_keepdupauto_hg38_peak_4074	chr10	130109329	130112027	+	941	NA	intron (NR_034125, intron 1 of 7)	CpG	139	NR_034125	387723	Hs.127394	NM_001355042	ENSG00000237489	C10orf143	LINC00959	chromosome 10 open reading frame 143	protein-coding
diff_peaks_CR01403_BAR_MYCN_vs_CR01401_BAR_IgG.MAPQ30_keepdupauto_hg38_peak_1593	chr1	155083761	155086209	+	939	NA	intron (NM_004952, intron 1 of 4)	CpG	6148	NM_004952	1944	Hs.516656	NM_004952	ENSG00000143590	EFNA3	EFL2|EPLG3|Ehk1-L|LERK3	ephrin A3	protein-coding
diff_peaks_CR01403_BAR_MYCN_vs_CR01401_BAR_IgG.MAPQ30_keepdupauto_hg38_peak_28888	chr9	137137668	137140417	+	937	NA	promoter-TSS (NM_000832)	promoter-TSS (NM_000832)	-112	NM_021569	2902	Hs.558334	NM_000832	ENSG00000176884	GRIN1	GluN1|MRD8|NDHMSD|NDHMSR|NMD-R1|NMDA1|NMDAR1|NR1	glutamate ionotropic receptor NMDA type subunit 1	protein-coding
diff_peaks_CR01403_BAR_MYCN_vs_CR01401_BAR_IgG.MAPQ30_keepdupauto_hg38_peak_1622	chr1	155609407	155610128	+	937	NA	promoter-TSS (NM_001350786)	promoter-TSS (NM_001350786)	-403	NM_001350774	55154	Hs.656547	NM_018116	ENSG00000125459	MSTO1	LST005|MMYAT|MST	misato mitochondrial distribution and morphology regulator 1	protein-coding
diff_peaks_CR01403_BAR_MYCN_vs_CR01401_BAR_IgG.MAPQ30_keepdupauto_hg38_peak_11034	chr17	2398883	2402377	+	925	NA	intron (NM_020310, intron 1 of 5)	CpG	430	NM_020310	4335	Hs.626579	NM_020310	ENSG00000070444	MNT	MAD6|MXD6|ROX|bHLHd3	MAX network transcriptional repressor	protein-coding
diff_peaks_CR01403_BAR_MYCN_vs_CR01401_BAR_IgG.MAPQ30_keepdupauto_hg38_peak_14716	chr19	55599003	55600809	+	914	NA	promoter-TSS (NM_032836)	promoter-TSS (NM_032836)	-382	NM_153219	147807	Hs.440291	NM_153219	ENSG00000171443	ZNF524	-	zinc finger protein 524	protein-coding
diff_peaks_CR01403_BAR_MYCN_vs_CR01401_BAR_IgG.MAPQ30_keepdupauto_hg38_peak_17628	chr20	43445296	43447304	+	913	NA	Intergenic	Intergenic	-11596	NR_034009	6431	Hs.684950	NM_006275	ENSG00000124193	SRSF6	B52|HEL-S-91|SFRS6|SRP55	serine and arginine rich splicing factor 6	protein-coding
diff_peaks_CR01403_BAR_MYCN_vs_CR01401_BAR_IgG.MAPQ30_keepdupauto_hg38_peak_11544	chr17	36534038	36536132	+	913	NA	promoter-TSS (NM_001346754)	promoter-TSS (NM_001346754)	98	NM_001346754	284098	Hs.378885	NM_178517	ENSG00000277161	PIGW	Gwt1|HPMRS5	phosphatidylinositol glycan anchor biosynthesis class W	protein-coding
diff_peaks_CR01403_BAR_MYCN_vs_CR01401_BAR_IgG.MAPQ30_keepdupauto_hg38_peak_3749	chr10	102418253	102421855	+	911	NA	promoter-TSS (NM_001270966)	promoter-TSS (NM_001270966)	-120	NM_001270965	5662	Hs.154658	NM_002779	ENSG00000059915	PSD	EFA6|EFA6A|PSD1|TYL	pleckstrin and Sec7 domain containing	protein-coding
diff_peaks_CR01403_BAR_MYCN_vs_CR01401_BAR_IgG.MAPQ30_keepdupauto_hg38_peak_3086	chr10	43406845	43409888	+	903	NA	promoter-TSS (NM_001098206)	promoter-TSS (NM_001098206)	-515	NM_001098206	3185	Hs.808	NM_004966	ENSG00000169813	HNRNPF	HNRPF|OK/SW-cl.23|mcs94-1	heterogeneous nuclear ribonucleoprotein F	protein-coding
diff_peaks_CR01403_BAR_MYCN_vs_CR01401_BAR_IgG.MAPQ30_keepdupauto_hg38_peak_12498	chr17	78716067	78718310	+	900	NA	promoter-TSS (NM_001292019)	promoter-TSS (NM_001292019)	-156	NM_001292019	9267	Hs.191215	NM_004762	ENSG00000108669	CYTH1	B2-1|CYTOHESIN-1|D17S811E|PSCD1|SEC7	cytohesin 1	protein-coding
diff_peaks_CR01403_BAR_MYCN_vs_CR01401_BAR_IgG.MAPQ30_keepdupauto_hg38_peak_17021	chr2	231462630	231465527	+	897	NA	intron (NM_005381, intron 1 of 13)	CpG	406	NM_005381	4691	Hs.79110	NM_005381	ENSG00000115053	NCL	C23|Nsr1	nucleolin	protein-coding
diff_peaks_CR01403_BAR_MYCN_vs_CR01401_BAR_IgG.MAPQ30_keepdupauto_hg38_peak_8080	chr14	35121256	35123210	+	887	NA	promoter-TSS (NM_001256681)	promoter-TSS (NM_001256681)	309	NM_017917	55012	Hs.530712	NM_017917	ENSG00000092020	PPP2R3C	C14orf10|G4-1|G5pr|GDRM|SPGF36	protein phosphatase 2 regulatory subunit B''gamma	protein-coding
diff_peaks_CR01403_BAR_MYCN_vs_CR01401_BAR_IgG.MAPQ30_keepdupauto_hg38_peak_12211	chr17	64504743	64507813	+	886	NA	promoter-TSS (NR_133644)	promoter-TSS (NR_133644)	11	NM_004396	1655	Hs.279806	NM_004396	ENSG00000108654	DDX5	G17P1|HLR1|HUMP68|p68	DEAD-box helicase 5	protein-coding
diff_peaks_CR01403_BAR_MYCN_vs_CR01401_BAR_IgG.MAPQ30_keepdupauto_hg38_peak_17903	chr20	58236355	58238103	+	880	NA	intron (NR_003505, intron 14 of 16)	intron (NR_003505, intron 14 of 16)	-8576	NM_001304369	140731	Hs.266571	NM_080674	ENSG00000124227	ANKRD60	C20orf86|bA196N14.3	ankyrin repeat domain 60	protein-coding
diff_peaks_CR01403_BAR_MYCN_vs_CR01401_BAR_IgG.MAPQ30_keepdupauto_hg38_peak_17491	chr20	34708436	34710731	+	879	NA	intron (NM_021202, intron 4 of 4)	CpG-17654	4864	NM_001329431	58476	Hs.516994	NM_021202	ENSG00000078804	TP53INP2	C20orf110|DOR|PIG-U|PIGU|PINH|dJ1181N3.1	tumor protein p53 inducible nuclear protein 2	protein-coding
diff_peaks_CR01403_BAR_MYCN_vs_CR01401_BAR_IgG.MAPQ30_keepdupauto_hg38_peak_9699	chr15	84599897	84601780	+	871	NA	promoter-TSS (NM_017894)	promoter-TSS (NM_017894)	-171	NM_181877	54993	Hs.594023	NM_017894	ENSG00000176371	ZSCAN2	ZFP29|ZNF854	zinc finger and SCAN domain containing 2	protein-coding
diff_peaks_CR01403_BAR_MYCN_vs_CR01401_BAR_IgG.MAPQ30_keepdupauto_hg38_peak_23394	chr5	172187362	172189092	+	871	NA	promoter-TSS (NM_005990)	promoter-TSS (NM_005990)	-3	NM_005990	6793	Hs.744005	NM_005990	ENSG00000072786	STK10	LOK|PRO2729	serine/threonine kinase 10	protein-coding
diff_peaks_CR01403_BAR_MYCN_vs_CR01401_BAR_IgG.MAPQ30_keepdupauto_hg38_peak_21114	chr4	56434310	56438062	+	868	NA	promoter-TSS (NM_001079524)	promoter-TSS (NM_001079524)	-74	NM_001079525	10606	Hs.518774	NM_006452	ENSG00000128050	PAICS	ADE2|ADE2H1|AIRC|PAIS	phosphoribosylaminoimidazole carboxylase and phosphoribosylaminoimidazolesuccinocarboxamide synthase	protein-coding
diff_peaks_CR01403_BAR_MYCN_vs_CR01401_BAR_IgG.MAPQ30_keepdupauto_hg38_peak_13000	chr18	51195289	51198551	+	865	NA	exon (NM_016626, exon 1 of 2)	exon (NM_016626, exon 1 of 2)	761	NM_016626	51320	Hs.465144	NM_016626	ENSG00000176624	MEX3C	BM-013|MEX-3C|RKHD2|RNF194	mex-3 RNA binding family member C	protein-coding
diff_peaks_CR01403_BAR_MYCN_vs_CR01401_BAR_IgG.MAPQ30_keepdupauto_hg38_peak_8270	chr14	63641279	63642887	+	861	NA	promoter-TSS (NM_001008726)	promoter-TSS (NM_001008726)	-212	NM_001258272	112840	Hs.655666	NM_080666	ENSG00000140006	WDR89	C14orf150|MSTP050	WD repeat domain 89	protein-coding
diff_peaks_CR01403_BAR_MYCN_vs_CR01401_BAR_IgG.MAPQ30_keepdupauto_hg38_peak_14360	chr19	45584084	45584868	+	861	NA	intron (NM_025136, intron 1 of 1)	intron (NM_025136, intron 1 of 1)	326	NM_025136	80207	Hs.466945	NM_025136	ENSG00000125741	OPA3	MGA3	outer mitochondrial membrane lipid metabolism regulator OPA3	protein-coding
diff_peaks_CR01403_BAR_MYCN_vs_CR01401_BAR_IgG.MAPQ30_keepdupauto_hg38_peak_11429	chr17	29588763	29595103	+	858	NA	Intergenic	Intergenic	-1199	NM_152345	124930	Hs.662164	NM_152345	ENSG00000198720	ANKRD13B	-	ankyrin repeat domain 13B	protein-coding
diff_peaks_CR01403_BAR_MYCN_vs_CR01401_BAR_IgG.MAPQ30_keepdupauto_hg38_peak_3732	chr10	102132370	102134744	+	857	NA	intron (NM_001288728, intron 1 of 13)	CpG	517	NM_001288728	23082	Hs.533551	NM_015062	ENSG00000148840	PPRC1	PRC	PPARG related coactivator 1	protein-coding
diff_peaks_CR01403_BAR_MYCN_vs_CR01401_BAR_IgG.MAPQ30_keepdupauto_hg38_peak_1589	chr1	155049402	155052637	+	855	NA	promoter-TSS (NR_048578)	promoter-TSS (NR_048578)	146	NR_040772	100505666	Hs.657533	NR_040772		DCST1-AS1	-	DCST1 antisense RNA 1	ncRNA
diff_peaks_CR01403_BAR_MYCN_vs_CR01401_BAR_IgG.MAPQ30_keepdupauto_hg38_peak_3683	chr10	100345477	100348393	+	853	NA	promoter-TSS (NM_005063)	promoter-TSS (NM_005063)	-298	NM_005063	6319	Hs.558396	NM_005063	ENSG00000099194	SCD	FADS5|MSTP008|SCD1|SCDOS|hSCD1	stearoyl-CoA desaturase	protein-coding
diff_peaks_CR01403_BAR_MYCN_vs_CR01401_BAR_IgG.MAPQ30_keepdupauto_hg38_peak_7867	chr13	109411836	109413330	+	850	NA	Intergenic	Intergenic	11887	NR_126361	104326054	Hs.569298	NR_126361	ENSG00000229792	LINC00399	TCONS_00021596	long intergenic non-protein coding RNA 399	ncRNA
diff_peaks_CR01403_BAR_MYCN_vs_CR01401_BAR_IgG.MAPQ30_keepdupauto_hg38_peak_12409	chr17	75855095	75856683	+	844	NA	promoter-TSS (NM_001330499)	promoter-TSS (NM_001330499)	547	NM_001348170	23558	Hs.514489	NM_012478	ENSG00000132471	WBP2	DFNB107|GRAMD6|WBP-2	WW domain binding protein 2	protein-coding
diff_peaks_CR01403_BAR_MYCN_vs_CR01401_BAR_IgG.MAPQ30_keepdupauto_hg38_peak_22273	chr5	43120241	43122409	+	844	NA	promoter-TSS (NM_001330717)	promoter-TSS (NM_001330717)	-136	NM_001330705	7690	Hs.535804	NM_003432	ENSG00000172262	ZNF131	ZBTB35|pHZ-10	zinc finger protein 131	protein-coding
diff_peaks_CR01403_BAR_MYCN_vs_CR01401_BAR_IgG.MAPQ30_keepdupauto_hg38_peak_584	chr1	40978938	40981273	+	839	NA	intron (NR_125440, intron 1 of 17)	CpG	409	NM_001905	1503	Hs.473087	NM_001905	ENSG00000171793	CTPS1	CTPS|GATD5|IMD24	CTP synthase 1	protein-coding
diff_peaks_CR01403_BAR_MYCN_vs_CR01401_BAR_IgG.MAPQ30_keepdupauto_hg38_peak_27913	chr9	37119512	37121174	+	835	NA	promoter-TSS (NM_032226)	promoter-TSS (NM_032226)	-129	NM_001289119	84186	Hs.654700	NM_032226	ENSG00000147905	ZCCHC7	AIR1|HSPC086	zinc finger CCHC-type containing 7	protein-coding
diff_peaks_CR01403_BAR_MYCN_vs_CR01401_BAR_IgG.MAPQ30_keepdupauto_hg38_peak_23510	chr5	177311177	177313166	+	835	NA	promoter-TSS (NM_031300)	promoter-TSS (NM_031300)	-273	NM_001142935	83463	Hs.743332	NM_031300	ENSG00000213347	MXD3	BHLHC13|MAD3|MYX	MAX dimerization protein 3	protein-coding
diff_peaks_CR01403_BAR_MYCN_vs_CR01401_BAR_IgG.MAPQ30_keepdupauto_hg38_peak_19796	chr3	72152081	72153580	+	832	NA	intron (NR_038221, intron 1 of 2)	intron (NR_038221, intron 1 of 2)	1573	NR_038221	201617	Hs.382623	NR_038221	ENSG00000243083	LINC00870	-	long intergenic non-protein coding RNA 870	ncRNA
diff_peaks_CR01403_BAR_MYCN_vs_CR01401_BAR_IgG.MAPQ30_keepdupauto_hg38_peak_5691	chr11	121721925	121723930	+	831	NA	Intergenic	Intergenic	270613	NM_003105	6653	Hs.368592	NM_003105	ENSG00000137642	SORL1	C11orf32|LR11|LRP9|SORLA|SorLA-1|gp250	sortilin related receptor 1	protein-coding
diff_peaks_CR01403_BAR_MYCN_vs_CR01401_BAR_IgG.MAPQ30_keepdupauto_hg38_peak_17198	chr20	543437	544838	+	830	NA	promoter-TSS (NM_001895)	promoter-TSS (NM_001895)	-347	NM_177559	1457	Hs.644056	NM_001895	ENSG00000101266	CSNK2A1	CK2A1|CKII|Cka1|Cka2|OCNDS	casein kinase 2 alpha 1	protein-coding
diff_peaks_CR01403_BAR_MYCN_vs_CR01401_BAR_IgG.MAPQ30_keepdupauto_hg38_peak_18128	chr21	31173657	31174983	+	826	NA	intron (NM_001353686, intron 15 of 27)	intron (NM_001353686, intron 15 of 27)	-13380	NM_001353684	7074	Hs.517228	NM_003253	ENSG00000156299	TIAM1	TIAM-1	T cell lymphoma invasion and metastasis 1	protein-coding
diff_peaks_CR01403_BAR_MYCN_vs_CR01401_BAR_IgG.MAPQ30_keepdupauto_hg38_peak_11168	chr17	7856968	7858850	+	821	NA	promoter-TSS (NM_144607)	promoter-TSS (NM_144607)	-18	NM_032356	84316	Hs.565094	NM_032356	ENSG00000183011	NAA38	LSMD1|MAK31|PFAAP2	N(alpha)-acetyltransferase 38, NatC auxiliary subunit	protein-coding
diff_peaks_CR01403_BAR_MYCN_vs_CR01401_BAR_IgG.MAPQ30_keepdupauto_hg38_peak_6386	chr12	53005749	53007571	+	814	NA	intron (NM_001330654, intron 1 of 13)	CpG	204	NM_001300821	1975	Hs.648394	NM_001417	ENSG00000063046	EIF4B	EIF-4B|PRO1843	eukaryotic translation initiation factor 4B	protein-coding
diff_peaks_CR01403_BAR_MYCN_vs_CR01401_BAR_IgG.MAPQ30_keepdupauto_hg38_peak_676	chr1	45550025	45551780	+	813	NA	promoter-TSS (NM_006066)	promoter-TSS (NM_006066)	76	NM_006066	10327	Hs.474584	NM_006066	ENSG00000117448	AKR1A1	ALDR1|ALR|ARM|DD3|HEL-S-6	aldo-keto reductase family 1 member A1	protein-coding
diff_peaks_CR01403_BAR_MYCN_vs_CR01401_BAR_IgG.MAPQ30_keepdupauto_hg38_peak_27557	chr8	142726409	142728275	+	812	NA	promoter-TSS (NR_038925)	promoter-TSS (NR_038925)	119	NR_156431	51337	Hs.368402	NM_016647	ENSG00000130193	THEM6	C8orf55|DSCD75	thioesterase superfamily member 6	protein-coding
diff_peaks_CR01403_BAR_MYCN_vs_CR01401_BAR_IgG.MAPQ30_keepdupauto_hg38_peak_28048	chr9	83979271	83982494	+	811	NA	promoter-TSS (NM_002140)	promoter-TSS (NM_002140)	77	NM_001358291	80010	Hs.726327	NM_024945	ENSG00000178966	RMI1	BLAP75|C9orf76|FAAP75	RecQ mediated genome instability 1	protein-coding
diff_peaks_CR01403_BAR_MYCN_vs_CR01401_BAR_IgG.MAPQ30_keepdupauto_hg38_peak_25679	chr7	76357408	76359888	+	806	NA	intron (NM_012479, intron 1 of 1)	CpG	343	NM_012479	7532	Hs.744840	NM_012479	ENSG00000170027	YWHAG	14-3-3GAMMA|EIEE56|PPP1R170	tyrosine 3-monooxygenase/tryptophan 5-monooxygenase activation protein gamma	protein-coding
diff_peaks_CR01403_BAR_MYCN_vs_CR01401_BAR_IgG.MAPQ30_keepdupauto_hg38_peak_12639	chr17	82494049	82495875	+	805	NA	Intergenic	Intergenic	-24770	NM_004514	3607	Hs.591140	NM_004514	ENSG00000141568	FOXK2	ILF|ILF-1|ILF1|nGTBP	forkhead box K2	protein-coding
diff_peaks_CR01403_BAR_MYCN_vs_CR01401_BAR_IgG.MAPQ30_keepdupauto_hg38_peak_22771	chr5	115841194	115842678	+	803	NA	promoter-TSS (NM_001318094)	promoter-TSS (NM_001318094)	1	NM_001284	1176	Hs.406191	NM_001284	ENSG00000177879	AP3S1	CLAPS3|Sigma3A	adaptor related protein complex 3 subunit sigma 1	protein-coding
diff_peaks_CR01403_BAR_MYCN_vs_CR01401_BAR_IgG.MAPQ30_keepdupauto_hg38_peak_11996	chr17	51165242	51167536	+	796	NA	promoter-TSS (NM_001198682)	promoter-TSS (NM_001198682)	-22	NM_001198682	4831	Hs.463456	NM_002512	ENSG00000243678	NME2	NDKB|NDPK-B|NDPKB|NM23-H2|NM23B|PUF	NME/NM23 nucleoside diphosphate kinase 2	protein-coding
diff_peaks_CR01403_BAR_MYCN_vs_CR01401_BAR_IgG.MAPQ30_keepdupauto_hg38_peak_11639	chr17	40112834	40114328	+	792	NA	Intergenic	Intergenic	-8390	NM_001012241	339287	Hs.532786	NM_001012241	ENSG00000188895	MSL1	MSL-1	MSL complex subunit 1	protein-coding
diff_peaks_CR01403_BAR_MYCN_vs_CR01401_BAR_IgG.MAPQ30_keepdupauto_hg38_peak_10023	chr16	3023417	3024760	+	792	NA	promoter-TSS (NM_024339)	promoter-TSS (NM_024339)	53	NM_001142350	79228	Hs.412304	NM_024339	ENSG00000131652	THOC6	WDR58|fSAP35	THO complex 6	protein-coding
diff_peaks_CR01403_BAR_MYCN_vs_CR01401_BAR_IgG.MAPQ30_keepdupauto_hg38_peak_1340	chr1	112955143	112957890	+	792	NA	promoter-TSS (NM_001166496).2	promoter-TSS (NM_001166496).2	101	NR_103743	100506392	Hs.418285	NR_103743	ENSG00000226419	SLC16A1-AS1	-	SLC16A1 antisense RNA 1	ncRNA
diff_peaks_CR01403_BAR_MYCN_vs_CR01401_BAR_IgG.MAPQ30_keepdupauto_hg38_peak_28341	chr9	113410001	113411572	+	789	NA	promoter-TSS (NM_001278255)	promoter-TSS (NM_001278255)	-37	NM_001278255	54107	Hs.108112	NM_017443	ENSG00000148229	POLE3	CHARAC17|CHRAC17|CHRAC2|YBL1|p17	DNA polymerase epsilon 3, accessory subunit	protein-coding
diff_peaks_CR01403_BAR_MYCN_vs_CR01401_BAR_IgG.MAPQ30_keepdupauto_hg38_peak_15948	chr2	85436693	85438588	+	788	NA	TTS (NM_201594)	TTS (NM_201594)	18709	NM_201594	284948	Hs.209542	NM_198482	ENSG00000152292	SH2D6	-	SH2 domain containing 6	protein-coding
diff_peaks_CR01403_BAR_MYCN_vs_CR01401_BAR_IgG.MAPQ30_keepdupauto_hg38_peak_6169	chr12	31323410	31326837	+	786	NA	non-coding (NR_026806, exon 1 of 1)	non-coding (NR_026806, exon 1 of 1)	807	NR_026806	79857	Hs.534485	NM_024799	ENSG00000177340	FLJ13224	-	uncharacterized LOC79857	ncRNA
diff_peaks_CR01403_BAR_MYCN_vs_CR01401_BAR_IgG.MAPQ30_keepdupauto_hg38_peak_11995	chr17	51152915	51154781	+	782	NA	intron (NM_001018136, intron 1 of 7)	CpG	289	NM_001018136	654364	Hs.463456	NM_001018136	ENSG00000011052	NME1-NME2	NM23-LV|NMELV	NME1-NME2 readthrough	protein-coding
diff_peaks_CR01403_BAR_MYCN_vs_CR01401_BAR_IgG.MAPQ30_keepdupauto_hg38_peak_11931	chr17	48994623	48999242	+	775	NA	promoter-TSS (NM_006546)	promoter-TSS (NM_006546)	-453	NM_001160423	10642	Hs.144936	NM_006546	ENSG00000159217	IGF2BP1	CRD-BP|CRDBP|IMP-1|IMP1|VICKZ1|ZBP1	insulin like growth factor 2 mRNA binding protein 1	protein-coding
diff_peaks_CR01403_BAR_MYCN_vs_CR01401_BAR_IgG.MAPQ30_keepdupauto_hg38_peak_12424	chr17	76353139	76354665	+	775	NA	promoter-TSS (NM_002766)	promoter-TSS (NM_002766)	14	NM_001330503	5635	Hs.77498	NM_002766	ENSG00000161542	PRPSAP1	PAP39	phosphoribosyl pyrophosphate synthetase associated protein 1	protein-coding
diff_peaks_CR01403_BAR_MYCN_vs_CR01401_BAR_IgG.MAPQ30_keepdupauto_hg38_peak_27912	chr9	37078859	37080665	+	775	NA	promoter-TSS (NR_036592)	promoter-TSS (NR_036592)	-134	NR_036592	100506710	Hs.446271	NR_036592	ENSG00000281649	EBLN3P	EBLN3	endogenous Bornavirus like nucleoprotein 3, pseudogene	pseudo
diff_peaks_CR01403_BAR_MYCN_vs_CR01401_BAR_IgG.MAPQ30_keepdupauto_hg38_peak_3467	chr10	79220574	79224073	+	773	NA	intron (NM_020338, intron 7 of 24)	MER102c|DNA|hAT-Charlie	-125146	NM_005729	10105	Hs.381072	NM_005729	ENSG00000108179	PPIF	CYP3|CyP-M|Cyp-D|CypD	peptidylprolyl isomerase F	protein-coding
diff_peaks_CR01403_BAR_MYCN_vs_CR01401_BAR_IgG.MAPQ30_keepdupauto_hg38_peak_7584	chr13	49791313	49793384	+	773	NA	intron (NM_002267, intron 1 of 16)	CpG	334	NM_002267	3839	Hs.527919	NM_002267	ENSG00000102753	KPNA3	IPOA4|SRP1|SRP1gamma|SRP4|hSRP1	karyopherin subunit alpha 3	protein-coding
diff_peaks_CR01403_BAR_MYCN_vs_CR01401_BAR_IgG.MAPQ30_keepdupauto_hg38_peak_1633	chr1	156052776	156055412	+	772	NA	promoter-TSS (NM_020131)	promoter-TSS (NM_020131)	-296	NM_020131	56893	Hs.283739	NM_020131	ENSG00000160803	UBQLN4	A1U|A1Up|C1orf6|CIP75|UBIN	ubiquilin 4	protein-coding
diff_peaks_CR01403_BAR_MYCN_vs_CR01401_BAR_IgG.MAPQ30_keepdupauto_hg38_peak_27688	chr9	6680511	6682442	+	770	NA	Intergenic	CpG	-35784	NM_000170	2731	Hs.584238	NM_000170	ENSG00000178445	GLDC	GCE|GCSP|HYGN1	glycine decarboxylase	protein-coding
diff_peaks_CR01403_BAR_MYCN_vs_CR01401_BAR_IgG.MAPQ30_keepdupauto_hg38_peak_19212	chr3	12840876	12842284	+	769	NA	promoter-TSS (NM_000994)	promoter-TSS (NM_000994)	2	NM_001007073	6161	Hs.265174	NM_000994	ENSG00000144713	RPL32	L32|PP9932	ribosomal protein L32	protein-coding
diff_peaks_CR01403_BAR_MYCN_vs_CR01401_BAR_IgG.MAPQ30_keepdupauto_hg38_peak_19417	chr3	38345915	38347613	+	769	NA	promoter-TSS (NM_005108)	promoter-TSS (NM_005108)	4	NM_001349179	9942	Hs.659985	NM_005108	ENSG00000093217	XYLB	-	xylulokinase	protein-coding
diff_peaks_CR01403_BAR_MYCN_vs_CR01401_BAR_IgG.MAPQ30_keepdupauto_hg38_peak_22489	chr5	74639058	74642658	+	768	NA	non-coding (NR_046318, exon 1 of 2)	non-coding (NR_046318, exon 1 of 2)	566	NM_001256575	8507	Hs.104925	NM_003633	ENSG00000171617	ENC1	CCL28|ENC-1|KLHL35|KLHL37|NRPB|PIG10|TP53I10	ectodermal-neural cortex 1	protein-coding
diff_peaks_CR01403_BAR_MYCN_vs_CR01401_BAR_IgG.MAPQ30_keepdupauto_hg38_peak_11634	chr17	40068237	40069610	+	768	NA	intron (NM_199334, intron 1 of 8)	intron (NM_199334, intron 1 of 8)	5958	NM_001190918	7067	Hs.724	NM_003250	ENSG00000126351	THRA	AR7|CHNG6|EAR7|ERB-T-1|ERBA|ERBA1|NR1A1|THRA1|THRA2|c-ERBA-1	thyroid hormone receptor alpha	protein-coding
diff_peaks_CR01403_BAR_MYCN_vs_CR01401_BAR_IgG.MAPQ30_keepdupauto_hg38_peak_22617	chr5	90473012	90475286	+	766	NA	promoter-TSS (NM_006467)	promoter-TSS (NM_006467)	220	NM_001370354	10622	Hs.282387	NM_006467	ENSG00000113356	POLR3G	RPC32|RPC7	RNA polymerase III subunit G	protein-coding
diff_peaks_CR01403_BAR_MYCN_vs_CR01401_BAR_IgG.MAPQ30_keepdupauto_hg38_peak_690	chr1	46303073	46304834	+	764	NA	promoter-TSS (NM_006369)	promoter-TSS (NM_006369)	255	NM_001297565	7388	Hs.481571	NM_006004	ENSG00000173660	UQCRH	QCR6|UQCR8	ubiquinol-cytochrome c reductase hinge protein	protein-coding
diff_peaks_CR01403_BAR_MYCN_vs_CR01401_BAR_IgG.MAPQ30_keepdupauto_hg38_peak_3256	chr10	68330944	68333494	+	764	NA	promoter-TSS (NM_001322449)	promoter-TSS (NM_001322449)	208	NM_001322452	3189	Hs.643472	NM_012207	ENSG00000096746	HNRNPH3	2H9|HNRPH3	heterogeneous nuclear ribonucleoprotein H3	protein-coding
diff_peaks_CR01403_BAR_MYCN_vs_CR01401_BAR_IgG.MAPQ30_keepdupauto_hg38_peak_5974	chr12	6851399	6853084	+	762	NA	promoter-TSS (NM_031299)	promoter-TSS (NM_031299)	91	NM_003481	8078	Hs.631661	NM_003481	ENSG00000111667	USP5	ISOT	ubiquitin specific peptidase 5	protein-coding
diff_peaks_CR01403_BAR_MYCN_vs_CR01401_BAR_IgG.MAPQ30_keepdupauto_hg38_peak_11106	chr17	6443347	6444828	+	760	NA	promoter-TSS (NM_001195228)	promoter-TSS (NM_001195228)	-368	NM_019013	54478	Hs.592116	NM_019013	ENSG00000129195	PIMREG	CATS|FAM64A|RCS1	PICALM interacting mitotic regulator	protein-coding
diff_peaks_CR01403_BAR_MYCN_vs_CR01401_BAR_IgG.MAPQ30_keepdupauto_hg38_peak_11864	chr17	45893468	45896621	+	760	NA	promoter-TSS (NR_024560)	promoter-TSS (NR_024560)	469	NR_024559	100128977	Hs.666302	NR_024559		MAPT-AS1	-	MAPT antisense RNA 1	ncRNA
diff_peaks_CR01403_BAR_MYCN_vs_CR01401_BAR_IgG.MAPQ30_keepdupauto_hg38_peak_23729	chr6	16803156	16806118	+	760	NA	Intergenic	Intergenic	-43147	NM_001128164	6310	Hs.434961	NM_000332	ENSG00000124788	ATXN1	ATX1|D6S504E|SCA1	ataxin 1	protein-coding
diff_peaks_CR01403_BAR_MYCN_vs_CR01401_BAR_IgG.MAPQ30_keepdupauto_hg38_peak_9759	chr15	89358532	89359463	+	758	NA	Intergenic	CpG	-2582	NR_133001	254559	Hs.136313	NR_015411	ENSG00000255571	MIR9-3HG	LINC00925	MIR9-3 host gene	ncRNA
diff_peaks_CR01403_BAR_MYCN_vs_CR01401_BAR_IgG.MAPQ30_keepdupauto_hg38_peak_11871	chr17	46266057	46268289	+	758	NA	Intergenic	CpG	-27958	NM_014834	9884	Hs.579108	NM_014834	ENSG00000176681	LRRC37A	LRRC37	leucine rich repeat containing 37A	protein-coding
diff_peaks_CR01403_BAR_MYCN_vs_CR01401_BAR_IgG.MAPQ30_keepdupauto_hg38_peak_4891	chr11	64245719	64247919	+	756	NA	promoter-TSS (NR_135086)	promoter-TSS (NR_135086)	124	NM_138689	26472	Hs.523760	NM_138689	ENSG00000173457	PPP1R14B	PHI-1|PLCB3N|PNG|SOM172	protein phosphatase 1 regulatory inhibitor subunit 14B	protein-coding
diff_peaks_CR01403_BAR_MYCN_vs_CR01401_BAR_IgG.MAPQ30_keepdupauto_hg38_peak_22685	chr5	103258286	103260415	+	756	NA	promoter-TSS (NM_001316968)	promoter-TSS (NM_001316968)	-74	NM_001316968	90355	Hs.482976	NM_033211	ENSG00000181751	C5orf30	-	chromosome 5 open reading frame 30	protein-coding
diff_peaks_CR01403_BAR_MYCN_vs_CR01401_BAR_IgG.MAPQ30_keepdupauto_hg38_peak_25443	chr7	45110676	45112264	+	755	NA	intron (NM_199122, intron 1 of 8)	CpG	227	NM_004749	9238	Hs.231411	NM_004749	ENSG00000136270	TBRG4	CPR2|FASTKD4	transforming growth factor beta regulator 4	protein-coding
diff_peaks_CR01403_BAR_MYCN_vs_CR01401_BAR_IgG.MAPQ30_keepdupauto_hg38_peak_16244	chr2	130180787	130182454	+	754	NA	promoter-TSS (NM_001330282)	promoter-TSS (NM_001330282)	-18	NR_033231	55627	Hs.516450	NM_017751	ENSG00000136699	SMPD4	NET13|NSMASE-3|NSMASE3|SKNY	sphingomyelin phosphodiesterase 4	protein-coding
diff_peaks_CR01403_BAR_MYCN_vs_CR01401_BAR_IgG.MAPQ30_keepdupauto_hg38_peak_2596	chr1	244833702	244836784	+	749	NA	promoter-TSS (NM_198076)	promoter-TSS (NM_198076)	-63	NM_001312871	116228	Hs.411490	NM_198076	ENSG00000203667	COX20	FAM36A	cytochrome c oxidase assembly factor COX20	protein-coding
diff_peaks_CR01403_BAR_MYCN_vs_CR01401_BAR_IgG.MAPQ30_keepdupauto_hg38_peak_12380	chr17	75151547	75155625	+	748	NA	promoter-TSS (NM_001288610)	promoter-TSS (NM_001288610)	-293	NM_001288610	51155	Hs.532803	NM_016185	ENSG00000189159	JPT1	ARM2|HN1|HN1A	Jupiter microtubule associated homolog 1	protein-coding
diff_peaks_CR01403_BAR_MYCN_vs_CR01401_BAR_IgG.MAPQ30_keepdupauto_hg38_peak_27175	chr8	81280037	81282507	+	744	NA	intron (NM_001444, intron 1 of 3)	CpG	736	NM_001444	2171	Hs.408061	NM_001444	ENSG00000164687	FABP5	E-FABP|EFABP|KFABP|PA-FABP|PAFABP	fatty acid binding protein 5	protein-coding
diff_peaks_CR01403_BAR_MYCN_vs_CR01401_BAR_IgG.MAPQ30_keepdupauto_hg38_peak_10066	chr16	4270397	4274402	+	740	NA	intron (NM_003223, intron 1 of 6)	CpG	624	NM_003223	7023	Hs.513305	NM_003223	ENSG00000090447	TFAP4	AP-4|bHLHc41	transcription factor AP-4	protein-coding
diff_peaks_CR01403_BAR_MYCN_vs_CR01401_BAR_IgG.MAPQ30_keepdupauto_hg38_peak_14235	chr19	40750581	40752126	+	739	NA	promoter-TSS (NM_001353809)	promoter-TSS (NM_001353809)	150	NM_004596	6626	Hs.466775	NM_004596	ENSG00000077312	SNRPA	Mud1|U1-A|U1A	small nuclear ribonucleoprotein polypeptide A	protein-coding
diff_peaks_CR01403_BAR_MYCN_vs_CR01401_BAR_IgG.MAPQ30_keepdupauto_hg38_peak_15987	chr2	86806768	86808983	+	739	NA	intron (NM_001145873, intron 1 of 8)	G-rich|Low_complexity|Low_complexity	521	NM_001145873	925	Hs.85258	NM_001768	ENSG00000153563	CD8A	CD8|Leu2|p32	CD8a molecule	protein-coding
diff_peaks_CR01403_BAR_MYCN_vs_CR01401_BAR_IgG.MAPQ30_keepdupauto_hg38_peak_10362	chr16	30406718	30407918	+	739	NA	promoter-TSS (NM_016643)	promoter-TSS (NM_016643)	-96	NM_016643	51333	Hs.148584	NM_016643	ENSG00000179965	ZNF771	DSC43	zinc finger protein 771	protein-coding
diff_peaks_CR01403_BAR_MYCN_vs_CR01401_BAR_IgG.MAPQ30_keepdupauto_hg38_peak_22666	chr5	97182796	97184078	+	738	NA	promoter-TSS (NM_001159749)	promoter-TSS (NM_001159749)	-190	NM_018343	55781	Hs.27021	NM_018343	ENSG00000058729	RIOK2	RIO2	RIO kinase 2	protein-coding
diff_peaks_CR01403_BAR_MYCN_vs_CR01401_BAR_IgG.MAPQ30_keepdupauto_hg38_peak_14269	chr19	42242402	42245392	+	737	NA	Intergenic	AluSq2|SINE|Alu	-1295	NM_019884	2931	Hs.466828	NM_019884	ENSG00000105723	GSK3A	-	glycogen synthase kinase 3 alpha	protein-coding
diff_peaks_CR01403_BAR_MYCN_vs_CR01401_BAR_IgG.MAPQ30_keepdupauto_hg38_peak_6118	chr12	21656102	21658722	+	735	NA	intron (NM_001315537, intron 1 of 7)	intron (NM_001315537, intron 1 of 7)	382	NM_001174097	3945	Hs.446149	NM_002300	ENSG00000111716	LDHB	HEL-S-281|LDH-B|LDH-H|LDHBD|TRG-5	lactate dehydrogenase B	protein-coding
diff_peaks_CR01403_BAR_MYCN_vs_CR01401_BAR_IgG.MAPQ30_keepdupauto_hg38_peak_13328	chr19	1604710	1606465	+	734	NA	promoter-TSS (NM_006830)	promoter-TSS (NM_006830)	-125	NM_006830	10975	Hs.8372	NM_006830	ENSG00000127540	UQCR11	0710008D09Rik|QCR10|UQCR	ubiquinol-cytochrome c reductase, complex III subunit XI	protein-coding
diff_peaks_CR01403_BAR_MYCN_vs_CR01401_BAR_IgG.MAPQ30_keepdupauto_hg38_peak_2753	chr10	8331214	8333453	+	732	NA	Intergenic	Intergenic	-64028	NR_108058	100507143	Hs.258979	NR_108058	ENSG00000232170	LINC00708	GS1-756B1.2	long intergenic non-protein coding RNA 708	ncRNA
diff_peaks_CR01403_BAR_MYCN_vs_CR01401_BAR_IgG.MAPQ30_keepdupauto_hg38_peak_11281	chr17	17590676	17592142	+	732	NA	intron (NM_001267551, intron 1 of 6)	(ACACGC)n|Simple_repeat|Simple_repeat	299	NM_148172	10400	Hs.714193	NM_007169	ENSG00000133027	PEMT	PEAMT|PEMPT|PEMT2|PLMT|PNMT	phosphatidylethanolamine N-methyltransferase	protein-coding
diff_peaks_CR01403_BAR_MYCN_vs_CR01401_BAR_IgG.MAPQ30_keepdupauto_hg38_peak_17449	chr20	32357427	32359444	+	729	NA	promoter-TSS (NM_001363734)	promoter-TSS (NM_001363734)	91	NM_001164603	171023	Hs.374043	NM_015338	ENSG00000171456	ASXL1	BOPS|MDS	ASXL transcriptional regulator 1	protein-coding
diff_peaks_CR01403_BAR_MYCN_vs_CR01401_BAR_IgG.MAPQ30_keepdupauto_hg38_peak_19896	chr3	100401088	100403683	+	728	NA	5' UTR (NM_001085451, exon 1 of 4)	5' UTR (NM_001085451, exon 1 of 4)	846	NM_001085451	348801	Hs.591294	NM_001085451	ENSG00000206535	LNP1	NP3	leukemia NUP98 fusion partner 1	protein-coding
diff_peaks_CR01403_BAR_MYCN_vs_CR01401_BAR_IgG.MAPQ30_keepdupauto_hg38_peak_20548	chr3	184248170	184250688	+	728	NA	promoter-TSS (NR_024534)	promoter-TSS (NR_024534)	96	NM_001006941	10195	Hs.478481	NM_005787	ENSG00000214160	ALG3	CDG1D|CDGS4|CDGS6|D16Ertd36e|NOT56L|Not56|not	ALG3 alpha-1,3- mannosyltransferase	protein-coding
diff_peaks_CR01403_BAR_MYCN_vs_CR01401_BAR_IgG.MAPQ30_keepdupauto_hg38_peak_4145	chr11	808589	810220	+	718	NA	promoter-TSS (NM_001004)	promoter-TSS (NM_001004)	-563	NM_001004	6181	Hs.437594	NM_001004	ENSG00000177600	RPLP2	D11S2243E|LP2|P2|RPP2	ribosomal protein lateral stalk subunit P2	protein-coding
diff_peaks_CR01403_BAR_MYCN_vs_CR01401_BAR_IgG.MAPQ30_keepdupauto_hg38_peak_12779	chr18	12947018	12949236	+	718	NA	exon (NM_001013437, exon 1 of 9)	exon (NM_001013437, exon 1 of 9)	116	NM_001013437	81929	Hs.301048	NM_031216	ENSG00000085415	SEH1L	SEC13L|SEH1A|SEH1B|Seh1	SEH1 like nucleoporin	protein-coding
diff_peaks_CR01403_BAR_MYCN_vs_CR01401_BAR_IgG.MAPQ30_keepdupauto_hg38_peak_21189	chr4	75723101	75725668	+	718	NA	promoter-TSS (NM_001290049)	promoter-TSS (NM_001290049)	-138	NM_001290049	8615	Hs.744877	NM_003715	ENSG00000138768	USO1	P115|TAP|VDP	USO1 vesicle transport factor	protein-coding
diff_peaks_CR01403_BAR_MYCN_vs_CR01401_BAR_IgG.MAPQ30_keepdupauto_hg38_peak_14095	chr19	36114131	36115836	+	716	NA	promoter-TSS (NR_155756)	promoter-TSS (NR_155756)	-3	NR_155756	1155	Hs.31053	NM_001281	ENSG00000105254	TBCB	CG22|CKAP1|CKAPI	tubulin folding cofactor B	protein-coding
diff_peaks_CR01403_BAR_MYCN_vs_CR01401_BAR_IgG.MAPQ30_keepdupauto_hg38_peak_23215	chr5	154856638	154858854	+	716	NA	promoter-TSS (NM_001301073)	promoter-TSS (NM_001301073)	-503	NM_001301083	9337	Hs.26703	NM_004779	ENSG00000155508	CNOT8	CAF1|CALIF|Caf1b|POP2|hCAF1	CCR4-NOT transcription complex subunit 8	protein-coding
diff_peaks_CR01403_BAR_MYCN_vs_CR01401_BAR_IgG.MAPQ30_keepdupauto_hg38_peak_19514	chr3	46975962	46976918	+	716	NA	promoter-TSS (NR_102269)	promoter-TSS (NR_102269)	61	NR_102269	151903	Hs.631918	NM_144716	ENSG00000160799	CCDC12	-	coiled-coil domain containing 12	protein-coding
diff_peaks_CR01403_BAR_MYCN_vs_CR01401_BAR_IgG.MAPQ30_keepdupauto_hg38_peak_24237	chr6	40585288	40588531	+	715	NA	intron (NM_020737, intron 1 of 2)	CpG	455	NM_020737	57497	Hs.250015	NM_020737	ENSG00000156564	LRFN2	FIGLER2|KIAA1246|SALM1	leucine rich repeat and fibronectin type III domain containing 2	protein-coding
diff_peaks_CR01403_BAR_MYCN_vs_CR01401_BAR_IgG.MAPQ30_keepdupauto_hg38_peak_9670	chr15	81265480	81266800	+	715	NA	intron (NM_001352686, intron 4 of 18)	MIRb|SINE|MIR	-30830	NM_004513	3603	Hs.459095	NM_004513	ENSG00000172349	IL16	LCF|NIL16|PRIL16|prIL-16	interleukin 16	protein-coding
diff_peaks_CR01403_BAR_MYCN_vs_CR01401_BAR_IgG.MAPQ30_keepdupauto_hg38_peak_10326	chr16	29611642	29614179	+	715	NA	intron (NR_135317, intron 1 of 11)	intron (NR_135317, intron 1 of 11)	807	NR_135317	440354	Hs.552700	NR_002473		SMG1P2	-	SMG1 pseudogene 2	pseudo
diff_peaks_CR01403_BAR_MYCN_vs_CR01401_BAR_IgG.MAPQ30_keepdupauto_hg38_peak_13555	chr19	8505658	8506762	+	715	NA	Intergenic	CpG	-3570	NM_032152	84106	Hs.465812	NM_032152	ENSG00000133246	PRAM1	PML-RAR|PRAM-1	PML-RARA regulated adaptor molecule 1	protein-coding
diff_peaks_CR01403_BAR_MYCN_vs_CR01401_BAR_IgG.MAPQ30_keepdupauto_hg38_peak_22957	chr5	138178165	138179906	+	715	NA	promoter-TSS (NM_001300962)	promoter-TSS (NM_001300962)	-77	NM_005733	10112	Hs.718626	NM_005733	ENSG00000112984	KIF20A	MKLP2|RAB6KIFL	kinesin family member 20A	protein-coding
diff_peaks_CR01403_BAR_MYCN_vs_CR01401_BAR_IgG.MAPQ30_keepdupauto_hg38_peak_14107	chr19	36488576	36490278	+	715	NA	promoter-TSS (NR_036504)	promoter-TSS (NR_036504)	8	NM_032838	84924	Hs.533939	NM_032838	ENSG00000186017	ZNF566	-	zinc finger protein 566	protein-coding
diff_peaks_CR01403_BAR_MYCN_vs_CR01401_BAR_IgG.MAPQ30_keepdupauto_hg38_peak_27258	chr8	94894024	94897453	+	713	NA	promoter-TSS (NM_001354516)	promoter-TSS (NM_001354516)	-30	NM_001354524	137682	Hs.435500	NM_152416	ENSG00000156170	NDUFAF6	C8orf38|MC1DN17	NADH:ubiquinone oxidoreductase complex assembly factor 6	protein-coding
diff_peaks_CR01403_BAR_MYCN_vs_CR01401_BAR_IgG.MAPQ30_keepdupauto_hg38_peak_802	chr1	52702601	52703654	+	713	NA	Intergenic	Intergenic	-4780	NM_023077	65260	Hs.349905	NM_023077	ENSG00000162377	COA7	C1orf163|RESA1|SCAN3|SELRC1	cytochrome c oxidase assembly factor 7 (putative)	protein-coding
diff_peaks_CR01403_BAR_MYCN_vs_CR01401_BAR_IgG.MAPQ30_keepdupauto_hg38_peak_14515	chr19	49127547	49128518	+	713	NA	exon (NM_003660, exon 2 of 30)	exon (NM_003660, exon 2 of 30)	8488	NR_103842	8541	Hs.413748	NM_003660	ENSG00000177380	PPFIA3	LPNA3	PTPRF interacting protein alpha 3	protein-coding
diff_peaks_CR01403_BAR_MYCN_vs_CR01401_BAR_IgG.MAPQ30_keepdupauto_hg38_peak_13432	chr19	4006819	4007940	+	710	NA	promoter-TSS (NM_015897)	promoter-TSS (NM_015897)	-357	NM_015897	51588	Hs.105779	NM_015897	ENSG00000105229	PIAS4	PIAS-gamma|PIASY|Piasg|ZMIZ6	protein inhibitor of activated STAT 4	protein-coding
diff_peaks_CR01403_BAR_MYCN_vs_CR01401_BAR_IgG.MAPQ30_keepdupauto_hg38_peak_12029	chr17	56960341	56961346	+	709	NA	exon (NM_004645, exon 1 of 7)	exon (NM_004645, exon 1 of 7)	207	NM_004645	8161	Hs.532795	NM_004645	ENSG00000121058	COIL	CLN80|p80-coilin	coilin	protein-coding
diff_peaks_CR01403_BAR_MYCN_vs_CR01401_BAR_IgG.MAPQ30_keepdupauto_hg38_peak_4376	chr11	12814188	12815842	+	706	NA	intron (NM_021961, intron 3 of 12)	intron (NM_021961, intron 3 of 12)	140594	NM_021961	7003	Hs.655331	NM_021961	ENSG00000187079	TEAD1	AA|NTEF-1|REF1|TCF-13|TCF13|TEAD-1|TEF-1	TEA domain transcription factor 1	protein-coding
diff_peaks_CR01403_BAR_MYCN_vs_CR01401_BAR_IgG.MAPQ30_keepdupauto_hg38_peak_10334	chr16	29807146	29808366	+	705	NA	exon (NM_001276275, exon 3 of 6)	exon (NM_001276275, exon 3 of 6)	1227	NR_074080	4150	Hs.23650	NM_002383	ENSG00000103495	MAZ	PUR1|Pur-1|SAF-1|SAF-2|SAF-3|ZF87|ZNF801|Zif87	MYC associated zinc finger protein	protein-coding
diff_peaks_CR01403_BAR_MYCN_vs_CR01401_BAR_IgG.MAPQ30_keepdupauto_hg38_peak_22972	chr5	138575068	138576128	+	704	NA	promoter-TSS (NM_004134)	promoter-TSS (NM_004134)	-197	NM_004134	3313	Hs.184233	NM_004134	ENSG00000113013	HSPA9	CRP40|CSA|EVPLS|GRP-75|GRP75|HEL-S-124m|HSPA9B|MOT|MOT2|MTHSP75|PBP74|SAAN|SIDBA4	heat shock protein family A (Hsp70) member 9	protein-coding
diff_peaks_CR01403_BAR_MYCN_vs_CR01401_BAR_IgG.MAPQ30_keepdupauto_hg38_peak_20911	chr4	22514133	22516858	+	704	NA	TTS (NR_162129)	TTS (NR_162129)	183	NR_162129	113219450		NR_162129		MIR12115	-	microRNA 12115	ncRNA
diff_peaks_CR01403_BAR_MYCN_vs_CR01401_BAR_IgG.MAPQ30_keepdupauto_hg38_peak_2498	chr1	234609092	234613550	+	704	NA	Intergenic	Intergenic	-1796	NM_182972	359948	Hs.350268	NM_182972	ENSG00000168264	IRF2BP2	CVID14	interferon regulatory factor 2 binding protein 2	protein-coding
diff_peaks_CR01403_BAR_MYCN_vs_CR01401_BAR_IgG.MAPQ30_keepdupauto_hg38_peak_672	chr1	45338842	45341209	+	704	NA	promoter-TSS (NM_001293195)	promoter-TSS (NM_001293195)	-68	NM_001293195	4595	Hs.271353	NM_012222	ENSG00000132781	MUTYH	MYH	mutY DNA glycosylase	protein-coding
diff_peaks_CR01403_BAR_MYCN_vs_CR01401_BAR_IgG.MAPQ30_keepdupauto_hg38_peak_16251	chr2	130336670	130338314	+	704	NA	TTS (NM_001321119)	TTS (NM_001321119)	4616	NM_001321119	84317	Hs.104203	NM_032357	ENSG00000136710	CCDC115	CDG2O|ccp1	coiled-coil domain containing 115	protein-coding
diff_peaks_CR01403_BAR_MYCN_vs_CR01401_BAR_IgG.MAPQ30_keepdupauto_hg38_peak_11977	chr17	50718916	50720870	+	703	NA	intron (NM_006107, intron 1 of 10)	CpG	290	NM_001330330	51747	Hs.130293	NM_006107	ENSG00000108848	LUC7L3	CRA|CREAP-1|CROP|LUC7A|OA48-18|hLuc7A	LUC7 like 3 pre-mRNA splicing factor	protein-coding
diff_peaks_CR01403_BAR_MYCN_vs_CR01401_BAR_IgG.MAPQ30_keepdupauto_hg38_peak_11089	chr17	4947520	4951292	+	702	NA	promoter-TSS (NM_005022)	promoter-TSS (NM_005022)	-320	NM_005022	5216	Hs.494691	NM_005022	ENSG00000108518	PFN1	ALS18	profilin 1	protein-coding
diff_peaks_CR01403_BAR_MYCN_vs_CR01401_BAR_IgG.MAPQ30_keepdupauto_hg38_peak_15647	chr2	48314084	48316356	+	702	NA	intron (NM_002158, intron 1 of 6)	CpG	538	NM_002158	3344	Hs.468478	NM_002158	ENSG00000170802	FOXN2	HTLF	forkhead box N2	protein-coding
diff_peaks_CR01403_BAR_MYCN_vs_CR01401_BAR_IgG.MAPQ30_keepdupauto_hg38_peak_12616	chr17	82096835	82099977	+	702	NA	promoter-TSS (NM_004104)	promoter-TSS (NM_004104)	-170	NM_004104	2194	Hs.83190	NM_004104	ENSG00000169710	FASN	FAS|OA-519|SDR27X1	fatty acid synthase	protein-coding
diff_peaks_CR01403_BAR_MYCN_vs_CR01401_BAR_IgG.MAPQ30_keepdupauto_hg38_peak_13990	chr19	29941412	29943558	+	701	NA	non-coding (NR_045557, exon 1 of 10)	non-coding (NR_045557, exon 1 of 10)	246	NM_003796	8725	Hs.466391	NM_003796	ENSG00000105176	URI1	C19orf2|NNX3|PPP1R19|RMP|URI	URI1 prefoldin like chaperone	protein-coding
diff_peaks_CR01403_BAR_MYCN_vs_CR01401_BAR_IgG.MAPQ30_keepdupauto_hg38_peak_16788	chr2	207624050	207626530	+	701	NA	promoter-TSS (NM_001127395)	promoter-TSS (NM_001127395)	88	NM_001127395	151194	Hs.664764	NM_145280	ENSG00000144401	METTL21A	FAM119A|HCA557b|HSPA-KMT	methyltransferase like 21A	protein-coding
diff_peaks_CR01403_BAR_MYCN_vs_CR01401_BAR_IgG.MAPQ30_keepdupauto_hg38_peak_12811	chr18	21611726	21613327	+	701	NA	intron (NM_001291916, intron 1 of 3)	CpG	212	NM_006938	6632	Hs.464734	NM_006938	ENSG00000167088	SNRPD1	HsT2456|SMD1|SNRPD|Sm-D1	small nuclear ribonucleoprotein D1 polypeptide	protein-coding
diff_peaks_CR01403_BAR_MYCN_vs_CR01401_BAR_IgG.MAPQ30_keepdupauto_hg38_peak_11702	chr17	41917789	41920215	+	701	NA	promoter-TSS (NM_001303274)	promoter-TSS (NM_001303274)	17	NM_198830	47	Hs.387567	NM_001096	ENSG00000131473	ACLY	ACL|ATPCL|CLATP	ATP citrate lyase	protein-coding
diff_peaks_CR01403_BAR_MYCN_vs_CR01401_BAR_IgG.MAPQ30_keepdupauto_hg38_peak_26824	chr8	30743384	30745280	+	699	NA	intron (NM_001282189, intron 1 of 7)	intron (NM_001282189, intron 1 of 7)	167	NM_001282199	7993	Hs.153678	NM_005671	ENSG00000104691	UBXN8	D8S2298E|REP8|UBXD6	UBX domain protein 8	protein-coding
diff_peaks_CR01403_BAR_MYCN_vs_CR01401_BAR_IgG.MAPQ30_keepdupauto_hg38_peak_18479	chr22	23766796	23768972	+	699	NA	promoter-TSS (NR_125756).2	promoter-TSS (NR_125756).2	88	NM_213720	400916	Hs.66915	NM_213720	ENSG00000250479	CHCHD10	C22orf16|FTDALS2|IMMD|MIX17A|N27C7-4|SMAJ	coiled-coil-helix-coiled-coil-helix domain containing 10	protein-coding
diff_peaks_CR01403_BAR_MYCN_vs_CR01401_BAR_IgG.MAPQ30_keepdupauto_hg38_peak_1602	chr1	155193080	155195520	+	696	NA	promoter-TSS (NR_030281)	promoter-TSS (NR_030281)	-877	NR_030281	693235		NR_030281	ENSG00000284586	MIR92B	MIRN92B|hsa-mir-92b|mir-92b	microRNA 92b	ncRNA
diff_peaks_CR01403_BAR_MYCN_vs_CR01401_BAR_IgG.MAPQ30_keepdupauto_hg38_peak_14543	chr19	49675308	49678662	+	696	NA	promoter-TSS (NM_001207042)	promoter-TSS (NM_001207042)	-167	NM_198318	3276	Hs.20521	NM_001536	ENSG00000126457	PRMT1	ANM1|HCP1|HRMT1L2|IR1B4	protein arginine methyltransferase 1	protein-coding
diff_peaks_CR01403_BAR_MYCN_vs_CR01401_BAR_IgG.MAPQ30_keepdupauto_hg38_peak_11966	chr17	50478323	50479872	+	695	NA	intron (NR_130911, intron 1 of 4)	CpG	237	NM_018346	55316	Hs.8033	NM_018346	ENSG00000136444	RSAD1	HemW	radical S-adenosyl methionine domain containing 1	protein-coding
diff_peaks_CR01403_BAR_MYCN_vs_CR01401_BAR_IgG.MAPQ30_keepdupauto_hg38_peak_11854	chr17	45315679	45318153	+	694	NA	intron (NM_003954, intron 1 of 15)	CpG	104	NM_003954	9020	Hs.404183	NM_003954	ENSG00000006062	MAP3K14	FTDCR1B|HS|HSNIK|NIK	mitogen-activated protein kinase kinase kinase 14	protein-coding
diff_peaks_CR01403_BAR_MYCN_vs_CR01401_BAR_IgG.MAPQ30_keepdupauto_hg38_peak_25936	chr7	105520822	105522932	+	694	NA	intron (NM_019042, intron 1 of 15)	CpG	394	NM_019042	54517	Hs.520619	NM_019042	ENSG00000091127	PUS7	IDDABS	pseudouridine synthase 7	protein-coding
diff_peaks_CR01403_BAR_MYCN_vs_CR01401_BAR_IgG.MAPQ30_keepdupauto_hg38_peak_25089	chr7	5569142	5570881	+	694	NA	Intergenic	Intergenic	-22805	NM_003088	6624	Hs.118400	NM_003088	ENSG00000075618	FSCN1	FAN1|HSN|SNL|p55	fascin actin-bundling protein 1	protein-coding
diff_peaks_CR01403_BAR_MYCN_vs_CR01401_BAR_IgG.MAPQ30_keepdupauto_hg38_peak_25421	chr7	44122757	44124416	+	694	NA	promoter-TSS (NM_001127218)	promoter-TSS (NM_001127218)	-16	NM_001127218	5425	Hs.306791	NM_006230	ENSG00000106628	POLD2	-	DNA polymerase delta 2, accessory subunit	protein-coding
diff_peaks_CR01403_BAR_MYCN_vs_CR01401_BAR_IgG.MAPQ30_keepdupauto_hg38_peak_4793	chr11	61791833	61793480	+	693	NA	promoter-TSS (NM_004111)	promoter-TSS (NM_004111)	-57	NM_014206	746	Hs.437779	NM_014206	ENSG00000134825	TMEM258	C11orf10|Kud|Kuduk	transmembrane protein 258	protein-coding
diff_peaks_CR01403_BAR_MYCN_vs_CR01401_BAR_IgG.MAPQ30_keepdupauto_hg38_peak_14975	chr2	10119919	10124925	+	692	NA	promoter-TSS (NM_001165931)	promoter-TSS (NM_001165931)	-146	NM_001165931	6241	Hs.226390	NM_001034	ENSG00000171848	RRM2	R2|RR2|RR2M	ribonucleotide reductase regulatory subunit M2	protein-coding
diff_peaks_CR01403_BAR_MYCN_vs_CR01401_BAR_IgG.MAPQ30_keepdupauto_hg38_peak_11156	chr17	7685265	7688955	+	692	NA	promoter-TSS (NM_001143991)	promoter-TSS (NM_001143991)	-319	NM_001143991	55135	Hs.408312	NM_018081	ENSG00000141499	WRAP53	DKCB3|TCAB1|WDR79	WD repeat containing antisense to TP53	protein-coding
diff_peaks_CR01403_BAR_MYCN_vs_CR01401_BAR_IgG.MAPQ30_keepdupauto_hg38_peak_18437	chr22	20981657	20982700	+	691	NA	promoter-TSS (NM_006767)	promoter-TSS (NM_006767)	-119	NM_006767	8216	Hs.78788	NM_006767	ENSG00000099949	LZTR1	BTBD29|LZTR-1|NS10|NS2|SWNTS2	leucine zipper like transcription regulator 1	protein-coding
diff_peaks_CR01403_BAR_MYCN_vs_CR01401_BAR_IgG.MAPQ30_keepdupauto_hg38_peak_10318	chr16	28863036	28864168	+	691	NA	promoter-TSS (NM_001308294)	promoter-TSS (NM_001308294)	-155	NM_001308294	25970	Hs.15744	NM_015503	ENSG00000178188	SH2B1	PSM|SH2B	SH2B adaptor protein 1	protein-coding
diff_peaks_CR01403_BAR_MYCN_vs_CR01401_BAR_IgG.MAPQ30_keepdupauto_hg38_peak_15672	chr2	54557632	54559951	+	689	NA	exon (NM_178313, exon 1 of 31)	exon (NM_178313, exon 1 of 31)	397	NM_178313	6711	Hs.503178	NM_003128	ENSG00000115306	SPTBN1	ELF|HEL102|SPTB2|betaSpII	spectrin beta, non-erythrocytic 1	protein-coding
diff_peaks_CR01403_BAR_MYCN_vs_CR01401_BAR_IgG.MAPQ30_keepdupauto_hg38_peak_28443	chr9	124861053	124862899	+	688	NA	promoter-TSS (NM_030978)	promoter-TSS (NM_030978)	-19	NM_007209	11224	Hs.182825	NM_007209	ENSG00000136942	RPL35	DBA19|L35	ribosomal protein L35	protein-coding
diff_peaks_CR01403_BAR_MYCN_vs_CR01401_BAR_IgG.MAPQ30_keepdupauto_hg38_peak_8584	chr14	91416999	91419266	+	687	NA	promoter-TSS (NM_001080414)	promoter-TSS (NM_001080414)	-312	NM_001080414	440193	Hs.525536	NM_001080414	ENSG00000015133	CCDC88C	DAPLE|HKRP2|HYC1|KIAA1509|SCA40	coiled-coil domain containing 88C	protein-coding
diff_peaks_CR01403_BAR_MYCN_vs_CR01401_BAR_IgG.MAPQ30_keepdupauto_hg38_peak_6912	chr12	110467717	110469683	+	686	NA	promoter-TSS (NM_016301)	promoter-TSS (NM_016301)	21	NM_001164372	51184	Hs.634680	NM_016301	ENSG00000111231	GPN3	ATPBD1C	GPN-loop GTPase 3	protein-coding
diff_peaks_CR01403_BAR_MYCN_vs_CR01401_BAR_IgG.MAPQ30_keepdupauto_hg38_peak_23006	chr5	140041281	140044232	+	684	NA	exon (NM_013981, exon 1 of 10)	exon (NM_013981, exon 1 of 10)	543	NM_013981	9542	Hs.408515	NM_004883	ENSG00000158458	NRG2	DON1|HRG2|NTAK	neuregulin 2	protein-coding
diff_peaks_CR01403_BAR_MYCN_vs_CR01401_BAR_IgG.MAPQ30_keepdupauto_hg38_peak_8122	chr14	49891886	49894315	+	677	NA	promoter-TSS (NM_001663)	promoter-TSS (NM_001663)	18	NM_001663	382	Hs.525330	NM_001663	ENSG00000165527	ARF6	-	ADP ribosylation factor 6	protein-coding
diff_peaks_CR01403_BAR_MYCN_vs_CR01401_BAR_IgG.MAPQ30_keepdupauto_hg38_peak_15505	chr2	38075949	38077781	+	677	NA	promoter-TSS (NM_000104)	promoter-TSS (NM_000104)	-684	NM_000104	1545	Hs.154654	NM_000104	ENSG00000138061	CYP1B1	ASGD6|CP1B|CYPIB1|GLC3A|P4501B1	cytochrome P450 family 1 subfamily B member 1	protein-coding
diff_peaks_CR01403_BAR_MYCN_vs_CR01401_BAR_IgG.MAPQ30_keepdupauto_hg38_peak_8114	chr14	49632680	49635780	+	676	NA	exon (NM_018139, exon 1 of 3)	exon (NM_018139, exon 1 of 3)	1000	NM_018139	55172	Hs.231761	NM_018139	ENSG00000165506	DNAAF2	C14orf104|CILD10|KTU|PF13	dynein axonemal assembly factor 2	protein-coding
diff_peaks_CR01403_BAR_MYCN_vs_CR01401_BAR_IgG.MAPQ30_keepdupauto_hg38_peak_14582	chr19	50723907	50725973	+	675	NA	intron (NM_002975, intron 3 of 3)	CpG-15011	1576	NM_002975	6320	Hs.512680	NM_002975	ENSG00000105472	CLEC11A	CLECSF3|LSLCL|P47|SCGF	C-type lectin domain containing 11A	protein-coding
diff_peaks_CR01403_BAR_MYCN_vs_CR01401_BAR_IgG.MAPQ30_keepdupauto_hg38_peak_7675	chr13	75480393	75482679	+	673	NA	exon (NM_014832, exon 1 of 21)	exon (NM_014832, exon 1 of 21)	632	NM_001286659	9882	Hs.210891	NM_014832	ENSG00000136111	TBC1D4	AS160|NIDDM5	TBC1 domain family member 4	protein-coding
diff_peaks_CR01403_BAR_MYCN_vs_CR01401_BAR_IgG.MAPQ30_keepdupauto_hg38_peak_10411	chr16	31442580	31443434	+	672	NA	promoter-TSS (NM_001136509)	promoter-TSS (NM_001136509)	153	NM_001353381	283933	Hs.722243	NM_001136509	ENSG00000176723	ZNF843	-	zinc finger protein 843	protein-coding
diff_peaks_CR01403_BAR_MYCN_vs_CR01401_BAR_IgG.MAPQ30_keepdupauto_hg38_peak_23616	chr6	3226949	3232873	+	669	NA	Intergenic	Intergenic	-1492	NR_147505	100422781	Hs.664539	NR_147505		LOC100422781	-	uncharacterized LOC100422781	ncRNA
diff_peaks_CR01403_BAR_MYCN_vs_CR01401_BAR_IgG.MAPQ30_keepdupauto_hg38_peak_12436	chr17	76539374	76541758	+	669	NA	non-coding (NR_033357, exon 2 of 5)	non-coding (NR_033357, exon 2 of 5)	522	NM_001077620	768206	Hs.634380	NM_001077620	ENSG00000214140	PRCD	RP36	photoreceptor disc component	protein-coding
diff_peaks_CR01403_BAR_MYCN_vs_CR01401_BAR_IgG.MAPQ30_keepdupauto_hg38_peak_4432	chr11	17351399	17354476	+	669	NA	intron (NM_001202439, intron 1 of 4)	L1M5|LINE|L1	1137	NM_001202439	374383	Hs.146274	NM_001009913	ENSG00000188211	NCR3LG1	B7-H6|B7H6|DKFZp686O24166	natural killer cell cytotoxicity receptor 3 ligand 1	protein-coding
diff_peaks_CR01403_BAR_MYCN_vs_CR01401_BAR_IgG.MAPQ30_keepdupauto_hg38_peak_9711	chr15	84980232	84982143	+	669	NA	promoter-TSS (NM_002605)	promoter-TSS (NM_002605)	-669	NM_002605	5151	Hs.9333	NM_002605	ENSG00000073417	PDE8A	HsT19550	phosphodiesterase 8A	protein-coding
diff_peaks_CR01403_BAR_MYCN_vs_CR01401_BAR_IgG.MAPQ30_keepdupauto_hg38_peak_9846	chr15	98864963	98867124	+	669	NA	intron (NM_000875, intron 2 of 20)	intron (NM_000875, intron 2 of 20)	81617	NR_039864	100616432		NR_039864	ENSG00000264480	MIR4714	-	microRNA 4714	ncRNA
diff_peaks_CR01403_BAR_MYCN_vs_CR01401_BAR_IgG.MAPQ30_keepdupauto_hg38_peak_8128	chr14	50311789	50313307	+	668	NA	promoter-TSS (NM_024884)	promoter-TSS (NM_024884)	224	NM_001370605	27109	Hs.438489	NM_015684	ENSG00000125375	DMAC2L	ATP5S|ATPW|FB|HSU79253	distal membrane arm assembly complex 2 like	protein-coding
diff_peaks_CR01403_BAR_MYCN_vs_CR01401_BAR_IgG.MAPQ30_keepdupauto_hg38_peak_25318	chr7	30770985	30772273	+	668	NA	intron (NM_032222, intron 1 of 17)	CpG	212	NM_032222	84182	Hs.660192	NM_032222	ENSG00000106125	MINDY4	AQP-1|AQP1|C7orf67|CHIP28|FAM188B	MINDY lysine 48 deubiquitinase 4	protein-coding
diff_peaks_CR01403_BAR_MYCN_vs_CR01401_BAR_IgG.MAPQ30_keepdupauto_hg38_peak_25438	chr7	44985699	44987665	+	665	NA	promoter-TSS (NR_152597)	promoter-TSS (NR_152597)	14	NR_152596	285958	Hs.25892	NR_003697	ENSG00000232956	SNHG15	C7orf40|Linc-Myo1g|MYO1GUT	small nucleolar RNA host gene 15	ncRNA
diff_peaks_CR01403_BAR_MYCN_vs_CR01401_BAR_IgG.MAPQ30_keepdupauto_hg38_peak_14589	chr19	51107461	51109213	+	665	NA	promoter-TSS (NM_145232)	promoter-TSS (NM_145232)	72	NM_145232	90353	Hs.148425	NM_145232	ENSG00000142544	CTU1	ATPBD3|NCS6	cytosolic thiouridylase subunit 1	protein-coding
diff_peaks_CR01403_BAR_MYCN_vs_CR01401_BAR_IgG.MAPQ30_keepdupauto_hg38_peak_11605	chr17	39199751	39200881	+	664	NA	promoter-TSS (NM_000981)	promoter-TSS (NM_000981)	-7	NM_001330200	6143	Hs.381061	NM_000981	ENSG00000108298	RPL19	L19	ribosomal protein L19	protein-coding
diff_peaks_CR01403_BAR_MYCN_vs_CR01401_BAR_IgG.MAPQ30_keepdupauto_hg38_peak_1306	chr1	110337571	110340296	+	664	NA	promoter-TSS (NM_001201545)	promoter-TSS (NM_001201545)	238	NR_036595	440600	Hs.649375	NR_036595	ENSG00000227963	RBM15-AS1	AS-RBM15	RBM15 antisense RNA 1	ncRNA
diff_peaks_CR01403_BAR_MYCN_vs_CR01401_BAR_IgG.MAPQ30_keepdupauto_hg38_peak_4832	chr11	62591747	62592653	+	663	NA	promoter-TSS (NM_001367906)	promoter-TSS (NM_001367906)	-677	NM_001367906	64852	Hs.728983	NM_022830	ENSG00000149016	TUT1	PAPD2|RBM21|STARPAP|TENT1|TUTase|URLC6	terminal uridylyl transferase 1, U6 snRNA-specific	protein-coding
diff_peaks_CR01403_BAR_MYCN_vs_CR01401_BAR_IgG.MAPQ30_keepdupauto_hg38_peak_20742	chr4	2008747	2010535	+	663	NA	promoter-TSS (NM_005663)	promoter-TSS (NM_005663)	-667	NM_005663	7469	Hs.21771	NM_005663	ENSG00000185049	NELFA	NELF-A|P/OKcl.15|WHSC2	negative elongation factor complex member A	protein-coding
diff_peaks_CR01403_BAR_MYCN_vs_CR01401_BAR_IgG.MAPQ30_keepdupauto_hg38_peak_17961	chr20	62121118	62123354	+	662	NA	promoter-TSS (NM_144703)	promoter-TSS (NM_144703)	-239	NM_144703	149986	Hs.105379	NM_144703	ENSG00000149657	LSM14B	C20orf40|FAM61B|FT005|LSM13|RAP55B|bA11M20.3	LSM family member 14B	protein-coding
diff_peaks_CR01403_BAR_MYCN_vs_CR01401_BAR_IgG.MAPQ30_keepdupauto_hg38_peak_22413	chr5	66144062	66145297	+	661	NA	promoter-TSS (NM_139168)	promoter-TSS (NM_139168)	-156	NM_139168	140890	Hs.49367	NM_139168	ENSG00000153914	SREK1	SFRS12|SRrp508|SRrp86	splicing regulatory glutamic acid and lysine rich protein 1	protein-coding
diff_peaks_CR01403_BAR_MYCN_vs_CR01401_BAR_IgG.MAPQ30_keepdupauto_hg38_peak_11912	chr17	48023015	48025707	+	660	NA	Intergenic	CpG	-8521	NR_162100	113218499		NR_162100		MIR10226	-	microRNA 10226	ncRNA
diff_peaks_CR01403_BAR_MYCN_vs_CR01401_BAR_IgG.MAPQ30_keepdupauto_hg38_peak_22409	chr5	65721114	65723517	+	659	NA	promoter-TSS (NM_019072)	promoter-TSS (NM_019072)	110	NM_020726	57486	Hs.247460	NM_020726	ENSG00000123213	NLN	AGTBP|EP24.16|MEP|MOP	neurolysin	protein-coding
diff_peaks_CR01403_BAR_MYCN_vs_CR01401_BAR_IgG.MAPQ30_keepdupauto_hg38_peak_6566	chr12	63779480	63780553	+	658	NA	promoter-TSS (NM_001278237)	promoter-TSS (NM_001278237)	107	NM_014254	10329	Hs.216386	NM_014254	ENSG00000118600	RXYLT1	HP10481|MDDGA10|TMEM5	ribitol xylosyltransferase 1	protein-coding
diff_peaks_CR01403_BAR_MYCN_vs_CR01401_BAR_IgG.MAPQ30_keepdupauto_hg38_peak_12612	chr17	82030189	82032383	+	654	NA	promoter-TSS (NM_005052)	promoter-TSS (NM_005052)	-392	NM_005052	5881	Hs.45002	NM_005052	ENSG00000169750	RAC3	-	Rac family small GTPase 3	protein-coding
diff_peaks_CR01403_BAR_MYCN_vs_CR01401_BAR_IgG.MAPQ30_keepdupauto_hg38_peak_6503	chr12	57085735	57090066	+	654	NA	Intergenic	CpG	-1214	NM_005967	4665	Hs.159223	NM_005967	ENSG00000166886	NAB2	MADER	NGFI-A binding protein 2	protein-coding
diff_peaks_CR01403_BAR_MYCN_vs_CR01401_BAR_IgG.MAPQ30_keepdupauto_hg38_peak_7564	chr13	46796063	46797599	+	654	NA	intron (NM_001984, intron 1 of 9)	CpG	330	NM_001984	2098	Hs.432491	NM_001984	ENSG00000139684	ESD	FGH	esterase D	protein-coding
diff_peaks_CR01403_BAR_MYCN_vs_CR01401_BAR_IgG.MAPQ30_keepdupauto_hg38_peak_1796	chr1	165826807	165829672	+	654	NA	intron (NM_012474, intron 1 of 6)	CpG	625	NM_001363568	7371	Hs.458360	NM_012474	ENSG00000143179	UCK2	TSA903|UK|UMPK	uridine-cytidine kinase 2	protein-coding
diff_peaks_CR01403_BAR_MYCN_vs_CR01401_BAR_IgG.MAPQ30_keepdupauto_hg38_peak_16605	chr2	186485398	186487446	+	654	NA	exon (NM_018471, exon 1 of 10)	exon (NM_018471, exon 1 of 10)	162	NM_018471	55854	Hs.741180	NM_018471	ENSG00000065548	ZC3H15	HT010|LEREPO4|MSTP012	zinc finger CCCH-type containing 15	protein-coding
diff_peaks_CR01403_BAR_MYCN_vs_CR01401_BAR_IgG.MAPQ30_keepdupauto_hg38_peak_24351	chr6	45376901	45379016	+	654	NA	promoter-TSS (NR_146633)	promoter-TSS (NR_146633)	-24	NM_001350327	8464	Hs.368325	NM_003599	ENSG00000196284	SUPT3H	SPT3|SPT3L	SPT3 homolog, SAGA and STAGA complex component	protein-coding
diff_peaks_CR01403_BAR_MYCN_vs_CR01401_BAR_IgG.MAPQ30_keepdupauto_hg38_peak_6733	chr12	93467501	93468194	+	654	NA	intron (NR_038161, intron 1 of 6)	intron (NR_038161, intron 1 of 6)	333	NM_172177	28977	Hs.199579	NM_014050	ENSG00000198015	MRPL42	HSPC204|L31MT|L42MT|MRP-L31|MRP-L42|MRP-S32|MRPL31|MRPS32|PTD007|RPML31|S32MT	mitochondrial ribosomal protein L42	protein-coding
diff_peaks_CR01403_BAR_MYCN_vs_CR01401_BAR_IgG.MAPQ30_keepdupauto_hg38_peak_14506	chr19	48964615	48966313	+	654	NA	5' UTR (NM_000146, exon 1 of 4)	5' UTR (NM_000146, exon 1 of 4)	155	NM_000146	2512	Hs.433670	NM_000146	ENSG00000087086	FTL	LFTD|NBIA3	ferritin light chain	protein-coding
diff_peaks_CR01403_BAR_MYCN_vs_CR01401_BAR_IgG.MAPQ30_keepdupauto_hg38_peak_17177	chr2	241700899	241703363	+	654	NA	promoter-TSS (NM_001330162)	promoter-TSS (NM_001330162)	92	NM_001330162	84289	Hs.529172	NM_032329	ENSG00000168395	ING5	p28ING5	inhibitor of growth family member 5	protein-coding
diff_peaks_CR01403_BAR_MYCN_vs_CR01401_BAR_IgG.MAPQ30_keepdupauto_hg38_peak_3850	chr10	110566502	110568547	+	651	NA	promoter-TSS (NM_005445)	promoter-TSS (NM_005445)	-167	NM_005445	9126	Hs.24485	NM_005445	ENSG00000108055	SMC3	BAM|BMH|CDLS3|CSPG6|HCAP|SMC3L1	structural maintenance of chromosomes 3	protein-coding
diff_peaks_CR01403_BAR_MYCN_vs_CR01401_BAR_IgG.MAPQ30_keepdupauto_hg38_peak_1029	chr1	69566883	69571220	+	650	NA	promoter-TSS (NM_001366842)	promoter-TSS (NM_001366842)	-290	NM_001366842	57554	Hs.479658	NM_020794	ENSG00000033122	LRRC7	DENSIN	leucine rich repeat containing 7	protein-coding
diff_peaks_CR01403_BAR_MYCN_vs_CR01401_BAR_IgG.MAPQ30_keepdupauto_hg38_peak_27377	chr8	109333403	109334943	+	650	NA	promoter-TSS (NR_036471)	promoter-TSS (NR_036471)	-86	NM_032869	84955	Hs.380291	NM_032869	ENSG00000120526	NUDCD1	CML66|OVA66	NudC domain containing 1	protein-coding
diff_peaks_CR01403_BAR_MYCN_vs_CR01401_BAR_IgG.MAPQ30_keepdupauto_hg38_peak_27715	chr9	14321626	14323622	+	650	NA	promoter-TSS (NM_001369478)	promoter-TSS (NM_001369478)	-237	NM_001369473	4781	Hs.644095	NM_005596	ENSG00000147862	NFIB	CTF|HMGIC/NFIB|MACID|NF-I/B|NF1-B|NFI-B|NFI-RED|NFIB2|NFIB3	nuclear factor I B	protein-coding
diff_peaks_CR01403_BAR_MYCN_vs_CR01401_BAR_IgG.MAPQ30_keepdupauto_hg38_peak_3046	chr10	35639937	35643492	+	650	NA	promoter-TSS (NR_039831)	promoter-TSS (NR_039831)	-280	NM_031866	8325	Hs.302634	NM_031866	ENSG00000177283	FZD8	FZ-8|hFZ8	frizzled class receptor 8	protein-coding
diff_peaks_CR01403_BAR_MYCN_vs_CR01401_BAR_IgG.MAPQ30_keepdupauto_hg38_peak_11699	chr17	41811007	41814045	+	648	NA	promoter-TSS (NM_021939)	promoter-TSS (NM_021939)	-184	NM_021939	60681	Hs.463035	NM_021939	ENSG00000141756	FKBP10	BRKS1|FKBP65|OI11|OI6|PPIASE|hFKBP65	FKBP prolyl isomerase 10	protein-coding
diff_peaks_CR01403_BAR_MYCN_vs_CR01401_BAR_IgG.MAPQ30_keepdupauto_hg38_peak_13607	chr19	10417791	10421400	+	648	NA	promoter-TSS (NM_001111307)	promoter-TSS (NM_001111307)	-943	NM_001111307	5141	Hs.89901	NM_006202	ENSG00000065989	PDE4A	DPDE2|PDE4|PDE46	phosphodiesterase 4A	protein-coding
diff_peaks_CR01403_BAR_MYCN_vs_CR01401_BAR_IgG.MAPQ30_keepdupauto_hg38_peak_11835	chr17	44946747	44948461	+	648	NA	intron (NM_001265577, intron 1 of 15)	CpG	169	NM_001265577	146909	Hs.135094	NM_001080443	ENSG00000186185	KIF18B	-	kinesin family member 18B	protein-coding
diff_peaks_CR01403_BAR_MYCN_vs_CR01401_BAR_IgG.MAPQ30_keepdupauto_hg38_peak_7541	chr13	44575786	44578832	+	647	NA	promoter-TSS (NM_001243799)	promoter-TSS (NM_001243799)	-744	NM_001243799	8848	Hs.436383	NM_006022	ENSG00000102804	TSC22D1	Ptg-2|TGFB1I4|TSC22	TSC22 domain family member 1	protein-coding
diff_peaks_CR01403_BAR_MYCN_vs_CR01401_BAR_IgG.MAPQ30_keepdupauto_hg38_peak_23489	chr5	176535351	176538632	+	646	NA	5' UTR (NM_014901, exon 1 of 11)	5' UTR (NM_014901, exon 1 of 11)	411	NM_014901	22838	Hs.434888	NM_014901	ENSG00000146083	RNF44	-	ring finger protein 44	protein-coding
diff_peaks_CR01403_BAR_MYCN_vs_CR01401_BAR_IgG.MAPQ30_keepdupauto_hg38_peak_25621	chr7	73520828	73523175	+	646	NA	5' UTR (NM_032408, exon 1 of 20)	5' UTR (NM_032408, exon 1 of 20)	292	NM_001370402	9031	Hs.743372	NM_023005	ENSG00000009954	BAZ1B	WBSCR10|WBSCR9|WSTF	bromodomain adjacent to zinc finger domain 1B	protein-coding
diff_peaks_CR01403_BAR_MYCN_vs_CR01401_BAR_IgG.MAPQ30_keepdupauto_hg38_peak_16031	chr2	97994970	97996780	+	645	NA	promoter-TSS (NM_015348)	promoter-TSS (NM_015348)	73	NM_015348	23505	Hs.469376	NM_015348	ENSG00000075568	TMEM131	CC28|PRO1048|RW1|YR-23	transmembrane protein 131	protein-coding
diff_peaks_CR01403_BAR_MYCN_vs_CR01401_BAR_IgG.MAPQ30_keepdupauto_hg38_peak_4861	chr11	62880395	62881932	+	644	NA	promoter-TSS (NR_037193)	promoter-TSS (NR_037193)	267	NM_001013251	6520	Hs.502769	NM_002394	ENSG00000168003	SLC3A2	4F2|4F2HC|4T2HC|CD98|CD98HC|MDU1|NACAE	solute carrier family 3 member 2	protein-coding
diff_peaks_CR01403_BAR_MYCN_vs_CR01401_BAR_IgG.MAPQ30_keepdupauto_hg38_peak_18451	chr22	21712833	21713361	+	643	NA	intron (NM_013313, intron 1 of 4)	L1MB3|LINE|L1	22697	NR_130910	29799	Hs.517436	NM_013313	ENSG00000100027	YPEL1	FKSG3	yippee like 1	protein-coding
diff_peaks_CR01403_BAR_MYCN_vs_CR01401_BAR_IgG.MAPQ30_keepdupauto_hg38_peak_15708	chr2	60548975	60555556	+	641	NA	intron (NM_138559, intron 1 of 4)	(TTTA)n|Simple_repeat|Simple_repeat	1233	NM_001365609	53335	Hs.370549	NM_018014	ENSG00000119866	BCL11A	BCL11A-L|BCL11A-S|BCL11A-XL|BCL11a-M|CTIP1|DILOS|EVI9|HBFQTL5|ZNF856	BAF chromatin remodeling complex subunit BCL11A	protein-coding
diff_peaks_CR01403_BAR_MYCN_vs_CR01401_BAR_IgG.MAPQ30_keepdupauto_hg38_peak_20715	chr4	986575	987638	+	641	NA	promoter-TSS (NM_000203)	promoter-TSS (NM_000203)	62	NM_000203	3425	Hs.89560	NM_000203	ENSG00000127415	IDUA	IDA|MPS1	iduronidase alpha-L-	protein-coding
diff_peaks_CR01403_BAR_MYCN_vs_CR01401_BAR_IgG.MAPQ30_keepdupauto_hg38_peak_4703	chr11	47551369	47554042	+	640	NA	intron (NM_006560, intron 1 of 13)	CpG	427	NM_006560	10658	Hs.595333	NM_006560	ENSG00000149187	CELF1	BRUNOL2|CUG-BP|CUGBP|CUGBP1|EDEN-BP|NAB50|NAPOR|hNab50	CUGBP Elav-like family member 1	protein-coding
diff_peaks_CR01403_BAR_MYCN_vs_CR01401_BAR_IgG.MAPQ30_keepdupauto_hg38_peak_6485	chr12	56448541	56449680	+	640	NA	TTS (NM_012064)	TTS (NM_012064)	316	NM_003920	8914	Hs.118631	NM_003920	ENSG00000111602	TIMELESS	TIM|TIM1|hTIM	timeless circadian regulator	protein-coding
diff_peaks_CR01403_BAR_MYCN_vs_CR01401_BAR_IgG.MAPQ30_keepdupauto_hg38_peak_11737	chr17	42675982	42680284	+	640	NA	TTS (NM_016602)	TTS (NM_016602)	-1139	NM_024927	79990	Hs.632251	NM_024927	ENSG00000068137	PLEKHH3	-	pleckstrin homology, MyTH4 and FERM domain containing H3	protein-coding
diff_peaks_CR01403_BAR_MYCN_vs_CR01401_BAR_IgG.MAPQ30_keepdupauto_hg38_peak_25932	chr7	105012310	105016138	+	640	NA	promoter-TSS (NM_018682)	promoter-TSS (NM_018682)	19	NM_182931	55904	Hs.592262	NM_018682	ENSG00000005483	KMT2E	HDCMC04P|MLL5|NKp44L	lysine methyltransferase 2E	protein-coding
diff_peaks_CR01403_BAR_MYCN_vs_CR01401_BAR_IgG.MAPQ30_keepdupauto_hg38_peak_12327	chr17	73770770	73771891	+	639	NA	intron (NR_027146, intron 2 of 3)	intron (NR_027146, intron 2 of 3)	-15492	NR_040020	400620	Hs.348644	NR_040020	ENSG00000234721	LINC02092	-	long intergenic non-protein coding RNA 2092	ncRNA
diff_peaks_CR01403_BAR_MYCN_vs_CR01401_BAR_IgG.MAPQ30_keepdupauto_hg38_peak_13731	chr19	13151107	13153697	+	638	NA	intron (NM_004907, intron 1 of 1)	CpG	1991	NM_004907	9592	Hs.501629	NM_004907	ENSG00000160888	IER2	ETR101	immediate early response 2	protein-coding
diff_peaks_CR01403_BAR_MYCN_vs_CR01401_BAR_IgG.MAPQ30_keepdupauto_hg38_peak_2706	chr10	5812578	5814466	+	638	NA	promoter-TSS (NM_001115156)	promoter-TSS (NM_001115156)	27	NM_001115156	2665	Hs.299055	NM_001494	ENSG00000057608	GDI2	HEL-S-46e|RABGDIB	GDP dissociation inhibitor 2	protein-coding
diff_peaks_CR01403_BAR_MYCN_vs_CR01401_BAR_IgG.MAPQ30_keepdupauto_hg38_peak_11915	chr17	48047190	48049357	+	638	NA	promoter-TSS (NM_001330261)	promoter-TSS (NM_001330261)	-86	NM_003204	4779	Hs.514284	NM_003204	ENSG00000082641	NFE2L1	LCR-F1|NRF1|TCF11	nuclear factor, erythroid 2 like 1	protein-coding
diff_peaks_CR01403_BAR_MYCN_vs_CR01401_BAR_IgG.MAPQ30_keepdupauto_hg38_peak_12836	chr18	24395490	24398470	+	638	NA	intron (NM_080597, intron 1 of 27)	intron (NM_080597, intron 1 of 27)	844	NM_080597	114876	Hs.370725	NM_018030	ENSG00000141447	OSBPL1A	ORP-1|ORP1|OSBPL1B	oxysterol binding protein like 1A	protein-coding
diff_peaks_CR01403_BAR_MYCN_vs_CR01401_BAR_IgG.MAPQ30_keepdupauto_hg38_peak_11933	chr17	49191565	49194246	+	636	NA	Intergenic	CpG	16476	NM_031498	2793	Hs.181781	NM_031498	ENSG00000167083	GNGT2	G-GAMMA-8|G-GAMMA-C|GNG8|GNG9|GNGT8	G protein subunit gamma transducin 2	protein-coding
diff_peaks_CR01403_BAR_MYCN_vs_CR01401_BAR_IgG.MAPQ30_keepdupauto_hg38_peak_13626	chr19	10835620	10837336	+	634	NA	promoter-TSS (NR_104015)	promoter-TSS (NR_104015)	-266	NM_006858	11018	Hs.211463	NM_006858	ENSG00000099203	TMED1	IL1RL1LG|Il1rl1l|Tp24|p24g1	transmembrane p24 trafficking protein 1	protein-coding
diff_peaks_CR01403_BAR_MYCN_vs_CR01401_BAR_IgG.MAPQ30_keepdupauto_hg38_peak_11133	chr17	7328910	7330774	+	634	NA	promoter-TSS (NM_001005408)	promoter-TSS (NM_001005408)	-507	NM_001005408	84461	Hs.654794	NM_032442	ENSG00000215041	NEURL4	-	neuralized E3 ubiquitin protein ligase 4	protein-coding
diff_peaks_CR01403_BAR_MYCN_vs_CR01401_BAR_IgG.MAPQ30_keepdupauto_hg38_peak_6821	chr12	103965156	103966602	+	631	NA	promoter-TSS (NM_003211)	promoter-TSS (NM_003211)	7	NM_003211	6996	Hs.584809	NM_003211	ENSG00000139372	TDG	hTDG	thymine DNA glycosylase	protein-coding
diff_peaks_CR01403_BAR_MYCN_vs_CR01401_BAR_IgG.MAPQ30_keepdupauto_hg38_peak_17795	chr20	50929260	50932671	+	631	NA	promoter-TSS (NR_110007)	promoter-TSS (NR_110007)	-19	NR_110007	101927631	Hs.301898	NR_110007	ENSG00000259456	ADNP-AS1	-	ADNP antisense RNA 1	ncRNA
diff_peaks_CR01403_BAR_MYCN_vs_CR01401_BAR_IgG.MAPQ30_keepdupauto_hg38_peak_12638	chr17	82457809	82459319	+	631	NA	promoter-TSS (NM_001083608)	promoter-TSS (NM_001083608)	-100	NM_031968	26502	Hs.256526	NM_012336	ENSG00000141562	NARF	IOP2	nuclear prelamin A recognition factor	protein-coding
diff_peaks_CR01403_BAR_MYCN_vs_CR01401_BAR_IgG.MAPQ30_keepdupauto_hg38_peak_10346	chr16	30021002	30021963	+	631	NA	Intergenic	CpG	-1852	NM_001109659	146378	Hs.651588	NM_001109659	ENSG00000167194	C16orf92	-	chromosome 16 open reading frame 92	protein-coding
diff_peaks_CR01403_BAR_MYCN_vs_CR01401_BAR_IgG.MAPQ30_keepdupauto_hg38_peak_11842	chr17	45060241	45061841	+	626	NA	promoter-TSS (NM_001321326)	promoter-TSS (NM_001321326)	88	NM_001288654	79877	Hs.463148	NM_024819	ENSG00000172992	DCAKD	-	dephospho-CoA kinase domain containing	protein-coding
diff_peaks_CR01403_BAR_MYCN_vs_CR01401_BAR_IgG.MAPQ30_keepdupauto_hg38_peak_6818	chr12	103928772	103930944	+	625	NA	promoter-TSS (NR_037425)	promoter-TSS (NR_037425)	353	NR_027249	253724	Hs.506549	NR_027249	ENSG00000214198	TTC41P	GNN|GNNP	tetratricopeptide repeat domain 41, pseudogene	pseudo
diff_peaks_CR01403_BAR_MYCN_vs_CR01401_BAR_IgG.MAPQ30_keepdupauto_hg38_peak_5212	chr11	72821898	72823032	+	625	NA	intron (NM_001318766, intron 5 of 17)	CpG-4679	8054	NM_033388	89849	Hs.653186	NM_033388	ENSG00000168010	ATG16L2	ATG16B|WDR80	autophagy related 16 like 2	protein-coding
diff_peaks_CR01403_BAR_MYCN_vs_CR01401_BAR_IgG.MAPQ30_keepdupauto_hg38_peak_23109	chr5	146182009	146183273	+	625	NA	promoter-TSS (NM_020117)	promoter-TSS (NM_020117)	9	NM_020117	51520	Hs.432674	NM_016460	ENSG00000133706	LARS	HSPC192|ILFS1|LARS1|LEURS|LEUS|LFIS|LRS|PIG44|RNTLS|hr025Cl	leucyl-tRNA synthetase	protein-coding
diff_peaks_CR01403_BAR_MYCN_vs_CR01401_BAR_IgG.MAPQ30_keepdupauto_hg38_peak_19531	chr3	48087123	48089581	+	625	NA	intron (NM_002375, intron 1 of 18)	intron (NM_002375, intron 1 of 18)	496	NM_001134364	4134	Hs.517949	NM_002375	ENSG00000047849	MAP4	-	microtubule associated protein 4	protein-coding
diff_peaks_CR01403_BAR_MYCN_vs_CR01401_BAR_IgG.MAPQ30_keepdupauto_hg38_peak_1409	chr1	117121156	117122573	+	624	NA	promoter-TSS (NM_025188)	promoter-TSS (NM_025188)	-115	NM_025188	80263	Hs.301526	NM_025188	ENSG00000134253	TRIM45	RNF99	tripartite motif containing 45	protein-coding
diff_peaks_CR01403_BAR_MYCN_vs_CR01401_BAR_IgG.MAPQ30_keepdupauto_hg38_peak_1723	chr1	161177081	161178463	+	624	NA	promoter-TSS (NM_003779)	promoter-TSS (NM_003779)	196	NM_001199873	8703	Hs.321231	NM_003779	ENSG00000158850	B4GALT3	beta4Gal-T3	beta-1,4-galactosyltransferase 3	protein-coding
diff_peaks_CR01403_BAR_MYCN_vs_CR01401_BAR_IgG.MAPQ30_keepdupauto_hg38_peak_8574	chr14	91113513	91114909	+	624	NA	promoter-TSS (NM_001102367)	promoter-TSS (NM_001102367)	138	NM_001286473	80017	Hs.309849	NM_024952	ENSG00000133943	DGLUCY	C14orf159	D-glutamate cyclase	protein-coding
diff_peaks_CR01403_BAR_MYCN_vs_CR01401_BAR_IgG.MAPQ30_keepdupauto_hg38_peak_3053	chr10	38009891	38011643	+	623	NA	promoter-TSS (NM_006974)	promoter-TSS (NM_006974)	92	NM_001324178	7581	Hs.435774	NM_006954	ENSG00000189180	ZNF33A	KOX2|KOX31|KOX5|NF11A|ZNF11|ZNF11A|ZNF33|ZZAPK	zinc finger protein 33A	protein-coding
diff_peaks_CR01403_BAR_MYCN_vs_CR01401_BAR_IgG.MAPQ30_keepdupauto_hg38_peak_17481	chr20	34302020	34303388	+	623	NA	5' UTR (NM_001322084, exon 1 of 10)	5' UTR (NM_001322084, exon 1 of 10)	286	NM_001322085	191	Hs.388004	NM_000687	ENSG00000101444	AHCY	SAHH|adoHcyase	adenosylhomocysteinase	protein-coding
diff_peaks_CR01403_BAR_MYCN_vs_CR01401_BAR_IgG.MAPQ30_keepdupauto_hg38_peak_24412	chr6	53543576	53545596	+	622	NA	exon (NM_001197115, exon 1 of 15)	exon (NM_001197115, exon 1 of 15)	515	NM_001498	2729	Hs.654465	NM_001498	ENSG00000001084	GCLC	GCL|GCS|GLCL|GLCLC	glutamate-cysteine ligase catalytic subunit	protein-coding
diff_peaks_CR01403_BAR_MYCN_vs_CR01401_BAR_IgG.MAPQ30_keepdupauto_hg38_peak_19600	chr3	50320636	50322262	+	621	NA	5' UTR (NM_033158, exon 2 of 5)	5' UTR (NM_033158, exon 2 of 5)	1296	NM_003773	8692	Hs.76873	NM_003773	ENSG00000068001	HYAL2	LUCA2	hyaluronidase 2	protein-coding
diff_peaks_CR01403_BAR_MYCN_vs_CR01401_BAR_IgG.MAPQ30_keepdupauto_hg38_peak_7291	chr12	133079735	133081337	+	620	NA	5' UTR (NM_001300776, exon 1 of 4)	5' UTR (NM_001300776, exon 1 of 4)	333	NM_001300778	7699	Hs.181552	NM_003440	ENSG00000196387	ZNF140	pHZ-39	zinc finger protein 140	protein-coding
diff_peaks_CR01403_BAR_MYCN_vs_CR01401_BAR_IgG.MAPQ30_keepdupauto_hg38_peak_24051	chr6	31619715	31622357	+	618	NA	intron (NM_080686, intron 1 of 30).7	CpG	321	NM_004638	7916	Hs.436093	NM_004638	ENSG00000204469	PRRC2A	BAT2|D6S51|D6S51E|G2	proline rich coiled-coil 2A	protein-coding
diff_peaks_CR01403_BAR_MYCN_vs_CR01401_BAR_IgG.MAPQ30_keepdupauto_hg38_peak_10255	chr16	21952416	21953613	+	618	NA	promoter-TSS (NM_003366)	promoter-TSS (NM_003366)	-347	NM_003366	7385	Hs.528803	NM_003366	ENSG00000140740	UQCRC2	MC3DN5|QCR2|UQCR2	ubiquinol-cytochrome c reductase core protein 2	protein-coding
diff_peaks_CR01403_BAR_MYCN_vs_CR01401_BAR_IgG.MAPQ30_keepdupauto_hg38_peak_14739	chr19	56476618	56478862	+	618	NA	promoter-TSS (NM_001321356)	promoter-TSS (NM_001321356)	-134	NR_036521	100128252	Hs.23133	NM_198879	ENSG00000166770	ZNF667-AS1	MORT	ZNF667 antisense RNA 1 (head to head)	ncRNA
diff_peaks_CR01403_BAR_MYCN_vs_CR01401_BAR_IgG.MAPQ30_keepdupauto_hg38_peak_8370	chr14	72925818	72927745	+	617	NA	intron (NM_181340, intron 1 of 12)	CpG	317	NM_001163508	26094	Hs.331491	NM_015604	ENSG00000119599	DCAF4	WDR21|WDR21A	DDB1 and CUL4 associated factor 4	protein-coding
diff_peaks_CR01403_BAR_MYCN_vs_CR01401_BAR_IgG.MAPQ30_keepdupauto_hg38_peak_1581	chr1	154973613	154975287	+	616	NA	promoter-TSS (NM_001826)	promoter-TSS (NM_001826)	-74	NM_001202859	6464	Hs.433795	NM_003029	ENSG00000160691	SHC1	SHC|SHCA	SHC adaptor protein 1	protein-coding
diff_peaks_CR01403_BAR_MYCN_vs_CR01401_BAR_IgG.MAPQ30_keepdupauto_hg38_peak_11131	chr17	7306732	7309145	+	616	NA	promoter-TSS (NM_001143761)	promoter-TSS (NM_001143761)	-31	NM_001143761	1984	Hs.534314	NM_001970	ENSG00000132507	EIF5A	EIF-5A|EIF5A1|eIF5AI	eukaryotic translation initiation factor 5A	protein-coding
diff_peaks_CR01403_BAR_MYCN_vs_CR01401_BAR_IgG.MAPQ30_keepdupauto_hg38_peak_14272	chr19	42267860	42269169	+	616	NA	promoter-TSS (NM_001304815)	promoter-TSS (NM_001304815)	-23	NM_001304815	23152	Hs.388236	NM_015125	ENSG00000079432	CIC	MRD45	capicua transcriptional repressor	protein-coding
diff_peaks_CR01403_BAR_MYCN_vs_CR01401_BAR_IgG.MAPQ30_keepdupauto_hg38_peak_13645	chr19	11373941	11375544	+	616	NA	promoter-TSS (NM_175871)	promoter-TSS (NM_175871)	35	NM_175871	126074	Hs.631619	NM_175871	ENSG00000173928	SWSAP1	C19orf39|SWS1AP1|ZSWIM7AP1	SWIM-type zinc finger 7 associated protein 1	protein-coding
diff_peaks_CR01403_BAR_MYCN_vs_CR01401_BAR_IgG.MAPQ30_keepdupauto_hg38_peak_17583	chr20	38747656	38749250	+	616	NA	promoter-TSS (NM_024855)	promoter-TSS (NM_024855)	-7	NM_024855	79913	Hs.371585	NM_024855	ENSG00000101442	ACTR5	Arp5|INO80M	actin related protein 5	protein-coding
diff_peaks_CR01403_BAR_MYCN_vs_CR01401_BAR_IgG.MAPQ30_keepdupauto_hg38_peak_24029	chr6	30616694	30618265	+	615	NA	promoter-TSS (NM_002714).5	promoter-TSS (NM_002714).5	-172	NR_072994	5514	Hs.106019	NM_002714	ENSG00000204569	PPP1R10	CAT53|FB19|PNUTS|PP1R10|R111|p99	protein phosphatase 1 regulatory subunit 10	protein-coding
diff_peaks_CR01403_BAR_MYCN_vs_CR01401_BAR_IgG.MAPQ30_keepdupauto_hg38_peak_3949	chr10	119177924	119179361	+	611	NA	intron (NM_006793, intron 1 of 6)	CpG	170	NR_126102	10935	Hs.523302	NM_006793	ENSG00000165672	PRDX3	AOP-1|AOP1|HBC189|MER5|PRO1748|SP-22|prx-III	peroxiredoxin 3	protein-coding
diff_peaks_CR01403_BAR_MYCN_vs_CR01401_BAR_IgG.MAPQ30_keepdupauto_hg38_peak_10678	chr16	68843263	68844698	+	611	NA	intron (NM_024562, intron 1 of 17)	intron (NM_024562, intron 1 of 17)	449	NM_024562	79613	Hs.13526	NM_024562	ENSG00000103047	TANGO6	TMCO7	transport and golgi organization 6 homolog	protein-coding
diff_peaks_CR01403_BAR_MYCN_vs_CR01401_BAR_IgG.MAPQ30_keepdupauto_hg38_peak_10762	chr16	73070281	73071898	+	609	NA	Intergenic	Intergenic	-12068	NM_001164766	463	Hs.598297	NM_006885	ENSG00000140836	ZFHX3	ATBF1|ATBT|ZNF927	zinc finger homeobox 3	protein-coding
diff_peaks_CR01403_BAR_MYCN_vs_CR01401_BAR_IgG.MAPQ30_keepdupauto_hg38_peak_15291	chr2	24970929	24973011	+	609	NA	promoter-TSS (NR_034113)	promoter-TSS (NR_034113)	-15	NM_016544	51277	Hs.434993	NM_016544	ENSG00000115137	DNAJC27	RBJ|RabJS	DnaJ heat shock protein family (Hsp40) member C27	protein-coding
diff_peaks_CR01403_BAR_MYCN_vs_CR01401_BAR_IgG.MAPQ30_keepdupauto_hg38_peak_15348	chr2	27216722	27218747	+	609	NA	TTS (NM_001170795)	TTS (NM_001170795)	344	NM_001306079	790	Hs.377010	NM_004341	ENSG00000084774	CAD	CDG1Z|EIEE50|GATD4	carbamoyl-phosphate synthetase 2, aspartate transcarbamylase, and dihydroorotase	protein-coding
diff_peaks_CR01403_BAR_MYCN_vs_CR01401_BAR_IgG.MAPQ30_keepdupauto_hg38_peak_26082	chr7	129224253	129226361	+	609	NA	exon (NM_015328, exon 1 of 17)	exon (NM_015328, exon 1 of 17)	277	NM_015328	23382	Hs.600789	NM_015328	ENSG00000158467	AHCYL2	ADOHCYASE3|IRBIT2	adenosylhomocysteinase like 2	protein-coding
diff_peaks_CR01403_BAR_MYCN_vs_CR01401_BAR_IgG.MAPQ30_keepdupauto_hg38_peak_21550	chr4	139735265	139736548	+	609	NA	intron (NM_018717, intron 2 of 4)	CpG	70087	NM_001204368	4258	Hs.81874	NM_002413	ENSG00000085871	MGST2	GST2|MGST-II	microsomal glutathione S-transferase 2	protein-coding
diff_peaks_CR01403_BAR_MYCN_vs_CR01401_BAR_IgG.MAPQ30_keepdupauto_hg38_peak_4702	chr11	47425983	47427430	+	608	NA	promoter-TSS (NM_002804)	promoter-TSS (NM_002804)	-233	NM_002804	5702	Hs.250758	NM_002804	ENSG00000165916	PSMC3	TBP1	proteasome 26S subunit, ATPase 3	protein-coding
diff_peaks_CR01403_BAR_MYCN_vs_CR01401_BAR_IgG.MAPQ30_keepdupauto_hg38_peak_21781	chr4	163493704	163495506	+	608	NA	promoter-TSS (NM_018352)	promoter-TSS (NM_018352)	-85	NM_018352	55319	Hs.267446	NM_018352	ENSG00000198498	TMA16	C4orf43	translation machinery associated 16 homolog	protein-coding
diff_peaks_CR01403_BAR_MYCN_vs_CR01401_BAR_IgG.MAPQ30_keepdupauto_hg38_peak_27627	chr8	144508123	144510096	+	608	NA	promoter-TSS (NM_138431)	promoter-TSS (NM_138431)	39	NM_138431	113655	Hs.7678	NM_138431	ENSG00000167700	MFSD3	-	major facilitator superfamily domain containing 3	protein-coding
diff_peaks_CR01403_BAR_MYCN_vs_CR01401_BAR_IgG.MAPQ30_keepdupauto_hg38_peak_5239	chr11	73982254	73984014	+	608	NA	promoter-TSS (NM_003355)	promoter-TSS (NM_003355)	-290	NM_003355	7351	Hs.80658	NM_003355	ENSG00000175567	UCP2	BMIQ4|SLC25A8|UCPH	uncoupling protein 2	protein-coding
diff_peaks_CR01403_BAR_MYCN_vs_CR01401_BAR_IgG.MAPQ30_keepdupauto_hg38_peak_27975	chr9	70418088	70421533	+	608	NA	Intergenic	CpG	-5153	NM_001206	687	Hs.150557	NM_001206	ENSG00000119138	KLF9	BTEB|BTEB1	Kruppel like factor 9	protein-coding
diff_peaks_CR01403_BAR_MYCN_vs_CR01401_BAR_IgG.MAPQ30_keepdupauto_hg38_peak_1647	chr1	156337637	156338993	+	606	NA	promoter-TSS (NR_036564)	promoter-TSS (NR_036564)	-23	NM_005998	7203	Hs.491494	NM_005998	ENSG00000163468	CCT3	CCT-gamma|CCTG|PIG48|TCP-1-gamma|TRIC5	chaperonin containing TCP1 subunit 3	protein-coding
diff_peaks_CR01403_BAR_MYCN_vs_CR01401_BAR_IgG.MAPQ30_keepdupauto_hg38_peak_12541	chr17	79809074	79814470	+	606	NA	Intergenic	CpG	-11680	NR_146504	105371919		NR_146504	ENSG00000262772	LINC01977	-	long intergenic non-protein coding RNA 1977	ncRNA
diff_peaks_CR01403_BAR_MYCN_vs_CR01401_BAR_IgG.MAPQ30_keepdupauto_hg38_peak_12199	chr17	63826817	63828031	+	605	NA	promoter-TSS (NM_002805)	promoter-TSS (NM_002805)	-7	NM_002805	5705	Hs.79387	NM_002805	ENSG00000087191	PSMC5	S8|SUG-1|SUG1|TBP10|TRIP1|p45|p45/SUG	proteasome 26S subunit, ATPase 5	protein-coding
diff_peaks_CR01403_BAR_MYCN_vs_CR01401_BAR_IgG.MAPQ30_keepdupauto_hg38_peak_6439	chr12	54279065	54281693	+	605	NA	promoter-TSS (NM_031157)	promoter-TSS (NM_031157)	-257	NM_012117	23468	Hs.349283	NM_012117	ENSG00000094916	CBX5	HEL25|HP1|HP1A	chromobox 5	protein-coding
diff_peaks_CR01403_BAR_MYCN_vs_CR01401_BAR_IgG.MAPQ30_keepdupauto_hg38_peak_10143	chr16	8866080	8869688	+	604	NA	promoter-TSS (NM_001278264)	promoter-TSS (NM_001278264)	-456	NM_001278264	23589	Hs.632184	NM_014316	ENSG00000153048	CARHSP1	CRHSP-24|CRHSP24|CSDC1	calcium regulated heat stable protein 1	protein-coding
diff_peaks_CR01403_BAR_MYCN_vs_CR01401_BAR_IgG.MAPQ30_keepdupauto_hg38_peak_8076	chr14	34872925	34875791	+	604	NA	non-coding (NR_160776, exon 1 of 1)	non-coding (NR_160776, exon 1 of 1)	167	NR_160776	112268124	Hs.509140	NR_160776		LOC112268124	-	uncharacterized LOC112268124	ncRNA
diff_peaks_CR01403_BAR_MYCN_vs_CR01401_BAR_IgG.MAPQ30_keepdupauto_hg38_peak_11204	chr17	8247069	8249921	+	604	NA	promoter-TSS (NM_025099)	promoter-TSS (NM_025099)	-439	NR_046431	80169	Hs.156055	NM_025099	ENSG00000178971	CTC1	AAF-132|AAF132|C17orf68|CRMCC|tmp494178	CST telomere replication complex component 1	protein-coding
diff_peaks_CR01403_BAR_MYCN_vs_CR01401_BAR_IgG.MAPQ30_keepdupauto_hg38_peak_7396	chr13	29593337	29596478	+	604	NA	intron (NM_003045, intron 1 of 12)	CpG	781	NM_003045	6541	Hs.14846	NM_003045	ENSG00000139514	SLC7A1	ATRC1|CAT-1|ERR|HCAT1|REC1L	solute carrier family 7 member 1	protein-coding
diff_peaks_CR01403_BAR_MYCN_vs_CR01401_BAR_IgG.MAPQ30_keepdupauto_hg38_peak_209	chr1	16206229	16207363	+	604	NA	intron (NM_153213, intron 6 of 15)	CpG	5856	NM_153213	128272	Hs.591532	NM_153213	ENSG00000142632	ARHGEF19	WGEF	Rho guanine nucleotide exchange factor 19	protein-coding
diff_peaks_CR01403_BAR_MYCN_vs_CR01401_BAR_IgG.MAPQ30_keepdupauto_hg38_peak_2219	chr1	212034783	212036342	+	602	NA	promoter-TSS (NM_001199809)	promoter-TSS (NM_001199809)	-5	NM_015434	25896	Hs.369285	NM_015434	ENSG00000143493	INTS7	C1orf73|INT7	integrator complex subunit 7	protein-coding
diff_peaks_CR01403_BAR_MYCN_vs_CR01401_BAR_IgG.MAPQ30_keepdupauto_hg38_peak_28541	chr9	128127233	128128950	+	602	NA	promoter-TSS (NM_025072)	promoter-TSS (NM_025072)	97	NM_001256335	80142	Hs.495219	NM_025072	ENSG00000148334	PTGES2	C9orf15|GBF-1|GBF1|PGES2|mPGES-2	prostaglandin E synthase 2	protein-coding
diff_peaks_CR01403_BAR_MYCN_vs_CR01401_BAR_IgG.MAPQ30_keepdupauto_hg38_peak_21593	chr4	140149814	140154970	+	602	NA	intron (NM_018717, intron 1 of 4)	CpG	1792	NM_018717	55534	Hs.586165	NM_018717	ENSG00000196782	MAML3	CAGH3|ERDA3|GDN|MAM-2|MAM2|TNRC3|mam-3	mastermind like transcriptional coactivator 3	protein-coding
diff_peaks_CR01403_BAR_MYCN_vs_CR01401_BAR_IgG.MAPQ30_keepdupauto_hg38_peak_7944	chr14	20454229	20456220	+	602	NA	promoter-TSS (NM_080648)	promoter-TSS (NM_080648)	-2	NM_001244249	328	Hs.73722	NM_001641	ENSG00000100823	APEX1	APE|APE1|APEN|APEX|APX|HAP1|REF1	apurinic/apyrimidinic endodeoxyribonuclease 1	protein-coding
diff_peaks_CR01403_BAR_MYCN_vs_CR01401_BAR_IgG.MAPQ30_keepdupauto_hg38_peak_14737	chr19	56392907	56393852	+	602	NA	promoter-TSS (NR_037159)	promoter-TSS (NR_037159)	155	NM_001320371	147948	Hs.244391	NM_144690	ENSG00000018869	ZNF582	-	zinc finger protein 582	protein-coding
diff_peaks_CR01403_BAR_MYCN_vs_CR01401_BAR_IgG.MAPQ30_keepdupauto_hg38_peak_11128	chr17	7280495	7282293	+	601	NA	promoter-TSS (NM_001042)	promoter-TSS (NM_001042)	-324	NM_001042	6517	Hs.380691	NM_001042	ENSG00000181856	SLC2A4	GLUT4	solute carrier family 2 member 4	protein-coding
diff_peaks_CR01403_BAR_MYCN_vs_CR01401_BAR_IgG.MAPQ30_keepdupauto_hg38_peak_16476	chr2	171433037	171435646	+	599	NA	promoter-TSS (NM_001321156)	promoter-TSS (NM_001321156)	90	NM_001164821	80067	Hs.659439	NM_025000	ENSG00000115827	DCAF17	C20orf37|C2orf37	DDB1 and CUL4 associated factor 17	protein-coding
diff_peaks_CR01403_BAR_MYCN_vs_CR01401_BAR_IgG.MAPQ30_keepdupauto_hg38_peak_9987	chr16	2338818	2341099	+	599	NA	promoter-TSS (NR_003574)	promoter-TSS (NR_003574)	770	NM_001089	21	Hs.26630	NM_001089	ENSG00000167972	ABCA3	ABC-C|ABC3|EST111653|LBM180|SMDP3	ATP binding cassette subfamily A member 3	protein-coding
diff_peaks_CR01403_BAR_MYCN_vs_CR01401_BAR_IgG.MAPQ30_keepdupauto_hg38_peak_22468	chr5	72319643	72321152	+	597	NA	promoter-TSS (NM_001284403)	promoter-TSS (NM_001284403)	24	NM_024754	79810	Hs.126906	NM_024754	ENSG00000049883	PTCD2	-	pentatricopeptide repeat domain 2	protein-coding
diff_peaks_CR01403_BAR_MYCN_vs_CR01401_BAR_IgG.MAPQ30_keepdupauto_hg38_peak_21838	chr4	173333891	173335827	+	594	NA	promoter-TSS (NM_001130688)	promoter-TSS (NM_001130688)	-501	NM_001130688	3148	Hs.434953	NM_002129	ENSG00000164104	HMGB2	HMG2	high mobility group box 2	protein-coding
diff_peaks_CR01403_BAR_MYCN_vs_CR01401_BAR_IgG.MAPQ30_keepdupauto_hg38_peak_28307	chr9	109779254	109781240	+	594	NA	promoter-TSS (NM_007203)	promoter-TSS (NM_007203)	49	NM_007203	445815	Hs.591908	NM_007203	ENSG00000157654	PALM2-AKAP2	AKAP-2|AKAP-KL|AKAP2|AKAPKL|MISP2|PALM2|PRKA2	PALM2-AKAP2 fusion	protein-coding
diff_peaks_CR01403_BAR_MYCN_vs_CR01401_BAR_IgG.MAPQ30_keepdupauto_hg38_peak_12385	chr17	75260862	75262278	+	593	NA	promoter-TSS (NM_014001)	promoter-TSS (NM_014001)	36	NM_001291642	23163	Hs.87726	NM_014001	ENSG00000125447	GGA3	-	golgi associated, gamma adaptin ear containing, ARF binding protein 3	protein-coding
diff_peaks_CR01403_BAR_MYCN_vs_CR01401_BAR_IgG.MAPQ30_keepdupauto_hg38_peak_12196	chr17	63699203	63702314	+	593	NA	promoter-TSS (NM_030576)	promoter-TSS (NM_030576)	420	NR_046273	729683	Hs.534931	NR_046273		LOC729683	-	uncharacterized LOC729683	ncRNA
diff_peaks_CR01403_BAR_MYCN_vs_CR01401_BAR_IgG.MAPQ30_keepdupauto_hg38_peak_11563	chr17	37358170	37360119	+	592	NA	promoter-TSS (NM_198836)	promoter-TSS (NM_198836)	-28	NM_198836	31	Hs.160556	NM_000664	ENSG00000278540	ACACA	ACAC|ACACAD|ACC|ACC1|ACCA	acetyl-CoA carboxylase alpha	protein-coding
diff_peaks_CR01403_BAR_MYCN_vs_CR01401_BAR_IgG.MAPQ30_keepdupauto_hg38_peak_6452	chr12	55728525	55730753	+	592	NA	promoter-TSS (NM_001267698)	promoter-TSS (NM_001267698)	34	NM_001257389	967	Hs.445570	NM_001780	ENSG00000135404	CD63	LAMP-3|ME491|MLA1|OMA81H|TSPAN30	CD63 molecule	protein-coding
diff_peaks_CR01403_BAR_MYCN_vs_CR01401_BAR_IgG.MAPQ30_keepdupauto_hg38_peak_4532	chr11	33038923	33040467	+	592	NA	promoter-TSS (NM_001145541)	promoter-TSS (NM_001145541)	123	NM_018393	55346	Hs.655341	NM_018393	ENSG00000176148	TCP11L1	dJ85M6.3	t-complex 11 like 1	protein-coding
diff_peaks_CR01403_BAR_MYCN_vs_CR01401_BAR_IgG.MAPQ30_keepdupauto_hg38_peak_6239	chr12	46266578	46270076	+	592	NA	promoter-TSS (NM_001278390)	promoter-TSS (NM_001278390)	-340	NM_001278390	81539	Hs.533770	NM_030674	ENSG00000111371	SLC38A1	ATA1|NAT2|SAT1|SNAT1	solute carrier family 38 member 1	protein-coding
diff_peaks_CR01403_BAR_MYCN_vs_CR01401_BAR_IgG.MAPQ30_keepdupauto_hg38_peak_14995	chr2	11482313	11484005	+	591	NA	Intergenic	(TG)n|Simple_repeat|Simple_repeat	-16982	NM_001278275	1876	Hs.603093	NM_198256	ENSG00000169016	E2F6	E2F-6	E2F transcription factor 6	protein-coding
diff_peaks_CR01403_BAR_MYCN_vs_CR01401_BAR_IgG.MAPQ30_keepdupauto_hg38_peak_5781	chr11	126303601	126305240	+	590	NA	intron (NM_001350236, intron 1 of 5)	intron (NM_001350236, intron 1 of 5)	360	NM_001350236	28960	Hs.504249	NM_014026	ENSG00000110063	DCPS	ARS|DCS1|HINT-5|HINT5|HSL1|HSPC015	decapping enzyme, scavenger	protein-coding
diff_peaks_CR01403_BAR_MYCN_vs_CR01401_BAR_IgG.MAPQ30_keepdupauto_hg38_peak_5923	chr12	2812619	2813934	+	590	NA	promoter-TSS (NR_146317)	promoter-TSS (NR_146317)	-352	NR_146317	283440	Hs.448720	NR_033958	ENSG00000256150	ITFG2-AS1	-	ITFG2 antisense RNA 1	ncRNA
diff_peaks_CR01403_BAR_MYCN_vs_CR01401_BAR_IgG.MAPQ30_keepdupauto_hg38_peak_19527	chr3	47779502	47782596	+	590	NA	intron (NM_003074, intron 1 of 27)	intron (NM_003074, intron 1 of 27)	844	NM_003074	6599	Hs.476179	NM_003074	ENSG00000173473	SMARCC1	BAF155|CRACC1|Rsc8|SRG3|SWI3	SWI/SNF related, matrix associated, actin dependent regulator of chromatin subfamily c member 1	protein-coding
diff_peaks_CR01403_BAR_MYCN_vs_CR01401_BAR_IgG.MAPQ30_keepdupauto_hg38_peak_4986	chr11	65833013	65834508	+	590	NA	promoter-TSS (NM_152760)	promoter-TSS (NM_152760)	-203	NM_152760	254122	Hs.591950	NM_152760	ENSG00000172803	SNX32	SNX6B	sorting nexin 32	protein-coding
diff_peaks_CR01403_BAR_MYCN_vs_CR01401_BAR_IgG.MAPQ30_keepdupauto_hg38_peak_15372	chr2	28389888	28394079	+	590	NA	promoter-TSS (NM_005253)	promoter-TSS (NM_005253)	-875	NM_005253	2355	Hs.220971	NM_005253	ENSG00000075426	FOSL2	FRA2	FOS like 2, AP-1 transcription factor subunit	protein-coding
diff_peaks_CR01403_BAR_MYCN_vs_CR01401_BAR_IgG.MAPQ30_keepdupauto_hg38_peak_19362	chr3	31531764	31534343	+	589	NA	exon (NM_178862, exon 1 of 16)	exon (NM_178862, exon 1 of 16)	128	NM_178862	201595	Hs.475812	NM_178862	ENSG00000163527	STT3B	CDG1X|SIMP|STT3-B	STT3 oligosaccharyltransferase complex catalytic subunit B	protein-coding
diff_peaks_CR01403_BAR_MYCN_vs_CR01401_BAR_IgG.MAPQ30_keepdupauto_hg38_peak_12371	chr17	75011545	75013412	+	589	NA	promoter-TSS (NM_001303265)	promoter-TSS (NM_001303265)	-192	NM_001303265	3396	Hs.407955	NM_001545	ENSG00000167862	MRPL58	DS-1|DS1|ICT1|MRP-L58	mitochondrial ribosomal protein L58	protein-coding
diff_peaks_CR01403_BAR_MYCN_vs_CR01401_BAR_IgG.MAPQ30_keepdupauto_hg38_peak_19603	chr3	50350518	50351119	+	587	NA	promoter-TSS (NM_006545)	promoter-TSS (NM_006545)	-43	NM_006545	10641	Hs.437083	NM_006545	ENSG00000114388	NPRL2	FFEVF2|NPR2|NPR2L|TUSC4	NPR2 like, GATOR1 complex subunit	protein-coding
diff_peaks_CR01403_BAR_MYCN_vs_CR01401_BAR_IgG.MAPQ30_keepdupauto_hg38_peak_17252	chr20	3767409	3769330	+	587	NA	promoter-TSS (NM_001039140)	promoter-TSS (NM_001039140)	19	NR_047675	54976	Hs.274422	NM_017874	ENSG00000101220	C20orf27	-	chromosome 20 open reading frame 27	protein-coding
diff_peaks_CR01403_BAR_MYCN_vs_CR01401_BAR_IgG.MAPQ30_keepdupauto_hg38_peak_21737	chr4	153464672	153468107	+	587	NA	promoter-TSS (NM_015196)	promoter-TSS (NM_015196)	29	NM_001131007	23240	Hs.732450	NM_015196	ENSG00000121210	TMEM131L	KIAA0922	transmembrane 131 like	protein-coding
diff_peaks_CR01403_BAR_MYCN_vs_CR01401_BAR_IgG.MAPQ30_keepdupauto_hg38_peak_14114	chr19	36771655	36773685	+	587	NA	promoter-TSS (NM_001294306)	promoter-TSS (NM_001294306)	137	NM_001193552	342892	Hs.406307	NM_001193552	ENSG00000267041	ZNF850	ZNF850P	zinc finger protein 850	protein-coding
diff_peaks_CR01403_BAR_MYCN_vs_CR01401_BAR_IgG.MAPQ30_keepdupauto_hg38_peak_27445	chr8	125428734	125432416	+	587	NA	5' UTR (NM_025195, exon 1 of 3)	5' UTR (NM_025195, exon 1 of 3)	217	NM_025195	10221	Hs.444947	NM_025195	ENSG00000173334	TRIB1	C8FW|GIG-2|GIG2|SKIP1|TRB-1|TRB1	tribbles pseudokinase 1	protein-coding
diff_peaks_CR01403_BAR_MYCN_vs_CR01401_BAR_IgG.MAPQ30_keepdupauto_hg38_peak_13598	chr19	10288283	10290637	+	586	NA	promoter-TSS (NM_003259)	promoter-TSS (NM_003259)	-492	NM_003259	7087	Hs.465862	NM_003259	ENSG00000105376	ICAM5	TLCN|TLN	intercellular adhesion molecule 5	protein-coding
diff_peaks_CR01403_BAR_MYCN_vs_CR01401_BAR_IgG.MAPQ30_keepdupauto_hg38_peak_8222	chr14	59482896	59485064	+	585	NA	promoter-TSS (NM_001331159)	promoter-TSS (NM_001331159)	375	NR_138574	112849	Hs.729061	NM_144581	ENSG00000126790	L3HYPDH	C14orf149	trans-L-3-hydroxyproline dehydratase	protein-coding
diff_peaks_CR01403_BAR_MYCN_vs_CR01401_BAR_IgG.MAPQ30_keepdupauto_hg38_peak_11146	chr17	7482908	7484267	+	585	NA	promoter-TSS (NM_000937)	promoter-TSS (NM_000937)	662	NM_020899	57659	Hs.35096	NM_020899	ENSG00000174282	ZBTB4	KAISO-L1|ZNF903	zinc finger and BTB domain containing 4	protein-coding
diff_peaks_CR01403_BAR_MYCN_vs_CR01401_BAR_IgG.MAPQ30_keepdupauto_hg38_peak_18192	chr21	36989512	36990713	+	585	NA	promoter-TSS (NM_000411)	promoter-TSS (NM_000411)	99	NM_001352515	3141	Hs.371350	NM_000411	ENSG00000159267	HLCS	HCS	holocarboxylase synthetase	protein-coding
diff_peaks_CR01403_BAR_MYCN_vs_CR01401_BAR_IgG.MAPQ30_keepdupauto_hg38_peak_27187	chr8	85176433	85178842	+	584	NA	promoter-TSS (NR_134311)	promoter-TSS (NR_134311)	483	NM_001083588	1875	Hs.445758	NM_001951	ENSG00000133740	E2F5	E2F-5	E2F transcription factor 5	protein-coding
diff_peaks_CR01403_BAR_MYCN_vs_CR01401_BAR_IgG.MAPQ30_keepdupauto_hg38_peak_14607	chr19	52048232	52049663	+	584	NA	promoter-TSS (NM_014650)	promoter-TSS (NM_014650)	-109	NM_014650	9668	Hs.655934	NM_014650	ENSG00000256087	ZNF432	-	zinc finger protein 432	protein-coding
diff_peaks_CR01403_BAR_MYCN_vs_CR01401_BAR_IgG.MAPQ30_keepdupauto_hg38_peak_19422	chr3	38648927	38651791	+	584	NA	promoter-TSS (NM_001099405)	promoter-TSS (NM_001099405)	-672	NM_001354701	6331	Hs.517898	NM_000335	ENSG00000183873	SCN5A	CDCD2|CMD1E|CMPD2|HB1|HB2|HBBD|HH1|ICCD|IVF|LQT3|Nav1.5|PFHB1|SSS1|VF1	sodium voltage-gated channel alpha subunit 5	protein-coding
diff_peaks_CR01403_BAR_MYCN_vs_CR01401_BAR_IgG.MAPQ30_keepdupauto_hg38_peak_27613	chr8	144137654	144138471	+	584	NA	exon (NM_016458, exon 1 of 6)	exon (NM_016458, exon 1 of 6)	288	NM_016458	51236	Hs.300224	NM_016458	ENSG00000235173	HGH1	BRP16|BRP16L|C8orf30A|C8orf30B|FAM203A|FAM203B	HGH1 homolog	protein-coding
diff_peaks_CR01403_BAR_MYCN_vs_CR01401_BAR_IgG.MAPQ30_keepdupauto_hg38_peak_11444	chr17	30104437	30105104	+	584	NA	intron (NM_198529, intron 22 of 22)	intron (NM_198529, intron 22 of 22)	-12037	NM_001261467	84081	Hs.462663	NM_032141	ENSG00000126653	NSRP1	CCDC55|HSPC095|NSrp70	nuclear speckle splicing regulatory protein 1	protein-coding
diff_peaks_CR01403_BAR_MYCN_vs_CR01401_BAR_IgG.MAPQ30_keepdupauto_hg38_peak_6884	chr12	108729906	108732468	+	582	NA	promoter-TSS (NM_001276471)	promoter-TSS (NM_001276471)	-344	NM_001276471	23603	Hs.330384	NM_014325	ENSG00000110880	CORO1C	HCRNN4	coronin 1C	protein-coding
diff_peaks_CR01403_BAR_MYCN_vs_CR01401_BAR_IgG.MAPQ30_keepdupauto_hg38_peak_6006	chr12	8242210	8244032	+	582	NA	promoter-TSS (NR_024254)	promoter-TSS (NR_024254)	-175	NR_024254	653113	Hs.661749	NR_024254		FAM86FP	-	family with sequence similarity 86, member A pseudogene	pseudo
diff_peaks_CR01403_BAR_MYCN_vs_CR01401_BAR_IgG.MAPQ30_keepdupauto_hg38_peak_7582	chr13	49689984	49691951	+	582	NA	intron (NR_103802, intron 1 of 4)	intron (NR_103802, intron 1 of 4)	519	NM_032565	84650	Hs.433278	NM_032565	ENSG00000123179	EBPL	EBRP	EBP like	protein-coding
diff_peaks_CR01403_BAR_MYCN_vs_CR01401_BAR_IgG.MAPQ30_keepdupauto_hg38_peak_22983	chr5	139293386	139295064	+	582	NA	intron (NM_001194956, intron 1 of 13)	CpG	475	NM_001194955	9782	Hs.268939	NM_018834	ENSG00000015479	MATR3	ALS21|MPD2|VCPDM	matrin 3	protein-coding
diff_peaks_CR01403_BAR_MYCN_vs_CR01401_BAR_IgG.MAPQ30_keepdupauto_hg38_peak_15826	chr2	70123685	70125612	+	582	NA	intron (NR_024444, intron 1 of 1)	intron (NR_024444, intron 1 of 1)	668	NR_024444	100133985	Hs.135528	NR_024444	ENSG00000231327	LINC01816	-	long intergenic non-protein coding RNA 1816	ncRNA
diff_peaks_CR01403_BAR_MYCN_vs_CR01401_BAR_IgG.MAPQ30_keepdupauto_hg38_peak_24535	chr6	85677244	85680184	+	581	NA	promoter-TSS (NR_003038)	promoter-TSS (NR_003038)	19	NR_003038	387066	Hs.292457	NR_003038	ENSG00000203875	SNHG5	C6orf160|LINC00044|NCRNA00044|U50HG	small nucleolar RNA host gene 5	ncRNA
diff_peaks_CR01403_BAR_MYCN_vs_CR01401_BAR_IgG.MAPQ30_keepdupauto_hg38_peak_1544	chr1	153783254	153784245	+	581	NA	Intergenic	CpG	8342	NR_145826	11000	Hs.438723	NM_024330	ENSG00000143554	SLC27A3	ACSVL3|FATP3|VLCS-3	solute carrier family 27 member 3	protein-coding
diff_peaks_CR01403_BAR_MYCN_vs_CR01401_BAR_IgG.MAPQ30_keepdupauto_hg38_peak_12143	chr17	60677114	60678282	+	580	NA	promoter-TSS (NM_001353146)	promoter-TSS (NM_001353146)	-153	NM_001330414	54828	Hs.655028	NM_017679	ENSG00000141376	BCAS3	GAOB1|MAAB	BCAS3 microtubule associated cell migration factor	protein-coding
diff_peaks_CR01403_BAR_MYCN_vs_CR01401_BAR_IgG.MAPQ30_keepdupauto_hg38_peak_13351	chr19	2235347	2237334	+	580	NA	promoter-TSS (NM_001300836)	promoter-TSS (NM_001300836)	-11	NM_001300836	55111	Hs.501353	NM_018049	ENSG00000104886	PLEKHJ1	GNRPX	pleckstrin homology domain containing J1	protein-coding
diff_peaks_CR01403_BAR_MYCN_vs_CR01401_BAR_IgG.MAPQ30_keepdupauto_hg38_peak_20238	chr3	136195031	136197804	+	580	NA	promoter-TSS (NM_018133)	promoter-TSS (NM_018133)	-82	NM_018133	55167	Hs.18631	NM_018133	ENSG00000174579	MSL2	MSL-2|MSL2L1|RNF184	MSL complex subunit 2	protein-coding
diff_peaks_CR01403_BAR_MYCN_vs_CR01401_BAR_IgG.MAPQ30_keepdupauto_hg38_peak_25847	chr7	100611672	100613218	+	580	NA	promoter-TSS (NM_001040099)	promoter-TSS (NM_001040099)	15	NM_001040098	64598	Hs.521086	NM_023948	ENSG00000106330	MOSPD3	CDS3|NET30	motile sperm domain containing 3	protein-coding
diff_peaks_CR01403_BAR_MYCN_vs_CR01401_BAR_IgG.MAPQ30_keepdupauto_hg38_peak_27451	chr8	126556195	126558670	+	580	NA	non-coding (NR_156466, exon 2 of 3)	non-coding (NR_156466, exon 2 of 3)	1046	NM_174911	157638	Hs.124951	NM_174911	ENSG00000168672	LRATD2	BCMP101|FAM84B|NSE2	LRAT domain containing 2	protein-coding
diff_peaks_CR01403_BAR_MYCN_vs_CR01401_BAR_IgG.MAPQ30_keepdupauto_hg38_peak_15953	chr2	85536409	85540624	+	578	NA	promoter-TSS (NM_005911)	promoter-TSS (NM_005911)	370	NR_038942	100630918	Hs.66049	NR_038942		PARTICL	PARTICLE	promoter of MAT2A antisense radiation-induced circulating long non-coding RNA	ncRNA
diff_peaks_CR01403_BAR_MYCN_vs_CR01401_BAR_IgG.MAPQ30_keepdupauto_hg38_peak_12595	chr17	81711335	81713301	+	577	NA	promoter-TSS (NM_001270953)	promoter-TSS (NM_001270953)	34	NM_001270888	1468	Hs.548187	NM_012140	ENSG00000183048	SLC25A10	DIC	solute carrier family 25 member 10	protein-coding
diff_peaks_CR01403_BAR_MYCN_vs_CR01401_BAR_IgG.MAPQ30_keepdupauto_hg38_peak_11997	chr17	51259058	51261363	+	577	NA	promoter-TSS (NM_016001)	promoter-TSS (NM_016001)	-161	NM_017643	54799	Hs.656803	NM_017643	ENSG00000011258	MBTD1	SA49P01	mbt domain containing 1	protein-coding
diff_peaks_CR01403_BAR_MYCN_vs_CR01401_BAR_IgG.MAPQ30_keepdupauto_hg38_peak_19656	chr3	53254488	53256323	+	575	NA	intron (NM_001258028, intron 1 of 14)	MIR|SINE|MIR	617	NM_001064	7086	Hs.89643	NM_001064	ENSG00000163931	TKT	HEL-S-48|HEL107|SDDHD|TK|TKT1	transketolase	protein-coding
diff_peaks_CR01403_BAR_MYCN_vs_CR01401_BAR_IgG.MAPQ30_keepdupauto_hg38_peak_5024	chr11	66311582	66314060	+	575	NA	Intergenic	CpG	4223	NM_020404	57124	Hs.195727	NM_020404	ENSG00000174807	CD248	CD164L1|TEM1	CD248 molecule	protein-coding
diff_peaks_CR01403_BAR_MYCN_vs_CR01401_BAR_IgG.MAPQ30_keepdupauto_hg38_peak_8822	chr14	104222069	104224888	+	575	NA	promoter-TSS (NR_146611)	promoter-TSS (NR_146611)	-106	NR_146613	145195	Hs.534297	NR_146611	ENSG00000258913	LINC02691	C14orf144	long intergenic non-protein coding RNA 2691	ncRNA
diff_peaks_CR01403_BAR_MYCN_vs_CR01401_BAR_IgG.MAPQ30_keepdupauto_hg38_peak_8481	chr14	77799826	77800967	+	575	NA	intron (NR_158988, intron 1 of 10)	intron (NR_158988, intron 1 of 10)	287	NM_001366485	57143	Hs.413208	NM_020421	ENSG00000063761	ADCK1	-	aarF domain containing kinase 1	protein-coding
diff_peaks_CR01403_BAR_MYCN_vs_CR01401_BAR_IgG.MAPQ30_keepdupauto_hg38_peak_15637	chr2	47344154	47346148	+	574	NA	promoter-TSS (NR_110208)	promoter-TSS (NR_110208)	-77	NR_110208	101927043	Hs.515976	NR_110207	ENSG00000234690	EPCAM-DT	-	EPCAM divergent transcript	ncRNA
diff_peaks_CR01403_BAR_MYCN_vs_CR01401_BAR_IgG.MAPQ30_keepdupauto_hg38_peak_8653	chr14	96501357	96503356	+	574	NA	promoter-TSS (NM_001293632)	promoter-TSS (NM_001293632)	-20	NM_001293627	10914	Hs.253726	NM_032632	ENSG00000090060	PAPOLA	PAP|PAP-alpha	poly(A) polymerase alpha	protein-coding
diff_peaks_CR01403_BAR_MYCN_vs_CR01401_BAR_IgG.MAPQ30_keepdupauto_hg38_peak_10667	chr16	68084315	68086742	+	574	NA	5' UTR (NM_173165, exon 1 of 10)	5' UTR (NM_173165, exon 1 of 10)	158	NM_173163	4775	Hs.436585	NM_004555	ENSG00000072736	NFATC3	NF-AT4c|NFAT4|NFATX	nuclear factor of activated T cells 3	protein-coding
diff_peaks_CR01403_BAR_MYCN_vs_CR01401_BAR_IgG.MAPQ30_keepdupauto_hg38_peak_1657	chr1	156499139	156501785	+	573	NA	intron (NM_005920, intron 1 of 11)	CpG	313	NM_005920	4209	Hs.314327	NM_005920	ENSG00000116604	MEF2D	-	myocyte enhancer factor 2D	protein-coding
diff_peaks_CR01403_BAR_MYCN_vs_CR01401_BAR_IgG.MAPQ30_keepdupauto_hg38_peak_27691	chr9	6757044	6759709	+	573	NA	intron (NR_148680, intron 1 of 21)	CpG	1026	NR_148680	23081	Hs.709425	NM_015061	ENSG00000107077	KDM4C	GASC1|JHDM3C|JMJD2C|TDRD14C	lysine demethylase 4C	protein-coding
diff_peaks_CR01403_BAR_MYCN_vs_CR01401_BAR_IgG.MAPQ30_keepdupauto_hg38_peak_14752	chr19	57279244	57281053	+	572	NA	promoter-TSS (NM_006635)	promoter-TSS (NM_006635)	181	NM_001330622	10794	Hs.99971	NM_006635	ENSG00000197714	ZNF460	HZF8|ZNF272	zinc finger protein 460	protein-coding
diff_peaks_CR01403_BAR_MYCN_vs_CR01401_BAR_IgG.MAPQ30_keepdupauto_hg38_peak_4748	chr11	57666831	57669093	+	572	NA	promoter-TSS (NM_015457)	promoter-TSS (NM_015457)	-152	NM_015457	25921	Hs.27239	NM_015457	ENSG00000156599	ZDHHC5	DHHC5|ZNF375	zinc finger DHHC-type containing 5	protein-coding
diff_peaks_CR01403_BAR_MYCN_vs_CR01401_BAR_IgG.MAPQ30_keepdupauto_hg38_peak_11108	chr17	6640096	6641754	+	571	NA	promoter-TSS (NR_147086)	promoter-TSS (NR_147086)	-135	NM_032731	84817	Hs.408236	NM_032731	ENSG00000129235	TXNDC17	TRP14|TXNL5	thioredoxin domain containing 17	protein-coding
diff_peaks_CR01403_BAR_MYCN_vs_CR01401_BAR_IgG.MAPQ30_keepdupauto_hg38_peak_16479	chr2	171687134	171688194	+	571	NA	promoter-TSS (NM_001271785)	promoter-TSS (NM_001271785)	-91	NM_001271785	1781	Hs.546250	NM_001378	ENSG00000077380	DYNC1I2	DIC74|DNCI2|IC2	dynein cytoplasmic 1 intermediate chain 2	protein-coding
diff_peaks_CR01403_BAR_MYCN_vs_CR01401_BAR_IgG.MAPQ30_keepdupauto_hg38_peak_5175	chr11	72111847	72113475	+	571	NA	promoter-TSS (NM_014042)	promoter-TSS (NM_014042)	34	NM_001278485	25906	Hs.38044	NM_014042	ENSG00000110200	ANAPC15	APC15|C11orf51|HSPC020	anaphase promoting complex subunit 15	protein-coding
diff_peaks_CR01403_BAR_MYCN_vs_CR01401_BAR_IgG.MAPQ30_keepdupauto_hg38_peak_14073	chr19	35716409	35718130	+	571	NA	promoter-TSS (NM_014727)	promoter-TSS (NM_014727)	-750	NM_014727	9757	Hs.92236	NM_014727	ENSG00000272333	KMT2B	CXXC10|DYT28|HRX2|MLL1B|MLL2|MLL4|TRX2|WBP-7|WBP7	lysine methyltransferase 2B	protein-coding
diff_peaks_CR01403_BAR_MYCN_vs_CR01401_BAR_IgG.MAPQ30_keepdupauto_hg38_peak_28741	chr9	133478539	133479869	+	571	NA	promoter-TSS (NM_001145099).2	promoter-TSS (NM_001145099).2	-105	NM_001145099	11182	Hs.244378	NM_017585	ENSG00000160326	SLC2A6	GLUT6|GLUT9|HSA011372	solute carrier family 2 member 6	protein-coding
diff_peaks_CR01403_BAR_MYCN_vs_CR01401_BAR_IgG.MAPQ30_keepdupauto_hg38_peak_5989	chr12	7017710	7019197	+	571	NA	promoter-TSS (NM_005768)	promoter-TSS (NM_005768)	23	NM_005768	10162	Hs.655248	NM_005768	ENSG00000111684	LPCAT3	C3F|LPCAT|LPLAT 5|LPSAT|MBOAT5|OACT5|nessy	lysophosphatidylcholine acyltransferase 3	protein-coding
diff_peaks_CR01403_BAR_MYCN_vs_CR01401_BAR_IgG.MAPQ30_keepdupauto_hg38_peak_26507	chr8	10332327	10335359	+	569	NA	intron (NM_001199729, intron 6 of 6)	intron (NM_001199729, intron 6 of 6)	-140722	NR_120604	101929191	Hs.595262	NR_120604	ENSG00000253641	LINCR-0001	-	uncharacterized LINCR-0001	ncRNA
diff_peaks_CR01403_BAR_MYCN_vs_CR01401_BAR_IgG.MAPQ30_keepdupauto_hg38_peak_20601	chr3	187138438	187140114	+	569	NA	5' UTR (NM_052969, exon 1 of 3)	5' UTR (NM_052969, exon 1 of 3)	220	NM_052969	116832	Hs.647900	NM_052969	ENSG00000163923	RPL39L	L39-2|RPL39L1	ribosomal protein L39 like	protein-coding
diff_peaks_CR01403_BAR_MYCN_vs_CR01401_BAR_IgG.MAPQ30_keepdupauto_hg38_peak_14101	chr19	36214068	36216201	+	569	NA	promoter-TSS (NM_152477)	promoter-TSS (NM_152477)	-50	NM_001042474	147929	Hs.596338	NM_152477	ENSG00000196357	ZNF565	-	zinc finger protein 565	protein-coding
diff_peaks_CR01403_BAR_MYCN_vs_CR01401_BAR_IgG.MAPQ30_keepdupauto_hg38_peak_14052	chr19	34733475	34735034	+	569	NA	promoter-TSS (NM_001145665)	promoter-TSS (NM_001145665)	11	NM_001145665	339318	Hs.720472	NM_001029997	ENSG00000197841	ZNF181	HHZ181	zinc finger protein 181	protein-coding
diff_peaks_CR01403_BAR_MYCN_vs_CR01401_BAR_IgG.MAPQ30_keepdupauto_hg38_peak_11350	chr17	21098964	21099881	+	569	NA	Intergenic	Intergenic	23866	NR_110895	101060544	Hs.585812	NR_110895	ENSG00000236819	LINC01563	HP08942	long intergenic non-protein coding RNA 1563	ncRNA
diff_peaks_CR01403_BAR_MYCN_vs_CR01401_BAR_IgG.MAPQ30_keepdupauto_hg38_peak_5750	chr11	124875922	124877044	+	568	NA	promoter-TSS (NM_001370359)	promoter-TSS (NM_001370359)	301	NM_001370356	64221	Hs.435621	NM_022370	ENSG00000154134	ROBO3	HGPPS|HGPPS1|HGPS|RBIG1|RIG1	roundabout guidance receptor 3	protein-coding
diff_peaks_CR01403_BAR_MYCN_vs_CR01401_BAR_IgG.MAPQ30_keepdupauto_hg38_peak_7616	chr13	52651866	52653430	+	568	NA	promoter-TSS (NM_006704)	promoter-TSS (NM_006704)	-188	NM_001320831	10910	Hs.281902	NM_006704	ENSG00000165416	SUGT1	SGT1	SGT1 homolog, MIS12 kinetochore complex assembly cochaperone	protein-coding
diff_peaks_CR01403_BAR_MYCN_vs_CR01401_BAR_IgG.MAPQ30_keepdupauto_hg38_peak_20239	chr3	136250314	136251688	+	567	NA	intron (NM_000532, intron 1 of 14)	intron (NM_000532, intron 1 of 14)	661	NM_000532	5096	Hs.63788	NM_000532	ENSG00000114054	PCCB	-	propionyl-CoA carboxylase subunit beta	protein-coding
diff_peaks_CR01403_BAR_MYCN_vs_CR01401_BAR_IgG.MAPQ30_keepdupauto_hg38_peak_11867	chr17	46191251	46194499	+	566	NA	promoter-TSS (NM_015443)	promoter-TSS (NM_015443)	31	NM_015443	284058	Hs.648744	NM_015443	ENSG00000120071	KANSL1	CENP-36|KDVS|KIAA1267|MSL1v1|NSL1|hMSL1v1	KAT8 regulatory NSL complex subunit 1	protein-coding
diff_peaks_CR01403_BAR_MYCN_vs_CR01401_BAR_IgG.MAPQ30_keepdupauto_hg38_peak_6410	chr12	53499128	53501580	+	565	NA	promoter-TSS (NM_001193511)	promoter-TSS (NM_001193511)	-567	NM_004178	6895	Hs.326	NM_004178	ENSG00000139546	TARBP2	LOQS|TRBP|TRBP1|TRBP2	TARBP2 subunit of RISC loading complex	protein-coding
diff_peaks_CR01403_BAR_MYCN_vs_CR01401_BAR_IgG.MAPQ30_keepdupauto_hg38_peak_23679	chr6	13614281	13615931	+	565	NA	promoter-TSS (NM_001317724)	promoter-TSS (NM_001317724)	-221	NM_001317724	51406	Hs.306242	NM_016167	ENSG00000225921	NOL7	C6orf90|PQBP3|RARG-1|dJ223E5.2	nucleolar protein 7	protein-coding
diff_peaks_CR01403_BAR_MYCN_vs_CR01401_BAR_IgG.MAPQ30_keepdupauto_hg38_peak_12589	chr17	81551679	81554136	+	565	NA	promoter-TSS (NM_025161)	promoter-TSS (NM_025161)	-554	NM_025161	80233	Hs.313905	NM_025161	ENSG00000185504	FAAP100	C17orf70	FA core complex associated protein 100	protein-coding
diff_peaks_CR01403_BAR_MYCN_vs_CR01401_BAR_IgG.MAPQ30_keepdupauto_hg38_peak_10413	chr16	31458136	31460859	+	563	NA	exon (NM_001301820, exon 2 of 7)	exon (NM_001301820, exon 2 of 7)	501	NM_001105247	79798	Hs.732945	NM_024742	ENSG00000140691	ARMC5	AIMAH2	armadillo repeat containing 5	protein-coding
diff_peaks_CR01403_BAR_MYCN_vs_CR01401_BAR_IgG.MAPQ30_keepdupauto_hg38_peak_1899	chr1	179742556	179746120	+	562	NA	intron (NM_001329719, intron 1 of 4)	CpG	1047	NM_173509	148753	Hs.400696	NM_173509	ENSG00000143340	FAM163A	C1orf76|NDSP	family with sequence similarity 163 member A	protein-coding
diff_peaks_CR01403_BAR_MYCN_vs_CR01401_BAR_IgG.MAPQ30_keepdupauto_hg38_peak_12411	chr17	75895583	75897399	+	562	NA	intron (NM_001256124, intron 1 of 4)	CpG	460	NM_173547	201292	Hs.189823	NM_173547	ENSG00000141569	TRIM65	4732463G12Rik	tripartite motif containing 65	protein-coding
diff_peaks_CR01403_BAR_MYCN_vs_CR01401_BAR_IgG.MAPQ30_keepdupauto_hg38_peak_12958	chr18	47929855	47932026	+	562	NA	promoter-TSS (NM_005901)	promoter-TSS (NM_005901)	-68	NM_001003652	4087	Hs.12253	NM_005901	ENSG00000175387	SMAD2	JV18|JV18-1|MADH2|MADR2|hMAD-2|hSMAD2	SMAD family member 2	protein-coding
diff_peaks_CR01403_BAR_MYCN_vs_CR01401_BAR_IgG.MAPQ30_keepdupauto_hg38_peak_13336	chr19	1861959	1865142	+	562	NA	promoter-TSS (NM_031918)	promoter-TSS (NM_031918)	29	NM_031918	83855	Hs.136280	NM_031918	ENSG00000129911	KLF16	BTEB4|DRRF|NSLP2	Kruppel like factor 16	protein-coding
diff_peaks_CR01403_BAR_MYCN_vs_CR01401_BAR_IgG.MAPQ30_keepdupauto_hg38_peak_797	chr1	52552148	52554224	+	561	NA	promoter-TSS (NM_015269)	promoter-TSS (NM_015269)	-94	NM_001009881	23318	Hs.655407	NM_015269	ENSG00000134744	TUT4	PAPD3|TENT3A|ZCCHC11	terminal uridylyl transferase 4	protein-coding
diff_peaks_CR01403_BAR_MYCN_vs_CR01401_BAR_IgG.MAPQ30_keepdupauto_hg38_peak_26307	chr7	150976994	150979742	+	560	NA	promoter-TSS (NM_000238)	promoter-TSS (NM_000238)	-54	NM_000238	3757	Hs.647099	NM_000238	ENSG00000055118	KCNH2	ERG-1|ERG1|H-ERG|HERG|HERG1|Kv11.1|LQT2|SQT1	potassium voltage-gated channel subfamily H member 2	protein-coding
diff_peaks_CR01403_BAR_MYCN_vs_CR01401_BAR_IgG.MAPQ30_keepdupauto_hg38_peak_22195	chr5	33439801	33442970	+	560	NA	intron (NR_047677, intron 1 of 17)	MIR3|SINE|MIR	609	NR_047676	6897	Hs.481860	NM_152295	ENSG00000113407	TARS	ThrRS	threonyl-tRNA synthetase	protein-coding
diff_peaks_CR01403_BAR_MYCN_vs_CR01401_BAR_IgG.MAPQ30_keepdupauto_hg38_peak_27149	chr8	79610838	79614060	+	560	NA	intron (NM_007029, intron 1 of 4)	intron (NM_007029, intron 1 of 4)	1332	NM_001199214	11075	Hs.521651	NM_007029	ENSG00000104435	STMN2	SCG10|SCGN10	stathmin 2	protein-coding
diff_peaks_CR01403_BAR_MYCN_vs_CR01401_BAR_IgG.MAPQ30_keepdupauto_hg38_peak_15455	chr2	31136842	31139215	+	560	NA	exon (NM_001253826, exon 1 of 16)	exon (NM_001253826, exon 1 of 16)	412	NM_001253826	79623	Hs.468058	NM_024572	ENSG00000158089	GALNT14	GALNT15|GalNac-T10|GalNac-T14	polypeptide N-acetylgalactosaminyltransferase 14	protein-coding
diff_peaks_CR01403_BAR_MYCN_vs_CR01401_BAR_IgG.MAPQ30_keepdupauto_hg38_peak_15289	chr2	24792527	24794345	+	559	NA	promoter-TSS (NR_136184)	promoter-TSS (NR_136184)	11	NR_136182	79172	Hs.731569	NM_024322	ENSG00000138092	CENPO	CENP-O|ICEN-36|MCM21R	centromere protein O	protein-coding
diff_peaks_CR01403_BAR_MYCN_vs_CR01401_BAR_IgG.MAPQ30_keepdupauto_hg38_peak_24534	chr6	85640773	85644733	+	558	NA	intron (NM_001159674, intron 1 of 11)	CpG	133	NM_006372	10492	Hs.571177	NM_006372	ENSG00000135316	SYNCRIP	GRY-RBP|GRYRBP|HNRNPQ|HNRPQ1|NSAP1|PP68|hnRNP-Q	synaptotagmin binding cytoplasmic RNA interacting protein	protein-coding
diff_peaks_CR01403_BAR_MYCN_vs_CR01401_BAR_IgG.MAPQ30_keepdupauto_hg38_peak_16009	chr2	96320315	96322809	+	558	NA	Intergenic	CpG	-3762	NM_001008949	150771	Hs.65009	NM_178495	ENSG00000198885	ITPRIPL1	KIAA1754L	ITPRIP like 1	protein-coding
diff_peaks_CR01403_BAR_MYCN_vs_CR01401_BAR_IgG.MAPQ30_keepdupauto_hg38_peak_6230	chr12	44875076	44877568	+	558	NA	promoter-TSS (NM_001145109)	promoter-TSS (NM_001145109)	142	NM_006159	4753	Hs.505326	NM_006159	ENSG00000184613	NELL2	NRP2	neural EGFL like 2	protein-coding
diff_peaks_CR01403_BAR_MYCN_vs_CR01401_BAR_IgG.MAPQ30_keepdupauto_hg38_peak_28448	chr9	125199670	125201203	+	558	NA	promoter-TSS (NM_005833)	promoter-TSS (NM_005833)	-40	NR_135145	105376271	Hs.522392	NR_135145		LOC105376271	-	uncharacterized LOC105376271	ncRNA
diff_peaks_CR01403_BAR_MYCN_vs_CR01401_BAR_IgG.MAPQ30_keepdupauto_hg38_peak_9969	chr16	2008694	2010549	+	558	NA	intron (NM_178167, intron 2 of 13)	CpG-9058	200	NM_178167	90850	Hs.343828	NM_178167	ENSG00000167962	ZNF598	HEL2	zinc finger protein 598	protein-coding
diff_peaks_CR01403_BAR_MYCN_vs_CR01401_BAR_IgG.MAPQ30_keepdupauto_hg38_peak_7618	chr13	52847682	52852875	+	558	NA	Intergenic	(GGAGCAG)n|Simple_repeat|Simple_repeat	-1638	NM_032949	5100	Hs.19492	NM_002590	ENSG00000136099	PCDH8	ARCADLIN|PAPC	protocadherin 8	protein-coding
diff_peaks_CR01403_BAR_MYCN_vs_CR01401_BAR_IgG.MAPQ30_keepdupauto_hg38_peak_18454	chr22	21937971	21939150	+	557	NA	non-coding (NR_147620, exon 1 of 2)	non-coding (NR_147620, exon 1 of 2)	323	NR_147620	100286925	Hs.659180	NR_147620		LOC100286925	-	uncharacterized LOC100286925	ncRNA
diff_peaks_CR01403_BAR_MYCN_vs_CR01401_BAR_IgG.MAPQ30_keepdupauto_hg38_peak_2309	chr1	222465038	222466099	+	557	NA	Intergenic	CpG	82536	NM_024746	79802	Hs.665660	NM_024746	ENSG00000143512	HHIPL2	KIAA1822L	HHIP like 2	protein-coding
diff_peaks_CR01403_BAR_MYCN_vs_CR01401_BAR_IgG.MAPQ30_keepdupauto_hg38_peak_6576	chr12	64404026	64405822	+	557	NA	intron (NM_007235, intron 1 of 24)	CpG	532	NM_007235	11260	Hs.85951	NM_007235	ENSG00000184575	XPOT	XPO3	exportin for tRNA	protein-coding
diff_peaks_CR01403_BAR_MYCN_vs_CR01401_BAR_IgG.MAPQ30_keepdupauto_hg38_peak_20142	chr3	128123251	128124331	+	557	NA	promoter-TSS (NM_001319084)	promoter-TSS (NM_001319084)	21	NM_001319084	8607	Hs.272822	NM_003707	ENSG00000175792	RUVBL1	ECP-54|ECP54|INO80H|NMP 238|NMP238|PONTIN|Pontin52|RVB1|TIH1|TIP49|TIP49A	RuvB like AAA ATPase 1	protein-coding
diff_peaks_CR01403_BAR_MYCN_vs_CR01401_BAR_IgG.MAPQ30_keepdupauto_hg38_peak_11887	chr17	47648944	47651368	+	555	NA	promoter-TSS (NM_001276453)	promoter-TSS (NM_001276453)	237	NM_002265	3837	Hs.532793	NM_002265	ENSG00000108424	KPNB1	IMB1|IPO1|IPOB|Impnb|NTF97	karyopherin subunit beta 1	protein-coding
diff_peaks_CR01403_BAR_MYCN_vs_CR01401_BAR_IgG.MAPQ30_keepdupauto_hg38_peak_9579	chr15	75201468	75203616	+	554	NA	intron (NM_015492, intron 1 of 2)	CpG	660	NM_015492	56905	Hs.17936	NM_015492	ENSG00000167173	C15orf39	-	chromosome 15 open reading frame 39	protein-coding
diff_peaks_CR01403_BAR_MYCN_vs_CR01401_BAR_IgG.MAPQ30_keepdupauto_hg38_peak_2898	chr10	21532780	21535990	+	554	NA	non-coding (NR_136736, exon 1 of 26)	non-coding (NR_136736, exon 1 of 26)	213	NM_004641	8028	Hs.30385	NM_004641	ENSG00000078403	MLLT10	AF10	MLLT10 histone lysine methyltransferase DOT1L cofactor	protein-coding
diff_peaks_CR01403_BAR_MYCN_vs_CR01401_BAR_IgG.MAPQ30_keepdupauto_hg38_peak_10051	chr16	3457282	3459264	+	554	NA	intron (NM_001317095, intron 1 of 5)	CpG	228	NM_001083600	79903	Hs.513296	NM_024845	ENSG00000122390	NAA60	HAT4|NAT15|NatF|hNaa60	N(alpha)-acetyltransferase 60, NatF catalytic subunit	protein-coding
diff_peaks_CR01403_BAR_MYCN_vs_CR01401_BAR_IgG.MAPQ30_keepdupauto_hg38_peak_19891	chr3	99816749	99818388	+	554	NA	promoter-TSS (NM_032359)	promoter-TSS (NM_032359)	-294	NM_032359	84319	Hs.581320	NM_032359	ENSG00000184220	CMSS1	C3orf26	cms1 ribosomal small subunit homolog	protein-coding
diff_peaks_CR01403_BAR_MYCN_vs_CR01401_BAR_IgG.MAPQ30_keepdupauto_hg38_peak_24025	chr6	30555497	30557766	+	554	NA	promoter-TSS (NM_001077497)	promoter-TSS (NM_001077497)	-78	NM_001077497	80742	Hs.118354	NM_025263	ENSG00000204576	PRR3	CAT56	proline rich 3	protein-coding
diff_peaks_CR01403_BAR_MYCN_vs_CR01401_BAR_IgG.MAPQ30_keepdupauto_hg38_peak_16006	chr2	96207910	96209626	+	554	NA	promoter-TSS (NM_020151)	promoter-TSS (NM_020151)	67	NM_020151	56910	Hs.469331	NM_020151	ENSG00000084090	STARD7	GTT1	StAR related lipid transfer domain containing 7	protein-coding
diff_peaks_CR01403_BAR_MYCN_vs_CR01401_BAR_IgG.MAPQ30_keepdupauto_hg38_peak_459	chr1	32350836	32352325	+	554	NA	Intergenic	CpG	10663	NM_001167676	100128071	Hs.512763	NM_001167676	ENSG00000225828	FAM229A	-	family with sequence similarity 229 member A	protein-coding
diff_peaks_CR01403_BAR_MYCN_vs_CR01401_BAR_IgG.MAPQ30_keepdupauto_hg38_peak_5236	chr11	73787313	73789325	+	553	NA	intron (NR_134658, intron 1 of 6)	MIR3|SINE|MIR	445	NM_001318500	51642	Hs.503239	NM_016055	ENSG00000175581	MRPL48	CGI-118|HSPC290|L48MT|MRP-L48	mitochondrial ribosomal protein L48	protein-coding
diff_peaks_CR01403_BAR_MYCN_vs_CR01401_BAR_IgG.MAPQ30_keepdupauto_hg38_peak_15797	chr2	68317913	68321031	+	553	NA	5' UTR (NM_015463, exon 1 of 3)	5' UTR (NM_015463, exon 1 of 3)	579	NM_015463	25927	Hs.212885	NM_015463	ENSG00000119865	CNRIP1	C2orf32|CRIP1	cannabinoid receptor interacting protein 1	protein-coding
diff_peaks_CR01403_BAR_MYCN_vs_CR01401_BAR_IgG.MAPQ30_keepdupauto_hg38_peak_13622	chr19	10700989	10702622	+	551	NA	intron (NM_031209, intron 1 of 9)	L2b|LINE|L2	366	NM_031209	81890	Hs.631638	NM_031209	ENSG00000213339	QTRT1	FP3235|TGT|TGUT	queuine tRNA-ribosyltransferase catalytic subunit 1	protein-coding
diff_peaks_CR01403_BAR_MYCN_vs_CR01401_BAR_IgG.MAPQ30_keepdupauto_hg38_peak_6617	chr12	71686068	71686405	+	551	NA	5' UTR (NM_018279, exon 1 of 6)	5' UTR (NM_018279, exon 1 of 6)	154	NM_018279	55266	Hs.644802	NM_018279	ENSG00000139291	TMEM19	-	transmembrane protein 19	protein-coding
diff_peaks_CR01403_BAR_MYCN_vs_CR01401_BAR_IgG.MAPQ30_keepdupauto_hg38_peak_28563	chr9	128655571	128657927	+	551	NA	5' UTR (NM_052844, exon 1 of 9)	5' UTR (NM_052844, exon 1 of 9)	101	NM_052844	89891	Hs.495240	NM_052844	ENSG00000119333	WDR34	DIC5|FAP133|SRTD11|bA216B9.3	WD repeat domain 34	protein-coding
diff_peaks_CR01403_BAR_MYCN_vs_CR01401_BAR_IgG.MAPQ30_keepdupauto_hg38_peak_28453	chr9	125745853	125747613	+	549	NA	promoter-TSS (NR_024123)	promoter-TSS (NR_024123)	-640	NM_001330782	5090	Hs.428027	NM_006195	ENSG00000167081	PBX3	-	PBX homeobox 3	protein-coding
diff_peaks_CR01403_BAR_MYCN_vs_CR01401_BAR_IgG.MAPQ30_keepdupauto_hg38_peak_8473	chr14	77457390	77459253	+	549	NA	promoter-TSS (NM_022067)	promoter-TSS (NM_022067)	228	NM_012111	10598	Hs.204041	NM_012111	ENSG00000100591	AHSA1	AHA1|C14orf3|hAha1|p38	activator of HSP90 ATPase activity 1	protein-coding
diff_peaks_CR01403_BAR_MYCN_vs_CR01401_BAR_IgG.MAPQ30_keepdupauto_hg38_peak_4778	chr11	61293362	61296159	+	549	NA	intron (NM_152718, intron 1 of 19)	CpG	556	NM_152718	220001	Hs.60640	NM_152718	ENSG00000167992	VWCE	URG11|VWC1	von Willebrand factor C and EGF domains	protein-coding
diff_peaks_CR01403_BAR_MYCN_vs_CR01401_BAR_IgG.MAPQ30_keepdupauto_hg38_peak_20652	chr3	195269968	195272263	+	549	NA	promoter-TSS (NM_152531)	promoter-TSS (NM_152531)	44	NM_152531	152002	Hs.478741	NM_152531	ENSG00000173950	XXYLT1	C3orf21	xyloside xylosyltransferase 1	protein-coding
diff_peaks_CR01403_BAR_MYCN_vs_CR01401_BAR_IgG.MAPQ30_keepdupauto_hg38_peak_28868	chr9	136847372	136850052	+	547	NA	promoter-TSS (NM_001135861)	promoter-TSS (NM_001135861)	-104	NM_001287342	29085	Hs.409834	NM_014172	ENSG00000054148	PHPT1	CGI-202|HEL-S-132P|HSPC141|PHP|PHP14	phosphohistidine phosphatase 1	protein-coding
diff_peaks_CR01403_BAR_MYCN_vs_CR01401_BAR_IgG.MAPQ30_keepdupauto_hg38_peak_25434	chr7	44795577	44798016	+	547	NA	intron (NM_021130, intron 1 of 4)	CpG	115	NM_021130	5478	Hs.356331	NM_021130	ENSG00000196262	PPIA	CYPA|CYPH|HEL-S-69p	peptidylprolyl isomerase A	protein-coding
diff_peaks_CR01403_BAR_MYCN_vs_CR01401_BAR_IgG.MAPQ30_keepdupauto_hg38_peak_740	chr1	50047319	50049935	+	547	NA	intron (NM_001324208, intron 1 of 6)	CpG	572	NM_001324208	1996	Hs.213050	NM_021952	ENSG00000162374	ELAVL4	HUD|PNEM	ELAV like RNA binding protein 4	protein-coding
diff_peaks_CR01403_BAR_MYCN_vs_CR01401_BAR_IgG.MAPQ30_keepdupauto_hg38_peak_3292	chr10	70477459	70479598	+	547	NA	promoter-TSS (NM_014431)	promoter-TSS (NM_014431)	-239	NM_014431	27143	Hs.202351	NM_014431	ENSG00000107719	PALD1	KIAA1274|PALD	phosphatase domain containing paladin 1	protein-coding
diff_peaks_CR01403_BAR_MYCN_vs_CR01401_BAR_IgG.MAPQ30_keepdupauto_hg38_peak_23628	chr6	5003235	5004619	+	546	NA	exon (NM_001286133, exon 1 of 7)	exon (NM_001286133, exon 1 of 7)	110	NM_001286132	10799	Hs.511756	NM_006638	ENSG00000124787	RPP40	RNASEP1|bA428J1.3	ribonuclease P/MRP subunit p40	protein-coding
diff_peaks_CR01403_BAR_MYCN_vs_CR01401_BAR_IgG.MAPQ30_keepdupauto_hg38_peak_22969	chr5	138463550	138465398	+	545	NA	Intergenic	CpG	-1005	NM_001964	1958	Hs.326035	NM_001964	ENSG00000120738	EGR1	AT225|G0S30|KROX-24|NGFI-A|TIS8|ZIF-268|ZNF225	early growth response 1	protein-coding
diff_peaks_CR01403_BAR_MYCN_vs_CR01401_BAR_IgG.MAPQ30_keepdupauto_hg38_peak_12373	chr17	75046125	75047006	+	544	NA	promoter-TSS (NR_110834)	promoter-TSS (NR_110834)	404	NM_001003785	10476	Hs.514465	NM_006356	ENSG00000167863	ATP5PD	APT5H|ATP5H|ATPQ	ATP synthase peripheral stalk subunit d	protein-coding
diff_peaks_CR01403_BAR_MYCN_vs_CR01401_BAR_IgG.MAPQ30_keepdupauto_hg38_peak_2827	chr10	14877549	14880115	+	544	NA	promoter-TSS (NM_001193425)	promoter-TSS (NM_001193425)	-34	NM_001193425	79723	Hs.554883	NM_024670	ENSG00000152455	SUV39H2	KMT1B	suppressor of variegation 3-9 homolog 2	protein-coding
diff_peaks_CR01403_BAR_MYCN_vs_CR01401_BAR_IgG.MAPQ30_keepdupauto_hg38_peak_13844	chr19	17469135	17470795	+	544	NA	promoter-TSS (NM_198580)	promoter-TSS (NM_198580)	-559	NM_198580	376497	Hs.363138	NM_198580	ENSG00000130304	SLC27A1	ACSVL5|FATP|FATP-1|FATP1	solute carrier family 27 member 1	protein-coding
diff_peaks_CR01403_BAR_MYCN_vs_CR01401_BAR_IgG.MAPQ30_keepdupauto_hg38_peak_8164	chr14	52706316	52707760	+	543	NA	promoter-TSS (NM_001366414)	promoter-TSS (NM_001366414)	-162	NM_001366414	5706	Hs.156171	NM_002806	ENSG00000100519	PSMC6	SUG2|p42	proteasome 26S subunit, ATPase 6	protein-coding
diff_peaks_CR01403_BAR_MYCN_vs_CR01401_BAR_IgG.MAPQ30_keepdupauto_hg38_peak_8231	chr14	60247699	60250491	+	543	NA	promoter-TSS (NM_177951)	promoter-TSS (NM_177951)	-126	NM_177951	5494	Hs.130036	NM_021003	ENSG00000100614	PPM1A	PP2C-ALPHA|PP2CA|PP2Calpha	protein phosphatase, Mg2+/Mn2+ dependent 1A	protein-coding
diff_peaks_CR01403_BAR_MYCN_vs_CR01401_BAR_IgG.MAPQ30_keepdupauto_hg38_peak_25100	chr7	6008516	6009931	+	543	NA	promoter-TSS (NM_001362787)	promoter-TSS (NM_001362787)	-22	NM_001326611	7965	Hs.301613	NM_006303	ENSG00000106305	AIMP2	HLD17|JTV-1|JTV1|P38	aminoacyl tRNA synthetase complex interacting multifunctional protein 2	protein-coding
diff_peaks_CR01403_BAR_MYCN_vs_CR01401_BAR_IgG.MAPQ30_keepdupauto_hg38_peak_17156	chr2	240559625	240561479	+	543	NA	5' UTR (NM_001370465, exon 1 of 2)	5' UTR (NM_001370465, exon 1 of 2)	498	NM_001033575	285193	Hs.369297	NM_001033575	ENSG00000188542	DUSP28	DUSP26|VHP	dual specificity phosphatase 28	protein-coding
diff_peaks_CR01403_BAR_MYCN_vs_CR01401_BAR_IgG.MAPQ30_keepdupauto_hg38_peak_14252	chr19	41859391	41860436	+	543	NA	promoter-TSS (NM_001022)	promoter-TSS (NM_001022)	-342	NM_001321484	6223	Hs.438429	NM_001022	ENSG00000105372	RPS19	DBA|DBA1|S19|eS19	ribosomal protein S19	protein-coding
diff_peaks_CR01403_BAR_MYCN_vs_CR01401_BAR_IgG.MAPQ30_keepdupauto_hg38_peak_11390	chr17	28725823	28729264	+	542	NA	promoter-TSS (NM_001160407)	promoter-TSS (NM_001160407)	-612	NM_001160407	116238	Hs.499952	NM_138463	ENSG00000160606	TLCD1	-	TLC domain containing 1	protein-coding
diff_peaks_CR01403_BAR_MYCN_vs_CR01401_BAR_IgG.MAPQ30_keepdupauto_hg38_peak_11751	chr17	43024306	43025778	+	541	NA	promoter-TSS (NM_005440)	promoter-TSS (NM_005440)	-189	NM_005440	8153	Hs.603111	NM_005440	ENSG00000108830	RND2	ARHN|RHO7|RhoN	Rho family GTPase 2	protein-coding
diff_peaks_CR01403_BAR_MYCN_vs_CR01401_BAR_IgG.MAPQ30_keepdupauto_hg38_peak_1069	chr1	77976603	77980584	+	540	NA	promoter-TSS (NM_001317102)	promoter-TSS (NM_001317102)	479	NR_146540	8880	Hs.567380	NM_003902	ENSG00000162613	FUBP1	FBP|FUBP|hDH V	far upstream element binding protein 1	protein-coding
diff_peaks_CR01403_BAR_MYCN_vs_CR01401_BAR_IgG.MAPQ30_keepdupauto_hg38_peak_2791	chr10	12195386	12196731	+	540	NA	promoter-TSS (NM_014142)	promoter-TSS (NM_014142)	86	NM_001321647	11164	Hs.555956	NM_014142	ENSG00000165609	NUDT5	YSA1|YSA1H|YSAH1|hNUDT5	nudix hydrolase 5	protein-coding
diff_peaks_CR01403_BAR_MYCN_vs_CR01401_BAR_IgG.MAPQ30_keepdupauto_hg38_peak_9574	chr15	74956559	74957921	+	540	NA	5' UTR (NM_017793, exon 1 of 1)	5' UTR (NM_017793, exon 1 of 1)	194	NM_017793	54913	Hs.8562	NM_017793	ENSG00000178718	RPP25	-	ribonuclease P and MRP subunit p25	protein-coding
diff_peaks_CR01403_BAR_MYCN_vs_CR01401_BAR_IgG.MAPQ30_keepdupauto_hg38_peak_15900	chr2	74482123	74483637	+	540	NA	promoter-TSS (NM_022492)	promoter-TSS (NM_022492)	118	NM_032779	84865	Hs.430199	NM_032779	ENSG00000135637	CCDC142	-	coiled-coil domain containing 142	protein-coding
diff_peaks_CR01403_BAR_MYCN_vs_CR01401_BAR_IgG.MAPQ30_keepdupauto_hg38_peak_23216	chr5	154936724	154938545	+	538	NA	intron (NM_015465, intron 1 of 27)	intron (NM_015465, intron 1 of 27)	577	NM_015465	25929	Hs.483921	NM_015465	ENSG00000082516	GEMIN5	GEMIN-5	gem nuclear organelle associated protein 5	protein-coding
diff_peaks_CR01403_BAR_MYCN_vs_CR01401_BAR_IgG.MAPQ30_keepdupauto_hg38_peak_18259	chr21	42116784	42117619	+	538	NA	intron (NM_001004416, intron 14 of 22)	L1MB7|LINE|L1	-8667	NR_027243	150147	Hs.558646	NM_152507	ENSG00000184385	UMODL1-AS1	C21orf128	UMODL1 antisense RNA 1	ncRNA
diff_peaks_CR01403_BAR_MYCN_vs_CR01401_BAR_IgG.MAPQ30_keepdupauto_hg38_peak_12622	chr17	82272510	82273980	+	537	NA	intron (NM_001363749, intron 1 of 8)	CpG	455	NM_001893	1453	Hs.631725	NM_001893	ENSG00000141551	CSNK1D	ASPS|CKI-delta|CKId|CKIdelta|FASPS2|HCKID	casein kinase 1 delta	protein-coding
diff_peaks_CR01403_BAR_MYCN_vs_CR01401_BAR_IgG.MAPQ30_keepdupauto_hg38_peak_16489	chr2	172465302	172465946	+	534	NA	exon (NM_001365529, exon 2 of 25)	exon (NM_001365529, exon 2 of 25)	398	NR_157573	101929947	Hs.710861	NR_157573		ITGA6-AS1	-	ITGA6 antisense RNA 1	ncRNA
diff_peaks_CR01403_BAR_MYCN_vs_CR01401_BAR_IgG.MAPQ30_keepdupauto_hg38_peak_25026	chr7	2519006	2520380	+	534	NA	promoter-TSS (NM_001040167)	promoter-TSS (NM_001040167)	-81	NM_001040167	3955	Hs.159142	NM_002304	ENSG00000106003	LFNG	SCDO3	LFNG O-fucosylpeptide 3-beta-N-acetylglucosaminyltransferase	protein-coding
diff_peaks_CR01403_BAR_MYCN_vs_CR01401_BAR_IgG.MAPQ30_keepdupauto_hg38_peak_22522	chr5	77085954	77088173	+	533	NA	intron (NR_024398, intron 1 of 3)	CpG	222	NM_001329564	84327	Hs.584988	NM_032367	ENSG00000132846	ZBED3	-	zinc finger BED-type containing 3	protein-coding
diff_peaks_CR01403_BAR_MYCN_vs_CR01401_BAR_IgG.MAPQ30_keepdupauto_hg38_peak_16292	chr2	135984642	135986425	+	533	NA	promoter-TSS (NM_001349)	promoter-TSS (NM_001349)	93	NM_001349	1615	Hs.503787	NM_001349	ENSG00000115866	DARS	HBSL|aspRS	aspartyl-tRNA synthetase	protein-coding
diff_peaks_CR01403_BAR_MYCN_vs_CR01401_BAR_IgG.MAPQ30_keepdupauto_hg38_peak_18256	chr21	41877399	41880316	+	533	NA	exon (NM_022115, exon 3 of 31)	exon (NM_022115, exon 3 of 31)	487	NR_104258	63977	Hs.473893	NM_022115	ENSG00000141956	PRDM15	C21orf83|PFM15|ZNF298	PR/SET domain 15	protein-coding
diff_peaks_CR01403_BAR_MYCN_vs_CR01401_BAR_IgG.MAPQ30_keepdupauto_hg38_peak_4455	chr11	18720660	18722451	+	533	NA	non-coding (NR_160413, exon 4 of 21)	non-coding (NR_160413, exon 4 of 21)	4633	NR_160413	283284	Hs.434152	NM_173588	ENSG00000179057	IGSF22	IGFN2	immunoglobulin superfamily member 22	protein-coding
diff_peaks_CR01403_BAR_MYCN_vs_CR01401_BAR_IgG.MAPQ30_keepdupauto_hg38_peak_13407	chr19	3357892	3362013	+	532	NA	intron (NM_001245005, intron 1 of 9)	CpG-13279	322	NM_001245005	4782	Hs.170131	NM_005597	ENSG00000141905	NFIC	CTF|CTF5|NF-I|NFI	nuclear factor I C	protein-coding
diff_peaks_CR01403_BAR_MYCN_vs_CR01401_BAR_IgG.MAPQ30_keepdupauto_hg38_peak_3478	chr10	80078247	80079269	+	532	NA	promoter-TSS (NM_001270367)	promoter-TSS (NM_001270367)	93	NM_025125	80195	Hs.169982	NM_025125	ENSG00000133678	TMEM254	C10orf57|bA369J21.6	transmembrane protein 254	protein-coding
diff_peaks_CR01403_BAR_MYCN_vs_CR01401_BAR_IgG.MAPQ30_keepdupauto_hg38_peak_11889	chr17	47693236	47695529	+	532	NA	promoter-TSS (NM_014726)	promoter-TSS (NM_014726)	-882	NM_014726	9755	Hs.94790	NM_014726	ENSG00000198933	TBKBP1	ProSAPiP2|SINTBAD	TBK1 binding protein 1	protein-coding
diff_peaks_CR01403_BAR_MYCN_vs_CR01401_BAR_IgG.MAPQ30_keepdupauto_hg38_peak_12881	chr18	34219308	34225504	+	532	NA	promoter-TSS (NM_001353235)	promoter-TSS (NM_001353235)	64	NM_001353235	8715	Hs.514795	NM_003787	ENSG00000101746	NOL4	CT125|HRIHFB2255|NOLP	nucleolar protein 4	protein-coding
diff_peaks_CR01403_BAR_MYCN_vs_CR01401_BAR_IgG.MAPQ30_keepdupauto_hg38_peak_11050	chr17	3636089	3637120	+	532	NA	promoter-TSS (NM_013276)	promoter-TSS (NM_013276)	136	NM_001031681	1497	Hs.187667	NM_004937	ENSG00000040531	CTNS	CTNS-LSB|PQLC4|SLC66A4	cystinosin, lysosomal cystine transporter	protein-coding
diff_peaks_CR01403_BAR_MYCN_vs_CR01401_BAR_IgG.MAPQ30_keepdupauto_hg38_peak_12210	chr17	64496494	64498094	+	532	NA	promoter-TSS (NM_007215)	promoter-TSS (NM_007215)	-240	NM_007215	11232	Hs.437009	NM_007215	ENSG00000256525	POLG2	HP55|MTPOLB|PEOA4|POLB|POLG-BETA|POLGB	DNA polymerase gamma 2, accessory subunit	protein-coding
diff_peaks_CR01403_BAR_MYCN_vs_CR01401_BAR_IgG.MAPQ30_keepdupauto_hg38_peak_19110	chr3	4977443	4980951	+	532	NA	promoter-TSS (NM_003670)	promoter-TSS (NM_003670)	-240	NM_003670	8553	Hs.744856	NM_003670	ENSG00000134107	BHLHE40	BHLHB2|Clast5|DEC1|HLHB2|SHARP-2|SHARP2|STRA13|Stra14	basic helix-loop-helix family member e40	protein-coding
diff_peaks_CR01403_BAR_MYCN_vs_CR01401_BAR_IgG.MAPQ30_keepdupauto_hg38_peak_11520	chr17	34979765	34982066	+	531	NA	intron (NM_013975, intron 1 of 19)	CpG	403	NM_013975	3980	Hs.100299	NM_002311	ENSG00000005156	LIG3	LIG2|LIG3alpha	DNA ligase 3	protein-coding
diff_peaks_CR01403_BAR_MYCN_vs_CR01401_BAR_IgG.MAPQ30_keepdupauto_hg38_peak_2940	chr10	25015916	25017953	+	530	NA	promoter-TSS (NR_072992)	promoter-TSS (NR_072992)	322	NM_024838	79896	Hs.645274	NM_024838	ENSG00000185875	THNSL1	TSH1	threonine synthase like 1	protein-coding
diff_peaks_CR01403_BAR_MYCN_vs_CR01401_BAR_IgG.MAPQ30_keepdupauto_hg38_peak_28219	chr9	97632104	97634428	+	529	NA	promoter-TSS (NM_001351506)	promoter-TSS (NM_001351506)	102	NM_139246	158427	Hs.723236	NM_139246	ENSG00000136925	TSTD2	C9orf97	thiosulfate sulfurtransferase like domain containing 2	protein-coding
diff_peaks_CR01403_BAR_MYCN_vs_CR01401_BAR_IgG.MAPQ30_keepdupauto_hg38_peak_18199	chr21	37266758	37268629	+	529	NA	promoter-TSS (NM_006052)	promoter-TSS (NM_006052)	-359	NM_006052	10311	Hs.369488	NM_006052	ENSG00000157538	VPS26C	DCRA|DSCR3|DSCRA	VPS26 endosomal protein sorting factor C	protein-coding
diff_peaks_CR01403_BAR_MYCN_vs_CR01401_BAR_IgG.MAPQ30_keepdupauto_hg38_peak_11976	chr17	50706660	50709317	+	529	NA	promoter-TSS (NM_052855)	promoter-TSS (NM_052855)	-74	NM_052855	91369	Hs.463426	NM_052855	ENSG00000154945	ANKRD40	-	ankyrin repeat domain 40	protein-coding
diff_peaks_CR01403_BAR_MYCN_vs_CR01401_BAR_IgG.MAPQ30_keepdupauto_hg38_peak_9685	chr15	83010995	83012879	+	529	NA	promoter-TSS (NM_144597)	promoter-TSS (NM_144597)	-298	NM_001160114	123207	Hs.352541	NM_144597	ENSG00000169609	C15orf40	-	chromosome 15 open reading frame 40	protein-coding
diff_peaks_CR01403_BAR_MYCN_vs_CR01401_BAR_IgG.MAPQ30_keepdupauto_hg38_peak_7377	chr13	27449807	27450881	+	529	NA	promoter-TSS (NM_001166262)	promoter-TSS (NM_001166262)	-147	NM_001166261	219402	Hs.534582	NM_152912	ENSG00000122033	MTIF3	IF3mt	mitochondrial translational initiation factor 3	protein-coding
diff_peaks_CR01403_BAR_MYCN_vs_CR01401_BAR_IgG.MAPQ30_keepdupauto_hg38_peak_23432	chr5	173887361	173888144	+	529	NA	promoter-TSS (NM_001308191)	promoter-TSS (NM_001308191)	-597	NM_001308189	80315	Hs.127126	NM_030627	ENSG00000113742	CPEB4	CPE-BP4|hCPEB-4	cytoplasmic polyadenylation element binding protein 4	protein-coding
diff_peaks_CR01403_BAR_MYCN_vs_CR01401_BAR_IgG.MAPQ30_keepdupauto_hg38_peak_19140	chr3	9362814	9363652	+	529	NA	5' UTR (NM_015453, exon 1 of 10)	5' UTR (NM_015453, exon 1 of 10)	179	NM_001114092	25917	Hs.443081	NM_015453	ENSG00000134077	THUMPD3	-	THUMP domain containing 3	protein-coding
diff_peaks_CR01403_BAR_MYCN_vs_CR01401_BAR_IgG.MAPQ30_keepdupauto_hg38_peak_2520	chr1	235503357	235505802	+	529	NA	promoter-TSS (NM_001277155).2	promoter-TSS (NM_001277155).2	-127	NM_001277155	148789	Hs.498143	NM_152490	ENSG00000162885	B3GALNT2	B3GalNAc-T2|MDDGA11	beta-1,3-N-acetylgalactosaminyltransferase 2	protein-coding
diff_peaks_CR01403_BAR_MYCN_vs_CR01401_BAR_IgG.MAPQ30_keepdupauto_hg38_peak_12281	chr17	68290282	68293133	+	529	NA	promoter-TSS (NM_001352901)	intron (NM_001352899, intron 1 of 12)	212	NM_001352906	22901	Hs.437249	NM_014960	ENSG00000141337	ARSG	USH4	arylsulfatase G	protein-coding
diff_peaks_CR01403_BAR_MYCN_vs_CR01401_BAR_IgG.MAPQ30_keepdupauto_hg38_peak_4781	chr11	61361470	61363171	+	527	NA	promoter-TSS (NM_001161454)	promoter-TSS (NM_001161454)	-37	NM_001161454	220002	Hs.22546	NM_153611	ENSG00000162144	CYB561A3	CYBASC3|LCYTB	cytochrome b561 family member A3	protein-coding
diff_peaks_CR01403_BAR_MYCN_vs_CR01401_BAR_IgG.MAPQ30_keepdupauto_hg38_peak_12636	chr17	82417690	82418969	+	527	NA	promoter-TSS (NM_001330542)	promoter-TSS (NM_001330542)	-18	NM_001369487	284004	Hs.744207	NM_173620	ENSG00000169660	HEXD	HEXDC	hexosaminidase D	protein-coding
diff_peaks_CR01403_BAR_MYCN_vs_CR01401_BAR_IgG.MAPQ30_keepdupauto_hg38_peak_4128	chr11	506020	507914	+	526	NA	promoter-TSS (NM_203385)	promoter-TSS (NM_203385)	-146	NM_203385	6050	Hs.530687	NM_002939	ENSG00000023191	RNH1	RAI|RNH	ribonuclease/angiogenin inhibitor 1	protein-coding
diff_peaks_CR01403_BAR_MYCN_vs_CR01401_BAR_IgG.MAPQ30_keepdupauto_hg38_peak_12610	chr17	81976332	81978577	+	526	NA	promoter-TSS (NM_001251888)	promoter-TSS (NM_001251888)	-175	NR_045351	79058	Hs.298351	NM_024083	ENSG00000169696	ASPSCR1	ASPCR1|ASPL|ASPS|RCC17|TUG|UBXD9|UBXN9	ASPSCR1 tether for SLC2A4, UBX domain containing	protein-coding
diff_peaks_CR01403_BAR_MYCN_vs_CR01401_BAR_IgG.MAPQ30_keepdupauto_hg38_peak_4205	chr11	2189640	2192215	+	526	NA	Intergenic	Intergenic	17864	NR_039834	100616126		NR_039834	ENSG00000265258	MIR4686	-	microRNA 4686	ncRNA
diff_peaks_CR01403_BAR_MYCN_vs_CR01401_BAR_IgG.MAPQ30_keepdupauto_hg38_peak_19321	chr3	27482754	27485088	+	525	NA	intron (NR_135542, intron 1 of 23)	CpG	463	NM_001321106	9497	Hs.250072	NM_003615	ENSG00000033867	SLC4A7	NBC2|NBC3|NBCN1|SBC2|SLC4A6	solute carrier family 4 member 7	protein-coding
diff_peaks_CR01403_BAR_MYCN_vs_CR01401_BAR_IgG.MAPQ30_keepdupauto_hg38_peak_999	chr1	66574832	66577207	+	523	NA	intron (NM_001350218, intron 1 of 22)	intron (NM_001350218, intron 1 of 22)	41866	NM_001350218	84251	Hs.132121	NM_032291	ENSG00000118473	SGIP1	-	SH3 domain GRB2 like endophilin interacting protein 1	protein-coding
diff_peaks_CR01403_BAR_MYCN_vs_CR01401_BAR_IgG.MAPQ30_keepdupauto_hg38_peak_3452	chr10	78972604	78975177	+	523	NA	intron (NR_015429, intron 3 of 7)	CpG	93558	NR_015429	283050	Hs.309176	NR_015429	ENSG00000224596	ZMIZ1-AS1	-	ZMIZ1 antisense RNA 1	ncRNA
diff_peaks_CR01403_BAR_MYCN_vs_CR01401_BAR_IgG.MAPQ30_keepdupauto_hg38_peak_24340	chr6	44245819	44248119	+	522	NA	promoter-TSS (NM_007355)	promoter-TSS (NM_007355)	11	NM_001271971	3326	Hs.509736	NM_007355	ENSG00000096384	HSP90AB1	D6S182|HSP84|HSP90B|HSPC2|HSPCB	heat shock protein 90 alpha family class B member 1	protein-coding
diff_peaks_CR01403_BAR_MYCN_vs_CR01401_BAR_IgG.MAPQ30_keepdupauto_hg38_peak_2488	chr1	234552870	234554892	+	522	NA	Intergenic	MIRc|SINE|MIR	-22102	NR_038426	100506795	Hs.448989	NR_038426	ENSG00000231768	LINC01354	-	long intergenic non-protein coding RNA 1354	ncRNA
diff_peaks_CR01403_BAR_MYCN_vs_CR01401_BAR_IgG.MAPQ30_keepdupauto_hg38_peak_6495	chr12	56751120	56752726	+	522	NA	intron (NM_000946, intron 1 of 12)	intron (NM_000946, intron 1 of 12)	400	NM_000946	5557	Hs.534339	NM_000946	ENSG00000198056	PRIM1	p49	DNA primase subunit 1	protein-coding
diff_peaks_CR01403_BAR_MYCN_vs_CR01401_BAR_IgG.MAPQ30_keepdupauto_hg38_peak_25442	chr7	45088639	45090170	+	522	NA	promoter-TSS (NM_001146334)	promoter-TSS (NM_001146334)	-435	NM_001146334	23148	Hs.96633	NM_001146334	ENSG00000136274	NACAD	-	NAC alpha domain containing	protein-coding
diff_peaks_CR01403_BAR_MYCN_vs_CR01401_BAR_IgG.MAPQ30_keepdupauto_hg38_peak_14368	chr19	45691314	45693748	+	521	NA	promoter-TSS (NM_177542)	promoter-TSS (NM_177542)	-135	NM_017659	54814	Hs.631556	NM_017659	ENSG00000011478	QPCTL	gQC	glutaminyl-peptide cyclotransferase like	protein-coding
diff_peaks_CR01403_BAR_MYCN_vs_CR01401_BAR_IgG.MAPQ30_keepdupauto_hg38_peak_4899	chr11	64316810	64318704	+	521	NA	promoter-TSS (NM_001358516)	promoter-TSS (NM_001358516)	327	NM_016404	51504	Hs.333579	NM_016404	ENSG00000173113	TRMT112	HSPC152|HSPC170|TRM112|TRMT11-2|hTrm112	tRNA methyltransferase subunit 11-2	protein-coding
diff_peaks_CR01403_BAR_MYCN_vs_CR01401_BAR_IgG.MAPQ30_keepdupauto_hg38_peak_9915	chr16	588412	590314	+	520	NA	promoter-TSS (NM_001172663)	promoter-TSS (NM_001172663)	6	NM_001172663	57799	Hs.459630	NM_021168	ENSG00000197562	RAB40C	RARL|RASL8C	RAB40C, member RAS oncogene family	protein-coding
diff_peaks_CR01403_BAR_MYCN_vs_CR01401_BAR_IgG.MAPQ30_keepdupauto_hg38_peak_25357	chr7	35799285	35802133	+	518	NA	promoter-TSS (NM_001242956)	promoter-TSS (NM_001242956)	-84	NR_120512	101928545	Hs.648103	NR_120511		SEPTIN7-AS1	SEPT7-AS1	SEPT7 antisense RNA 1 (head to head)	ncRNA
diff_peaks_CR01403_BAR_MYCN_vs_CR01401_BAR_IgG.MAPQ30_keepdupauto_hg38_peak_14246	chr19	41363920	41364870	+	518	NA	promoter-TSS (NM_030578)	promoter-TSS (NM_030578)	-246	NM_030578	80776	Hs.567596	NM_030578	ENSG00000123810	B9D2	ICIS-1|JBTS34|MKS10|MKSR-2|MKSR2	B9 domain containing 2	protein-coding
diff_peaks_CR01403_BAR_MYCN_vs_CR01401_BAR_IgG.MAPQ30_keepdupauto_hg38_peak_19633	chr3	52153485	52155171	+	518	NA	promoter-TSS (NM_001161580)	promoter-TSS (NM_001161580)	95	NM_015426	25886	Hs.476306	NM_015426	ENSG00000164087	POC1A	PIX2|SOFT|WDR51A	POC1 centriolar protein A	protein-coding
diff_peaks_CR01403_BAR_MYCN_vs_CR01401_BAR_IgG.MAPQ30_keepdupauto_hg38_peak_13547	chr19	8307282	8308849	+	518	NA	TTS (NR_135539)	TTS (NR_135539)	293	NM_001165895	51293	Hs.558499	NM_016579	ENSG00000167775	CD320	8D6|8D6A|TCBLR|TCN2R	CD320 molecule	protein-coding
diff_peaks_CR01403_BAR_MYCN_vs_CR01401_BAR_IgG.MAPQ30_keepdupauto_hg38_peak_18488	chr22	24155704	24157423	+	518	NA	intron (NM_012295, intron 29 of 36)	CpG	-24924	NM_019601	56241	Hs.131819	NM_019601	ENSG00000099994	SUSD2	BK65A6.2|W5C5	sushi domain containing 2	protein-coding
diff_peaks_CR01403_BAR_MYCN_vs_CR01401_BAR_IgG.MAPQ30_keepdupauto_hg38_peak_6321	chr12	49966753	49967967	+	518	NA	Intergenic	Intergenic	-4436	NR_110589	101927318	Hs.668233	NR_110589	ENSG00000257588	LOC101927318	-	uncharacterized LOC101927318	ncRNA
diff_peaks_CR01403_BAR_MYCN_vs_CR01401_BAR_IgG.MAPQ30_keepdupauto_hg38_peak_5476	chr11	108222017	108223824	+	516	NA	promoter-TSS (NM_002519)	promoter-TSS (NM_002519)	88	NM_001351835	472	Hs.367437	NM_000051	ENSG00000149311	ATM	AT1|ATA|ATC|ATD|ATDC|ATE|TEL1|TELO1	ATM serine/threonine kinase	protein-coding
diff_peaks_CR01403_BAR_MYCN_vs_CR01401_BAR_IgG.MAPQ30_keepdupauto_hg38_peak_17114	chr2	237315145	237316496	+	516	NA	Intergenic	Intergenic	98344	NM_057165	1293	Hs.233240	NM_004369	ENSG00000163359	COL6A3	BTHLM1|DYT27|UCMD1	collagen type VI alpha 3 chain	protein-coding
diff_peaks_CR01403_BAR_MYCN_vs_CR01401_BAR_IgG.MAPQ30_keepdupauto_hg38_peak_20163	chr3	128492626	128498572	+	516	NA	intron (NR_125398, intron 2 of 2)	intron (NR_125398, intron 2 of 2)	-2412	NM_032638	2624	Hs.367725	NM_032638	ENSG00000179348	GATA2	DCML|IMD21|MONOMAC|NFE1B	GATA binding protein 2	protein-coding
diff_peaks_CR01403_BAR_MYCN_vs_CR01401_BAR_IgG.MAPQ30_keepdupauto_hg38_peak_23998	chr6	28866006	28867402	+	516	NA	Intergenic	LTR12C|LTR|ERV1	-3027	NR_033379	401242	Hs.448285	NR_033379	ENSG00000225595	LINC01623	-	long intergenic non-protein coding RNA 1623	ncRNA
diff_peaks_CR01403_BAR_MYCN_vs_CR01401_BAR_IgG.MAPQ30_keepdupauto_hg38_peak_7132	chr12	122525775	122527846	+	516	NA	promoter-TSS (NM_014708)	promoter-TSS (NM_014708)	126	NR_036435	65117	Hs.432996	NM_023012	ENSG00000111011	RSRC2	-	arginine and serine rich coiled-coil 2	protein-coding
diff_peaks_CR01403_BAR_MYCN_vs_CR01401_BAR_IgG.MAPQ30_keepdupauto_hg38_peak_5793	chr11	127002884	127004174	+	516	NA	non-coding (NR_040078, exon 1 of 3)	non-coding (NR_040078, exon 1 of 3)	619	NR_040078	283165	Hs.730461	NM_173579	ENSG00000218109	KIRREL3-AS3	NCRNA00288|PRR10	KIRREL3 antisense RNA 3	ncRNA
diff_peaks_CR01403_BAR_MYCN_vs_CR01401_BAR_IgG.MAPQ30_keepdupauto_hg38_peak_25921	chr7	103148786	103150031	+	516	NA	promoter-TSS (NM_198990)	promoter-TSS (NM_198990)	-309	NM_001122838	222236	Hs.324271	NM_198990	ENSG00000161048	NAPEPLD	C7orf18|FMP30|NAPE-PLD	N-acyl phosphatidylethanolamine phospholipase D	protein-coding
diff_peaks_CR01403_BAR_MYCN_vs_CR01401_BAR_IgG.MAPQ30_keepdupauto_hg38_peak_22907	chr5	134003248	134006214	+	516	NA	promoter-TSS (NR_036624)	promoter-TSS (NR_036624)	37	NR_036625	7416	Hs.519320	NM_003374	ENSG00000213585	VDAC1	PORIN|VDAC-1	voltage dependent anion channel 1	protein-coding
diff_peaks_CR01403_BAR_MYCN_vs_CR01401_BAR_IgG.MAPQ30_keepdupauto_hg38_peak_3334	chr10	72272115	72274344	+	516	NA	promoter-TSS (NM_019058)	promoter-TSS (NM_019058)	-695	NM_019058	54541	Hs.744875	NM_019058	ENSG00000168209	DDIT4	Dig2|REDD-1|REDD1	DNA damage inducible transcript 4	protein-coding
diff_peaks_CR01403_BAR_MYCN_vs_CR01401_BAR_IgG.MAPQ30_keepdupauto_hg38_peak_13694	chr19	12722002	12724832	+	515	NA	promoter-TSS (NM_001136196)	promoter-TSS (NM_001136196)	515	NM_001136195	30000	Hs.416049	NM_013433	ENSG00000105576	TNPO2	IPO3|KPNB2B|TRN2	transportin 2	protein-coding
diff_peaks_CR01403_BAR_MYCN_vs_CR01401_BAR_IgG.MAPQ30_keepdupauto_hg38_peak_25745	chr7	87875060	87877220	+	515	NA	promoter-TSS (NM_006716)	promoter-TSS (NM_006716)	220	NM_018843	55972	Hs.208414	NM_018843	ENSG00000075303	SLC25A40	MCFP	solute carrier family 25 member 40	protein-coding
diff_peaks_CR01403_BAR_MYCN_vs_CR01401_BAR_IgG.MAPQ30_keepdupauto_hg38_peak_28187	chr9	95509260	95513243	+	514	NA	intron (NM_001083603, intron 1 of 23)	(CTCC)n|Simple_repeat|Simple_repeat	-2702	NM_000264	5727	Hs.494538	NM_000264	ENSG00000185920	PTCH1	BCNS|NBCCS|PTC|PTC1|PTCH	patched 1	protein-coding
diff_peaks_CR01403_BAR_MYCN_vs_CR01401_BAR_IgG.MAPQ30_keepdupauto_hg38_peak_1626	chr1	155858697	155861265	+	514	NA	promoter-TSS (NM_001282856)	promoter-TSS (NM_001282856)	414	NM_152280	23208	Hs.32984	NM_152280	ENSG00000132718	SYT11	SYT12|sytXI	synaptotagmin 11	protein-coding
diff_peaks_CR01403_BAR_MYCN_vs_CR01401_BAR_IgG.MAPQ30_keepdupauto_hg38_peak_19631	chr3	52055129	52057699	+	514	NA	5' UTR (NM_001947, exon 1 of 3)	5' UTR (NM_001947, exon 1 of 3)	157	NM_001947	1849	Hs.591664	NM_001947	ENSG00000164086	DUSP7	MKPX|PYST2	dual specificity phosphatase 7	protein-coding
diff_peaks_CR01403_BAR_MYCN_vs_CR01401_BAR_IgG.MAPQ30_keepdupauto_hg38_peak_3978	chr10	122162720	122165640	+	514	NA	intron (NM_001291878, intron 1 of 16)	intron (NM_001291878, intron 1 of 16)	550	NM_206860	10579	Hs.501252	NM_006997	ENSG00000138162	TACC2	AZU-1|ECTACC	transforming acidic coiled-coil containing protein 2	protein-coding
diff_peaks_CR01403_BAR_MYCN_vs_CR01401_BAR_IgG.MAPQ30_keepdupauto_hg38_peak_8306	chr14	66507135	66509620	+	514	NA	5' UTR (NM_020806, exon 1 of 23)	5' UTR (NM_020806, exon 1 of 23)	970	NM_001024218	10243	Hs.208765	NM_020806	ENSG00000171723	GPHN	GEPH|GPH|GPHRYN|HKPX1|MOCODC	gephyrin	protein-coding
diff_peaks_CR01403_BAR_MYCN_vs_CR01401_BAR_IgG.MAPQ30_keepdupauto_hg38_peak_11803	chr17	44122914	44124479	+	514	NA	promoter-TSS (NM_005474)	promoter-TSS (NM_005474)	-55	NM_005474	10014	Hs.438782	NM_005474	ENSG00000108840	HDAC5	HD5|NY-CO-9	histone deacetylase 5	protein-coding
diff_peaks_CR01403_BAR_MYCN_vs_CR01401_BAR_IgG.MAPQ30_keepdupauto_hg38_peak_22991	chr5	139560533	139562199	+	514	NA	promoter-TSS (NM_003339)	promoter-TSS (NM_003339)	27	NM_003339	7322	Hs.108332	NM_003339	ENSG00000131508	UBE2D2	E2(17)KB2|PUBC1|UBC4|UBC4/5|UBCH4|UBCH5B	ubiquitin conjugating enzyme E2 D2	protein-coding
diff_peaks_CR01403_BAR_MYCN_vs_CR01401_BAR_IgG.MAPQ30_keepdupauto_hg38_peak_13774	chr19	14417666	14419831	+	512	NA	intron (NM_005804, intron 1 of 10)	AluSz|SINE|Alu	593	NM_005804	10212	Hs.311609	NM_005804	ENSG00000123136	DDX39A	BAT1|BAT1L|DDX39|DDXL|URH49	DExD-box helicase 39A	protein-coding
diff_peaks_CR01403_BAR_MYCN_vs_CR01401_BAR_IgG.MAPQ30_keepdupauto_hg38_peak_6475	chr12	56156754	56158213	+	511	NA	promoter-TSS (NM_079423)	promoter-TSS (NM_079423)	-876	NM_079423	4637	Hs.632717	NM_021019	ENSG00000092841	MYL6	ESMLC|LC17|LC17-GI|LC17-NM|LC17A|LC17B|MLC-3|MLC1SM|MLC3NM|MLC3SM	myosin light chain 6	protein-coding
diff_peaks_CR01403_BAR_MYCN_vs_CR01401_BAR_IgG.MAPQ30_keepdupauto_hg38_peak_26843	chr8	33484398	33486165	+	511	NA	promoter-TSS (NM_032509)	promoter-TSS (NM_032509)	99	NM_032509	84549	Hs.583805	NM_032509	ENSG00000198042	MAK16	MAK16L|RBM13	MAK16 homolog	protein-coding
diff_peaks_CR01403_BAR_MYCN_vs_CR01401_BAR_IgG.MAPQ30_keepdupauto_hg38_peak_5210	chr11	72793394	72794360	+	510	NA	promoter-TSS (NM_006645)	promoter-TSS (NM_006645)	-172	NM_006645	10809	Hs.188606	NM_006645	ENSG00000214530	STARD10	CGI-52|NY-CO-28|PCTP2|SDCCAG28	StAR related lipid transfer domain containing 10	protein-coding
diff_peaks_CR01403_BAR_MYCN_vs_CR01401_BAR_IgG.MAPQ30_keepdupauto_hg38_peak_6890	chr12	109097148	109098699	+	510	NA	promoter-TSS (NM_003362)	promoter-TSS (NM_003362)	-249	NM_003362	7374	Hs.191334	NM_003362	ENSG00000076248	UNG	DGU|HIGM4|HIGM5|UDG|UNG1|UNG15|UNG2	uracil DNA glycosylase	protein-coding
diff_peaks_CR01403_BAR_MYCN_vs_CR01401_BAR_IgG.MAPQ30_keepdupauto_hg38_peak_17189	chr20	323629	327784	+	508	NA	promoter-TSS (NR_109990)	promoter-TSS (NR_109990)	135	NM_006943	6666	Hs.43627	NM_006943	ENSG00000177732	SOX12	SOX22	SRY-box transcription factor 12	protein-coding
diff_peaks_CR01403_BAR_MYCN_vs_CR01401_BAR_IgG.MAPQ30_keepdupauto_hg38_peak_19524	chr3	47512352	47513995	+	508	NA	5' UTR (NM_001363957, exon 1 of 7)	5' UTR (NM_001363957, exon 1 of 7)	172	NM_001363957	54859	Hs.311100	NM_017713	ENSG00000163832	ELP6	C3orf75|TMEM103	elongator acetyltransferase complex subunit 6	protein-coding
diff_peaks_CR01403_BAR_MYCN_vs_CR01401_BAR_IgG.MAPQ30_keepdupauto_hg38_peak_1793	chr1	165630091	165631939	+	508	NA	promoter-TSS (NM_004528)	promoter-TSS (NM_004528)	-219	NM_004528	4259	Hs.191734	NM_004528	ENSG00000143198	MGST3	GST-III	microsomal glutathione S-transferase 3	protein-coding
diff_peaks_CR01403_BAR_MYCN_vs_CR01401_BAR_IgG.MAPQ30_keepdupauto_hg38_peak_25824	chr7	100099886	100102136	+	508	NA	promoter-TSS (NM_004722)	promoter-TSS (NM_004722)	-231	NM_182776	4176	Hs.438720	NM_005916	ENSG00000166508	MCM7	CDC47|MCM2|P1.1-MCM3|P1CDC47|P85MCM|PNAS146|PPP1R104	minichromosome maintenance complex component 7	protein-coding
diff_peaks_CR01403_BAR_MYCN_vs_CR01401_BAR_IgG.MAPQ30_keepdupauto_hg38_peak_12278	chr17	68204923	68206296	+	508	NA	promoter-TSS (NM_001346481)	promoter-TSS (NM_001346481)	-520	NM_001346471	51321	Hs.293560	NM_016627	ENSG00000196704	AMZ2	-	archaelysin family metallopeptidase 2	protein-coding
diff_peaks_CR01403_BAR_MYCN_vs_CR01401_BAR_IgG.MAPQ30_keepdupauto_hg38_peak_19547	chr3	48662583	48664194	+	508	NA	promoter-TSS (NM_001407)	promoter-TSS (NM_001407)	-380	NR_111921	102724368	Hs.663571	NR_111921	ENSG00000228350	LINC02585	CELSR3-AS1	long intergenic non-protein coding RNA 2585	ncRNA
diff_peaks_CR01403_BAR_MYCN_vs_CR01401_BAR_IgG.MAPQ30_keepdupauto_hg38_peak_21987	chr4	186143846	186145757	+	507	NA	promoter-TSS (NM_015398)	promoter-TSS (NM_015398)	-86	NM_015398	25854	Hs.744961	NM_015398	ENSG00000109794	FAM149A	MST119|MSTP119	family with sequence similarity 149 member A	protein-coding
diff_peaks_CR01403_BAR_MYCN_vs_CR01401_BAR_IgG.MAPQ30_keepdupauto_hg38_peak_18847	chr22	41380407	41383105	+	506	NA	promoter-TSS (NM_003216)	promoter-TSS (NM_003216)	-186	NM_003216	7008	Hs.181159	NM_003216	ENSG00000167074	TEF	-	TEF transcription factor, PAR bZIP family member	protein-coding
diff_peaks_CR01403_BAR_MYCN_vs_CR01401_BAR_IgG.MAPQ30_keepdupauto_hg38_peak_9372	chr15	65285464	65287285	+	506	NA	promoter-TSS (NR_145768)	promoter-TSS (NR_145768)	509	NM_001316944	54956	Hs.30634	NM_017851	ENSG00000138617	PARP16	ARTD15|C15orf30|pART15	poly(ADP-ribose) polymerase family member 16	protein-coding
diff_peaks_CR01403_BAR_MYCN_vs_CR01401_BAR_IgG.MAPQ30_keepdupauto_hg38_peak_10438	chr16	47141945	47144742	+	506	NA	promoter-TSS (NR_110903)	promoter-TSS (NR_110903)	602	NM_018092	81831	Hs.645802	NM_018092	ENSG00000171208	NETO2	BTCL2|NEOT2	neuropilin and tolloid like 2	protein-coding
diff_peaks_CR01403_BAR_MYCN_vs_CR01401_BAR_IgG.MAPQ30_keepdupauto_hg38_peak_10009	chr16	2881944	2883642	+	506	NA	promoter-TSS (NM_138439)	promoter-TSS (NM_138439)	-402	NM_001142499	114984	Hs.534525	NM_138439	ENSG00000162076	FLYWCH2	-	FLYWCH family member 2	protein-coding
diff_peaks_CR01403_BAR_MYCN_vs_CR01401_BAR_IgG.MAPQ30_keepdupauto_hg38_peak_19568	chr3	49357705	49359392	+	506	NA	promoter-TSS (NM_201397)	promoter-TSS (NM_201397)	52	NM_001329455	2876	Hs.76686	NM_000581	ENSG00000233276	GPX1	GPXD|GSHPX1	glutathione peroxidase 1	protein-coding
diff_peaks_CR01403_BAR_MYCN_vs_CR01401_BAR_IgG.MAPQ30_keepdupauto_hg38_peak_5878	chr11	134274803	134277376	+	506	NA	promoter-TSS (NM_001080407)	promoter-TSS (NM_001080407)	-290	NM_001080407	112937	Hs.721382	NM_138416	ENSG00000166105	GLB1L3	-	galactosidase beta 1 like 3	protein-coding
diff_peaks_CR01403_BAR_MYCN_vs_CR01401_BAR_IgG.MAPQ30_keepdupauto_hg38_peak_29474	chrX	130170368	130172933	+	506	NA	promoter-TSS (NM_004794)	promoter-TSS (NM_004794)	-312	NM_004794	9363	Hs.654356	NM_004794	ENSG00000134594	RAB33A	RabS10	RAB33A, member RAS oncogene family	protein-coding
diff_peaks_CR01403_BAR_MYCN_vs_CR01401_BAR_IgG.MAPQ30_keepdupauto_hg38_peak_4991	chr11	65887833	65892642	+	506	NA	promoter-TSS (NM_006848)	promoter-TSS (NM_006848)	-436	NM_006848	11007	Hs.66713	NM_006848	ENSG00000175602	CCDC85B	DIPA	coiled-coil domain containing 85B	protein-coding
diff_peaks_CR01403_BAR_MYCN_vs_CR01401_BAR_IgG.MAPQ30_keepdupauto_hg38_peak_22097	chr5	14249331	14250906	+	503	NA	intron (NM_007118, intron 1 of 56)	intron (NM_007118, intron 1 of 56)	106776	NR_134469	7204	Hs.130031	NM_007118	ENSG00000038382	TRIO	ARHGEF23|MEBAS|MRD44|tgat	trio Rho guanine nucleotide exchange factor	protein-coding
diff_peaks_CR01403_BAR_MYCN_vs_CR01401_BAR_IgG.MAPQ30_keepdupauto_hg38_peak_10046	chr16	3282293	3283797	+	503	NA	promoter-TSS (NM_005741)	promoter-TSS (NM_005741)	-446	NM_005741	10127	Hs.611475	NM_005741	ENSG00000006194	ZNF263	FPM315|ZKSCAN12|ZSCAN44	zinc finger protein 263	protein-coding
diff_peaks_CR01403_BAR_MYCN_vs_CR01401_BAR_IgG.MAPQ30_keepdupauto_hg38_peak_2364	chr1	226406522	226408611	+	503	NA	intron (NM_001618, intron 1 of 22)	intron (NM_001618, intron 1 of 22)	527	NM_001618	142	Hs.177766	NM_001618	ENSG00000143799	PARP1	ADPRT|ADPRT 1|ADPRT1|ARTD1|PARP|PARP-1|PPOL|pADPRT-1	poly(ADP-ribose) polymerase 1	protein-coding
diff_peaks_CR01403_BAR_MYCN_vs_CR01401_BAR_IgG.MAPQ30_keepdupauto_hg38_peak_18018	chr20	63625928	63627656	+	503	NA	promoter-TSS (NR_132418)	promoter-TSS (NR_132418)	309	NM_012384	26205	Hs.473286	NM_012384	ENSG00000101216	GMEB2	GMEB-2|P79PIF|PIF79	glucocorticoid modulatory element binding protein 2	protein-coding
diff_peaks_CR01403_BAR_MYCN_vs_CR01401_BAR_IgG.MAPQ30_keepdupauto_hg38_peak_26291	chr7	150367866	150369773	+	503	NA	promoter-TSS (NM_001099696)	promoter-TSS (NM_001099696)	-3	NM_001362747	29803	Hs.647086	NM_013400	ENSG00000214022	REPIN1	AP4|RIP60|ZNF464|Zfp464	replication initiator 1	protein-coding
diff_peaks_CR01403_BAR_MYCN_vs_CR01401_BAR_IgG.MAPQ30_keepdupauto_hg38_peak_12598	chr17	81869306	81872791	+	503	NA	promoter-TSS (NM_001301241)	promoter-TSS (NM_001301241)	-51	NM_001301241	396	Hs.159161	NM_004309	ENSG00000141522	ARHGDIA	GDIA1|HEL-S-47e|NPHS8|RHOGDI|RHOGDI-1	Rho GDP dissociation inhibitor alpha	protein-coding
diff_peaks_CR01403_BAR_MYCN_vs_CR01401_BAR_IgG.MAPQ30_keepdupauto_hg38_peak_27056	chr8	65643589	65645445	+	502	NA	promoter-TSS (NM_014637)	promoter-TSS (NM_014637)	-136	NM_001145839	9650	Hs.584788	NM_014637	ENSG00000066855	MTFR1	CHPPR|FAM54A2	mitochondrial fission regulator 1	protein-coding
diff_peaks_CR01403_BAR_MYCN_vs_CR01401_BAR_IgG.MAPQ30_keepdupauto_hg38_peak_12467	chr17	77527492	77529279	+	502	NA	intron (NR_148967, intron 1 of 2)	intron (NR_148967, intron 1 of 2)	1384	NR_148967	400622	Hs.514516	NR_148967		LOC400622	-	uncharacterized LOC400622	ncRNA
diff_peaks_CR01403_BAR_MYCN_vs_CR01401_BAR_IgG.MAPQ30_keepdupauto_hg38_peak_6860	chr12	107092155	107094464	+	501	NA	5' UTR (NM_004075, exon 1 of 13)	5' UTR (NM_004075, exon 1 of 13)	240	NM_004075	1407	Hs.151573	NM_004075	ENSG00000008405	CRY1	DSPD|PHLL1	cryptochrome circadian regulator 1	protein-coding
diff_peaks_CR01403_BAR_MYCN_vs_CR01401_BAR_IgG.MAPQ30_keepdupauto_hg38_peak_11618	chr17	39617315	39618800	+	501	NA	Intergenic	CpG	-8895	NM_032192	84152	Hs.286192	NM_032192	ENSG00000131771	PPP1R1B	DARPP-32|DARPP32	protein phosphatase 1 regulatory inhibitor subunit 1B	protein-coding
diff_peaks_CR01403_BAR_MYCN_vs_CR01401_BAR_IgG.MAPQ30_keepdupauto_hg38_peak_13649	chr19	11481113	11482860	+	501	NA	promoter-TSS (NM_001420)	promoter-TSS (NM_001420)	-940	NM_032281	1995	Hs.1701	NM_001420	ENSG00000196361	ELAVL3	HUC|HUCL|PLE21	ELAV like RNA binding protein 3	protein-coding
diff_peaks_CR01403_BAR_MYCN_vs_CR01401_BAR_IgG.MAPQ30_keepdupauto_hg38_peak_7677	chr13	75548890	75550408	+	501	NA	promoter-TSS (NM_001287394)	promoter-TSS (NM_001287394)	-101	NM_006002	7347	Hs.162241	NM_006002	ENSG00000118939	UCHL3	UCH-L3	ubiquitin C-terminal hydrolase L3	protein-coding
diff_peaks_CR01403_BAR_MYCN_vs_CR01401_BAR_IgG.MAPQ30_keepdupauto_hg38_peak_3566	chr10	89282868	89285488	+	500	NA	Intergenic	Intergenic	-17868	NM_001547	3433	Hs.437609	NM_001547	ENSG00000119922	IFIT2	G10P2|GARG-39|IFI-54|IFI-54K|IFI54|IFIT-2|ISG-54 K|ISG-54K|ISG54|P54|cig42	interferon induced protein with tetratricopeptide repeats 2	protein-coding
diff_peaks_CR01403_BAR_MYCN_vs_CR01401_BAR_IgG.MAPQ30_keepdupauto_hg38_peak_22950	chr5	137753765	137755374	+	500	NA	promoter-TSS (NM_006805)	promoter-TSS (NM_006805)	-206	NM_006805	10949	Hs.96996	NM_006805	ENSG00000177733	HNRNPA0	HNRPA0	heterogeneous nuclear ribonucleoprotein A0	protein-coding
diff_peaks_CR01403_BAR_MYCN_vs_CR01401_BAR_IgG.MAPQ30_keepdupauto_hg38_peak_26214	chr7	140696298	140697848	+	500	NA	promoter-TSS (NR_024454)	promoter-TSS (NR_024454)	4	NR_024454	100134713	Hs.534141	NR_024454	ENSG00000240889	NDUFB2-AS1	-	NDUFB2 antisense RNA 1	ncRNA
diff_peaks_CR01403_BAR_MYCN_vs_CR01401_BAR_IgG.MAPQ30_keepdupauto_hg38_peak_9226	chr15	50353298	50356364	+	500	NA	promoter-TSS (NR_026891)	promoter-TSS (NR_026891)	48	NR_026891	55056	Hs.511316	NM_017976	ENSG00000285410	GABPB1-IT1	-	GABPB1 intronic transcript	ncRNA
diff_peaks_CR01403_BAR_MYCN_vs_CR01401_BAR_IgG.MAPQ30_keepdupauto_hg38_peak_22374	chr5	58458886	58461213	+	500	NA	promoter-TSS (NM_001252226)	promoter-TSS (NM_001252226)	37	NM_006622	10769	Hs.398157	NM_006622	ENSG00000145632	PLK2	SNK|hPlk2|hSNK	polo like kinase 2	protein-coding
diff_peaks_CR01403_BAR_MYCN_vs_CR01401_BAR_IgG.MAPQ30_keepdupauto_hg38_peak_1853	chr1	169893239	169894577	+	500	NA	promoter-TSS (NM_020423)	promoter-TSS (NM_020423)	-12	NM_020423	57147	Hs.435560	NM_020423	ENSG00000000457	SCYL3	PACE-1|PACE1	SCY1 like pseudokinase 3	protein-coding
diff_peaks_CR01403_BAR_MYCN_vs_CR01401_BAR_IgG.MAPQ30_keepdupauto_hg38_peak_20730	chr4	1710706	1713228	+	500	NA	exon (NM_001306074, exon 2 of 7)	exon (NM_001306074, exon 2 of 7)	352	NM_001306075	7884	Hs.298345	NM_006527	ENSG00000163950	SLBP	HBP	stem-loop binding protein	protein-coding
diff_peaks_CR01403_BAR_MYCN_vs_CR01401_BAR_IgG.MAPQ30_keepdupauto_hg38_peak_21463	chr4	120066186	120067763	+	500	NA	promoter-TSS (NM_002358)	promoter-TSS (NM_002358)	-126	NM_002358	4085	Hs.591697	NM_002358	ENSG00000164109	MAD2L1	HSMAD2|MAD2	mitotic arrest deficient 2 like 1	protein-coding
diff_peaks_CR01403_BAR_MYCN_vs_CR01401_BAR_IgG.MAPQ30_keepdupauto_hg38_peak_25028	chr7	2554901	2556132	+	499	NA	promoter-TSS (NM_001350627)	promoter-TSS (NM_001350627)	8	NM_001350626	221927	Hs.520623	NM_152743	ENSG00000106009	BRAT1	BAAT1|C7orf27|NEDCAS|RMFSL	BRCA1 associated ATM activator 1	protein-coding
diff_peaks_CR01403_BAR_MYCN_vs_CR01401_BAR_IgG.MAPQ30_keepdupauto_hg38_peak_21516	chr4	128809477	128812795	+	499	NA	promoter-TSS (NM_001287441)	promoter-TSS (NM_001287441)	-134	NM_001287442	79960	Hs.12420	NM_024900	ENSG00000077684	JADE1	PHF17	jade family PHD finger 1	protein-coding
diff_peaks_CR01403_BAR_MYCN_vs_CR01401_BAR_IgG.MAPQ30_keepdupauto_hg38_peak_25865	chr7	100851982	100853259	+	499	NA	promoter-TSS (NM_001267812)	promoter-TSS (NM_001267812)	-6	NR_146550	105375430	Hs.638778	NR_146550	ENSG00000236305	SLC12A9-AS1	-	SLC12A9 antisense RNA 1	ncRNA
diff_peaks_CR01403_BAR_MYCN_vs_CR01401_BAR_IgG.MAPQ30_keepdupauto_hg38_peak_14701	chr19	55407851	55408620	+	499	NA	promoter-TSS (NM_014501)	promoter-TSS (NM_014501)	-447	NM_014501	27338	Hs.396393	NM_014501	ENSG00000108106	UBE2S	E2-EPF|E2EPF|EPF5	ubiquitin conjugating enzyme E2 S	protein-coding
diff_peaks_CR01403_BAR_MYCN_vs_CR01401_BAR_IgG.MAPQ30_keepdupauto_hg38_peak_8494	chr14	81219453	81221837	+	498	NA	promoter-TSS (NR_135252)	promoter-TSS (NR_135252)	314	NM_015859	2957	Hs.592334	NM_015859	ENSG00000165417	GTF2A1	TF2A1|TFIIA|TFIIA-42|TFIIAL	general transcription factor IIA subunit 1	protein-coding
diff_peaks_CR01403_BAR_MYCN_vs_CR01401_BAR_IgG.MAPQ30_keepdupauto_hg38_peak_11637	chr17	40098667	40101396	+	498	NA	intron (NM_021724, intron 1 of 7)	intron (NM_021724, intron 1 of 7)	558	NM_021724	9572	Hs.724	NM_021724	ENSG00000126368	NR1D1	EAR1|REVERBA|REVERBalpha|THRA1|THRAL|ear-1|hRev	nuclear receptor subfamily 1 group D member 1	protein-coding
diff_peaks_CR01403_BAR_MYCN_vs_CR01401_BAR_IgG.MAPQ30_keepdupauto_hg38_peak_11738	chr17	42682137	42683389	+	498	NA	promoter-TSS (NM_016602)	promoter-TSS (NM_016602)	232	NM_003632	8506	Hs.408730	NM_003632	ENSG00000108797	CNTNAP1	CASPR|CHN3|CNTNAP|NRXN4|P190	contactin associated protein 1	protein-coding
diff_peaks_CR01403_BAR_MYCN_vs_CR01401_BAR_IgG.MAPQ30_keepdupauto_hg38_peak_25834	chr7	100335502	100336674	+	498	NA	promoter-TSS (NR_036569)	promoter-TSS (NR_036569)	9	NR_103720	101735302	Hs.521075	NR_103720	ENSG00000242294	STAG3L5P	-	stromal antigen 3-like 5 pseudogene	pseudo
diff_peaks_CR01403_BAR_MYCN_vs_CR01401_BAR_IgG.MAPQ30_keepdupauto_hg38_peak_24120	chr6	33711222	33712376	+	497	NA	promoter-TSS (NM_032340)	promoter-TSS (NM_032340)	-99	NM_032340	84300	Hs.732448	NM_032340	ENSG00000137288	UQCC2	C6orf125|C6orf126|Cbp6|M19|MC3DN7|MNF1|bA6B20.2	ubiquinol-cytochrome c reductase complex assembly factor 2	protein-coding
diff_peaks_CR01403_BAR_MYCN_vs_CR01401_BAR_IgG.MAPQ30_keepdupauto_hg38_peak_6444	chr12	54358382	54360123	+	497	NA	intron (NR_120487, intron 1 of 3)	intron (NR_120487, intron 1 of 3)	5234	NM_020370	53831	Hs.306199	NM_020370	ENSG00000139572	GPR84	EX33|GPCR4	G protein-coupled receptor 84	protein-coding
diff_peaks_CR01403_BAR_MYCN_vs_CR01401_BAR_IgG.MAPQ30_keepdupauto_hg38_peak_7815	chr13	102592084	102592776	+	497	NA	Intergenic	LTR16B2|LTR|ERVL	-4556	NM_001367947	7174	Hs.432424	NM_003291	ENSG00000134900	TPP2	TPP-2|TPP-II|TPPII	tripeptidyl peptidase 2	protein-coding
diff_peaks_CR01403_BAR_MYCN_vs_CR01401_BAR_IgG.MAPQ30_keepdupauto_hg38_peak_2729	chr10	7408038	7411851	+	496	NA	promoter-TSS (NM_001018039)	promoter-TSS (NM_001018039)	-603	NM_001018039	57713	Hs.407983	NM_001018039	ENSG00000198879	SFMBT2	-	Scm like with four mbt domains 2	protein-coding
diff_peaks_CR01403_BAR_MYCN_vs_CR01401_BAR_IgG.MAPQ30_keepdupauto_hg38_peak_14528	chr19	49452704	49454162	+	495	NA	intron (NM_001145396, intron 1 of 15)	CpG	208	NM_153329	126133	Hs.719998	NM_153329	ENSG00000161618	ALDH16A1	-	aldehyde dehydrogenase 16 family member A1	protein-coding
diff_peaks_CR01403_BAR_MYCN_vs_CR01401_BAR_IgG.MAPQ30_keepdupauto_hg38_peak_11765	chr17	43544866	43547142	+	495	NA	promoter-TSS (NM_001369366)	promoter-TSS (NM_001369366)	-105	NM_001369366	2118	Hs.434059	NM_001986	ENSG00000175832	ETV4	E1A-F|E1AF|PEA3|PEAS3	ETS variant 4	protein-coding
diff_peaks_CR01403_BAR_MYCN_vs_CR01401_BAR_IgG.MAPQ30_keepdupauto_hg38_peak_22671	chr5	98772360	98775403	+	495	NA	promoter-TSS (NR_033932)	promoter-TSS (NR_033932)	218	NM_001366508	285704	Hs.526902	NM_173670	ENSG00000174136	RGMB	DRAGON	repulsive guidance molecule BMP co-receptor b	protein-coding
diff_peaks_CR01403_BAR_MYCN_vs_CR01401_BAR_IgG.MAPQ30_keepdupauto_hg38_peak_27958	chr9	69035353	69036476	+	494	NA	exon (NM_181425, exon 1 of 5)	exon (NM_181425, exon 1 of 5)	162	NM_181425	2395	Hs.20685	NM_000144	ENSG00000165060	FXN	CyaY|FA|FARR|FRDA|X25	frataxin	protein-coding
diff_peaks_CR01403_BAR_MYCN_vs_CR01401_BAR_IgG.MAPQ30_keepdupauto_hg38_peak_28230	chr9	98118134	98119863	+	494	NA	exon (NM_014788, exon 1 of 6)	exon (NM_014788, exon 1 of 6)	224	NM_033219	9830	Hs.575631	NM_014788	ENSG00000106785	TRIM14	-	tripartite motif containing 14	protein-coding
diff_peaks_CR01403_BAR_MYCN_vs_CR01401_BAR_IgG.MAPQ30_keepdupauto_hg38_peak_17148	chr2	239400752	239402349	+	494	NA	promoter-TSS (NM_006037)	promoter-TSS (NM_006037)	114	NR_135575	101928111	Hs.534680	NR_135575	ENSG00000222020	HDAC4-AS1	-	HDAC4 antisense RNA 1	ncRNA
diff_peaks_CR01403_BAR_MYCN_vs_CR01401_BAR_IgG.MAPQ30_keepdupauto_hg38_peak_15944	chr2	85327340	85328745	+	494	NA	promoter-TSS (NM_006464)	promoter-TSS (NM_006464)	-53	NM_001368095	10618	Hs.593382	NM_006464	ENSG00000152291	TGOLN2	TGN38|TGN46|TGN48|TGN51|TTGN2	trans-golgi network protein 2	protein-coding
diff_peaks_CR01403_BAR_MYCN_vs_CR01401_BAR_IgG.MAPQ30_keepdupauto_hg38_peak_22081	chr5	10352718	10355354	+	494	NA	intron (NM_001270661, intron 1 of 22)	CpG	341	NM_001270661	10299	Hs.432862	NM_005885	ENSG00000145495	MARCH6	DOA10|MARCH-VI|RNF176|TEB4	membrane associated ring-CH-type finger 6	protein-coding
diff_peaks_CR01403_BAR_MYCN_vs_CR01401_BAR_IgG.MAPQ30_keepdupauto_hg38_peak_972	chr1	65147142	65149440	+	494	NA	promoter-TSS (NM_001330616)	promoter-TSS (NM_001330616)	88	NM_013410	205	Hs.10862	NM_013410	ENSG00000162433	AK4	AK 4|AK3|AK3L1|AK3L2	adenylate kinase 4	protein-coding
diff_peaks_CR01403_BAR_MYCN_vs_CR01401_BAR_IgG.MAPQ30_keepdupauto_hg38_peak_24069	chr6	31863136	31864263	+	494	NA	promoter-TSS (NM_000434).8	promoter-TSS (NM_000434).8	-878	NM_000434	4758	Hs.520037	NM_000434	ENSG00000204386	NEU1	NANH|NEU|SIAL1	neuraminidase 1	protein-coding
diff_peaks_CR01403_BAR_MYCN_vs_CR01401_BAR_IgG.MAPQ30_keepdupauto_hg38_peak_14789	chr19	58326920	58327638	+	493	NA	promoter-TSS (NR_144444)	promoter-TSS (NR_144444)	-31	NR_144444	105372480	Hs.659382	NR_144444		LOC105372480	-	uncharacterized LOC105372480	ncRNA
diff_peaks_CR01403_BAR_MYCN_vs_CR01401_BAR_IgG.MAPQ30_keepdupauto_hg38_peak_29220	chrX	54529327	54530857	+	493	NA	promoter-TSS (NM_001184819)	promoter-TSS (NM_001184819)	-127	NM_001184819	54552	Hs.654677	NM_019067	ENSG00000130119	GNL3L	GNL3B	G protein nucleolar 3 like	protein-coding
diff_peaks_CR01403_BAR_MYCN_vs_CR01401_BAR_IgG.MAPQ30_keepdupauto_hg38_peak_14592	chr19	51338466	51340896	+	493	NA	intron (NM_001163922, intron 4 of 9)	intron (NM_001163922, intron 4 of 9)	2443	NM_001163922	147645	Hs.293236	NM_001163922	ENSG00000186806	VSIG10L	-	V-set and immunoglobulin domain containing 10 like	protein-coding
diff_peaks_CR01403_BAR_MYCN_vs_CR01401_BAR_IgG.MAPQ30_keepdupauto_hg38_peak_10082	chr16	4537490	4539378	+	493	NA	promoter-TSS (NM_001199054).2	promoter-TSS (NM_001199054).2	-5	NM_001199054	29965	Hs.654653	NM_013399	ENSG00000089486	CDIP1	C16orf5|CDIP|I1|LITAFL	cell death inducing p53 target 1	protein-coding
diff_peaks_CR01403_BAR_MYCN_vs_CR01401_BAR_IgG.MAPQ30_keepdupauto_hg38_peak_3643	chr10	97333022	97336020	+	491	NA	exon (NM_012083, exon 1 of 1)	exon (NM_012083, exon 1 of 1)	208	NM_012083	23401	Hs.140720	NM_012083	ENSG00000181274	FRAT2	FRAT-2	FRAT regulator of WNT signaling pathway 2	protein-coding
diff_peaks_CR01403_BAR_MYCN_vs_CR01401_BAR_IgG.MAPQ30_keepdupauto_hg38_peak_14555	chr19	49876043	49878472	+	491	NA	promoter-TSS (NM_001168222)	promoter-TSS (NM_001168222)	98	NM_001098633	84335	Hs.515542	NM_032375	ENSG00000204673	AKT1S1	Lobe|PRAS40	AKT1 substrate 1	protein-coding
diff_peaks_CR01403_BAR_MYCN_vs_CR01401_BAR_IgG.MAPQ30_keepdupauto_hg38_peak_9817	chr15	92713994	92714943	+	490	NA	Intergenic	L1MB3|LINE|L1	-58693	NM_207446	400451	Hs.27373	NM_207446	ENSG00000185442	FAM174B	-	family with sequence similarity 174 member B	protein-coding
diff_peaks_CR01403_BAR_MYCN_vs_CR01401_BAR_IgG.MAPQ30_keepdupauto_hg38_peak_12079	chr17	57832693	57833912	+	490	NA	Intergenic	Intergenic	16742	NM_016070	51649	Hs.5836	NM_016070	ENSG00000181610	MRPS23	CGI-138|HSPC329|MRP-S23	mitochondrial ribosomal protein S23	protein-coding
diff_peaks_CR01403_BAR_MYCN_vs_CR01401_BAR_IgG.MAPQ30_keepdupauto_hg38_peak_27986	chr9	72362432	72366898	+	490	NA	promoter-TSS (NM_001278244)	promoter-TSS (NM_001278244)	-73	NM_001278244	7763	Hs.406096	NM_006007	ENSG00000107372	ZFAND5	ZA20D2|ZFAND5A|ZNF216	zinc finger AN1-type containing 5	protein-coding
diff_peaks_CR01403_BAR_MYCN_vs_CR01401_BAR_IgG.MAPQ30_keepdupauto_hg38_peak_25858	chr7	100705225	100705919	+	490	NA	promoter-TSS (NM_005837)	promoter-TSS (NM_005837)	-549	NM_005837	10248	Hs.416994	NM_005837	ENSG00000172336	POP7	0610037N12Rik|RPP2|RPP20	POP7 homolog, ribonuclease P/MRP subunit	protein-coding
diff_peaks_CR01403_BAR_MYCN_vs_CR01401_BAR_IgG.MAPQ30_keepdupauto_hg38_peak_23758	chr6	20400690	20404994	+	490	NA	promoter-TSS (NM_001243076)	promoter-TSS (NM_001243076)	-837	NM_001243076	1871	Hs.269408	NM_001949	ENSG00000112242	E2F3	E2F-3	E2F transcription factor 3	protein-coding
diff_peaks_CR01403_BAR_MYCN_vs_CR01401_BAR_IgG.MAPQ30_keepdupauto_hg38_peak_18816	chr22	40043993	40044975	+	490	NA	promoter-TSS (NM_001024843)	promoter-TSS (NM_001024843)	46	NR_163486	114841040	Hs.474880	NR_163486		LOC114841040	-	uncharacterized LOC114841040	ncRNA
diff_peaks_CR01403_BAR_MYCN_vs_CR01401_BAR_IgG.MAPQ30_keepdupauto_hg38_peak_12372	chr17	75032224	75035709	+	490	NA	intron (NR_110835, intron 1 of 7)	tRNA-Arg-AGG|tRNA|tRNA	1399	NR_110835	23510	Hs.514468	NM_015353	ENSG00000180901	KCTD2	-	potassium channel tetramerization domain containing 2	protein-coding
diff_peaks_CR01403_BAR_MYCN_vs_CR01401_BAR_IgG.MAPQ30_keepdupauto_hg38_peak_23677	chr6	13485609	13488479	+	490	NA	promoter-TSS (NM_001242628)	promoter-TSS (NM_001242628)	556	NM_018988	54438	Hs.484686	NM_018988	ENSG00000145990	GFOD1	ADG-90|C6orf114	glucose-fructose oxidoreductase domain containing 1	protein-coding
diff_peaks_CR01403_BAR_MYCN_vs_CR01401_BAR_IgG.MAPQ30_keepdupauto_hg38_peak_28663	chr9	130680914	130682933	+	490	NA	3' UTR (NM_021619, exon 5 of 5)	3' UTR (NM_021619, exon 5 of 5)	-11837	NM_001282709	23404	Hs.654643	NM_014285	ENSG00000130713	EXOSC2	RRP4|Rrp4p|SHRF|hRrp4p|p7	exosome component 2	protein-coding
diff_peaks_CR01403_BAR_MYCN_vs_CR01401_BAR_IgG.MAPQ30_keepdupauto_hg38_peak_5874	chr11	134223466	134225839	+	489	NA	promoter-TSS (NM_052875)	promoter-TSS (NM_052875)	-19	NM_052875	112936	Hs.334684	NM_052875	ENSG00000151502	VPS26B	Pep8b	VPS26, retromer complex component B	protein-coding
diff_peaks_CR01403_BAR_MYCN_vs_CR01401_BAR_IgG.MAPQ30_keepdupauto_hg38_peak_14518	chr19	49149409	49151165	+	488	NA	TTS (NM_002152)	TTS (NM_002152)	5109	NM_002152	3270	Hs.436885	NM_002152	ENSG00000130528	HRC	-	histidine rich calcium binding protein	protein-coding
diff_peaks_CR01403_BAR_MYCN_vs_CR01401_BAR_IgG.MAPQ30_keepdupauto_hg38_peak_28390	chr9	121074378	121075666	+	488	NA	promoter-TSS (NM_001317163)	promoter-TSS (NM_001317163)	67	NM_001369893	11064	Hs.653263	NM_007018	ENSG00000119397	CNTRL	CEP1|CEP110|FAN|bA165P4.1	centriolin	protein-coding
diff_peaks_CR01403_BAR_MYCN_vs_CR01401_BAR_IgG.MAPQ30_keepdupauto_hg38_peak_29434	chrX	119790875	119792436	+	488	NA	promoter-TSS (NM_001000)	promoter-TSS (NM_001000)	-25	NM_001000	6170	Hs.300141	NM_001000	ENSG00000198918	RPL39	L39|RPL39P42|RPL39_23_1806	ribosomal protein L39	protein-coding
diff_peaks_CR01403_BAR_MYCN_vs_CR01401_BAR_IgG.MAPQ30_keepdupauto_hg38_peak_809	chr1	53219857	53220904	+	488	NA	intron (NM_017887, intron 1 of 7)	CpG	254	NM_017887	54987	Hs.525391	NM_017887	ENSG00000162384	CZIB	C1orf123	CXXC motif containing zinc binding protein	protein-coding
diff_peaks_CR01403_BAR_MYCN_vs_CR01401_BAR_IgG.MAPQ30_keepdupauto_hg38_peak_20356	chr3	152268104	152270625	+	488	NA	intron (NM_001314057, intron 1 of 11)	CpG-20394	262	NR_027037	401093	Hs.725347	NR_027037	ENSG00000229619	MBNL1-AS1	-	MBNL1 antisense RNA 1	ncRNA
diff_peaks_CR01403_BAR_MYCN_vs_CR01401_BAR_IgG.MAPQ30_keepdupauto_hg38_peak_28970	chrX	15674657	15676126	+	488	NA	promoter-TSS (NR_160542)	promoter-TSS (NR_160542)	-67	NR_160543	340591	Hs.732244	NR_026551	ENSG00000186312	CA5BP1	CA5BL|CA5BP|PRO2325	carbonic anhydrase 5B pseudogene 1	pseudo
diff_peaks_CR01403_BAR_MYCN_vs_CR01401_BAR_IgG.MAPQ30_keepdupauto_hg38_peak_11955	chr17	50093850	50095677	+	488	NA	promoter-TSS (NM_001199899)	promoter-TSS (NM_001199899)	26	NM_001199898	5164	Hs.256667	NM_002611	ENSG00000005882	PDK2	PDHK2|PDKII	pyruvate dehydrogenase kinase 2	protein-coding
diff_peaks_CR01403_BAR_MYCN_vs_CR01401_BAR_IgG.MAPQ30_keepdupauto_hg38_peak_14190	chr19	39497669	39499606	+	488	NA	promoter-TSS (NM_203486)	promoter-TSS (NM_203486)	-310	NM_016941	10683	Hs.127792	NM_016941	ENSG00000090932	DLL3	SCDO1	delta like canonical Notch ligand 3	protein-coding
diff_peaks_CR01403_BAR_MYCN_vs_CR01401_BAR_IgG.MAPQ30_keepdupauto_hg38_peak_25527	chr7	63925130	63927086	+	488	NA	Intergenic	Intergenic	-72698	NR_145488	100419780	Hs.742917	NR_145488		ZNF722P	ZNF722	zinc finger protein 722, pseudogene	pseudo
diff_peaks_CR01403_BAR_MYCN_vs_CR01401_BAR_IgG.MAPQ30_keepdupauto_hg38_peak_18434	chr22	20916248	20918546	+	488	NA	promoter-TSS (NM_005207)	promoter-TSS (NM_005207)	-10	NM_005207	1399	Hs.5613	NM_005207	ENSG00000099942	CRKL	-	CRK like proto-oncogene, adaptor protein	protein-coding
diff_peaks_CR01403_BAR_MYCN_vs_CR01401_BAR_IgG.MAPQ30_keepdupauto_hg38_peak_2802	chr10	13346229	13350496	+	488	NA	promoter-TSS (NM_012247)	promoter-TSS (NM_012247)	-64	NM_001195602	22929	Hs.124027	NM_012247	ENSG00000086475	SEPHS1	SELD|SPS|SPS1	selenophosphate synthetase 1	protein-coding
diff_peaks_CR01403_BAR_MYCN_vs_CR01401_BAR_IgG.MAPQ30_keepdupauto_hg38_peak_28570	chr9	128818071	128819994	+	488	NA	TTS (NM_016390)	TTS (NM_016390)	532	NM_004435	2021	Hs.745161	NM_004435	ENSG00000167136	ENDOG	-	endonuclease G	protein-coding
diff_peaks_CR01403_BAR_MYCN_vs_CR01401_BAR_IgG.MAPQ30_keepdupauto_hg38_peak_20167	chr3	128680597	128681818	+	487	NA	Intergenic	CpG	-30389	NM_002950	6184	Hs.518244	NM_002950	ENSG00000163902	RPN1	OST1|RBPH1	ribophorin I	protein-coding
diff_peaks_CR01403_BAR_MYCN_vs_CR01401_BAR_IgG.MAPQ30_keepdupauto_hg38_peak_24472	chr6	72621151	72624047	+	487	NA	intron (NM_001160132, intron 1 of 13)	CpG	756	NM_001160132	56479	Hs.445324	NM_019842	ENSG00000185760	KCNQ5	Kv7.5|MRD46	potassium voltage-gated channel subfamily Q member 5	protein-coding
diff_peaks_CR01403_BAR_MYCN_vs_CR01401_BAR_IgG.MAPQ30_keepdupauto_hg38_peak_15820	chr2	69913606	69915012	+	487	NA	promoter-TSS (NM_002357)	promoter-TSS (NM_002357)	-732	NM_001202514	4084	Hs.468908	NM_002357	ENSG00000059728	MXD1	BHLHC58|MAD|MAD1	MAX dimerization protein 1	protein-coding
diff_peaks_CR01403_BAR_MYCN_vs_CR01401_BAR_IgG.MAPQ30_keepdupauto_hg38_peak_12872	chr18	32091689	32093281	+	486	NA	promoter-TSS (NM_198128)	promoter-TSS (NM_198128)	-121	NM_198128	51444	Hs.302408	NM_016271	ENSG00000134758	RNF138	HSD-4|NARF|STRIN|hNARF	ring finger protein 138	protein-coding
diff_peaks_CR01403_BAR_MYCN_vs_CR01401_BAR_IgG.MAPQ30_keepdupauto_hg38_peak_1933	chr1	181482531	181486725	+	486	NA	intron (NM_001205293, intron 1 of 47)	intron (NM_001205293, intron 1 of 47)	1111	NM_001205293	777	Hs.437444	NM_000721	ENSG00000198216	CACNA1E	BII|CACH6|CACNL1A6|Cav2.3|EIEE69|gm139	calcium voltage-gated channel subunit alpha1 E	protein-coding
diff_peaks_CR01403_BAR_MYCN_vs_CR01401_BAR_IgG.MAPQ30_keepdupauto_hg38_peak_29295	chrX	73850805	73852024	+	486	NA	non-coding (NR_001564, exon 1 of 6)	non-coding (NR_001564, exon 1 of 6)	1339	NR_001564	7503	Hs.529901	NR_001564	ENSG00000229807	XIST	DXS1089|DXS399E|LINC00001|NCRNA00001|SXI1|swd66	X inactive specific transcript	ncRNA
diff_peaks_CR01403_BAR_MYCN_vs_CR01401_BAR_IgG.MAPQ30_keepdupauto_hg38_peak_10630	chr16	67162953	67165279	+	485	NA	TTS (NM_018378)	TTS (NM_018378)	355	NM_001040667	3299	Hs.512156	NM_001538	ENSG00000102878	HSF4	CTM|CTRCT5	heat shock transcription factor 4	protein-coding
diff_peaks_CR01403_BAR_MYCN_vs_CR01401_BAR_IgG.MAPQ30_keepdupauto_hg38_peak_22076	chr5	10248978	10251118	+	485	NA	promoter-TSS (NM_001258388)	promoter-TSS (NM_001258388)	127	NM_001306153	22948	Hs.1600	NM_012073	ENSG00000150753	CCT5	CCT-epsilon|CCTE|HEL-S-69|PNAS-102|TCP-1-epsilon	chaperonin containing TCP1 subunit 5	protein-coding
diff_peaks_CR01403_BAR_MYCN_vs_CR01401_BAR_IgG.MAPQ30_keepdupauto_hg38_peak_20856	chr4	9152180	9153965	+	485	NA	Intergenic	CpG	-20101	NM_001358418	100287045		NM_001358418	ENSG00000229924	FAM90A26	FAM90A26P	family with sequence similarity 90 member A26	protein-coding
diff_peaks_CR01403_BAR_MYCN_vs_CR01401_BAR_IgG.MAPQ30_keepdupauto_hg38_peak_27791	chr9	23823844	23826970	+	485	NA	intron (NM_001351456, intron 2 of 8)	intron (NM_001351456, intron 2 of 8)	833	NM_001351463	1993	Hs.166109	NM_004432	ENSG00000107105	ELAVL2	HEL-N1|HELN1|HUB	ELAV like RNA binding protein 2	protein-coding
diff_peaks_CR01403_BAR_MYCN_vs_CR01401_BAR_IgG.MAPQ30_keepdupauto_hg38_peak_9134	chr15	41603744	41604536	+	485	NA	Intergenic	Intergenic	44168	NM_001330264	7301	Hs.381282	NM_006293	ENSG00000092445	TYRO3	BYK|Dtk|Etk-2|RSE|Rek|Sky|Tif	TYRO3 protein tyrosine kinase	protein-coding
diff_peaks_CR01403_BAR_MYCN_vs_CR01401_BAR_IgG.MAPQ30_keepdupauto_hg38_peak_6582	chr12	64824046	64826980	+	485	NA	intron (NM_001330186, intron 1 of 11)	intron (NM_001330186, intron 1 of 11)	866	NM_015279	23329	Hs.192492	NM_015279	ENSG00000111490	TBC1D30	-	TBC1 domain family member 30	protein-coding
diff_peaks_CR01403_BAR_MYCN_vs_CR01401_BAR_IgG.MAPQ30_keepdupauto_hg38_peak_20433	chr3	160754591	160757474	+	485	NA	promoter-TSS (NM_139245)	promoter-TSS (NM_139245)	-199	NM_139245	151742	Hs.389027	NM_139245	ENSG00000163590	PPM1L	PP2C-epsilon|PP2CE|PPM1-LIKE	protein phosphatase, Mg2+/Mn2+ dependent 1L	protein-coding
diff_peaks_CR01403_BAR_MYCN_vs_CR01401_BAR_IgG.MAPQ30_keepdupauto_hg38_peak_670	chr1	45302983	45304649	+	485	NA	promoter-TSS (NR_024270)	promoter-TSS (NR_024270)	-94	NR_024270	400752	Hs.334348	NR_024270	ENSG00000281912	LINC01144	-	long intergenic non-protein coding RNA 1144	ncRNA
diff_peaks_CR01403_BAR_MYCN_vs_CR01401_BAR_IgG.MAPQ30_keepdupauto_hg38_peak_3269	chr10	68955456	68957512	+	485	NA	promoter-TSS (NM_001256910)	promoter-TSS (NM_001256910)	44	NM_001256910	9188	Hs.223141	NM_004728	ENSG00000165732	DDX21	GUA|GURDB|RH-II/GU|RH-II/GuA	DExD-box helicase 21	protein-coding
diff_peaks_CR01403_BAR_MYCN_vs_CR01401_BAR_IgG.MAPQ30_keepdupauto_hg38_peak_11533	chr17	35763831	35764781	+	485	NA	exon (NM_145272, exon 2 of 3)	exon (NM_145272, exon 2 of 3)	3419	NM_145272	146853	Hs.127194	NM_145272	ENSG00000270806	C17orf50	-	chromosome 17 open reading frame 50	protein-coding
diff_peaks_CR01403_BAR_MYCN_vs_CR01401_BAR_IgG.MAPQ30_keepdupauto_hg38_peak_4113	chr10	133357046	133358250	+	485	NA	intron (NM_001301828, intron 1 of 5)	CpG-3676	371	NM_001301828	282969	Hs.155823	NM_198472	ENSG00000148803	FUOM	C10orf125|FUCU|FucM	fucose mutarotase	protein-coding
diff_peaks_CR01403_BAR_MYCN_vs_CR01401_BAR_IgG.MAPQ30_keepdupauto_hg38_peak_13651	chr19	11528528	11529669	+	485	NA	promoter-TSS (NM_016581)	promoter-TSS (NM_016581)	36	NM_001142464	51295	Hs.515146	NM_016581	ENSG00000130159	ECSIT	SITPEC	ECSIT signalling integrator	protein-coding
diff_peaks_CR01403_BAR_MYCN_vs_CR01401_BAR_IgG.MAPQ30_keepdupauto_hg38_peak_21351	chr4	98927852	98930042	+	485	NA	exon (NM_001130678, exon 1 of 7)	exon (NM_001130678, exon 1 of 7)	186	NM_001130678	1977	Hs.13211	NM_001968	ENSG00000151247	EIF4E	AUTS19|CBP|EIF4E1|EIF4EL1|EIF4F|eIF-4E	eukaryotic translation initiation factor 4E	protein-coding
diff_peaks_CR01403_BAR_MYCN_vs_CR01401_BAR_IgG.MAPQ30_keepdupauto_hg38_peak_20131	chr3	127590407	127592245	+	485	NA	promoter-TSS (NM_001353002)	promoter-TSS (NM_001353002)	-593	NR_148226	131601	Hs.6418	NM_016372	ENSG00000163870	TPRA1	GPR175|TMEM227|TPRA40	transmembrane protein adipocyte associated 1	protein-coding
diff_peaks_CR01403_BAR_MYCN_vs_CR01401_BAR_IgG.MAPQ30_keepdupauto_hg38_peak_21576	chr4	139933809	139935159	+	483	NA	intron (NM_018717, intron 1 of 4)	intron (NM_018717, intron 1 of 4)	-193531	NR_147610	101927516	Hs.662570	NR_147610		LOC101927516	-	uncharacterized LOC101927516	ncRNA
diff_peaks_CR01403_BAR_MYCN_vs_CR01401_BAR_IgG.MAPQ30_keepdupauto_hg38_peak_28322	chr9	111895836	111898165	+	483	NA	5' UTR (NM_003358, exon 1 of 9)	5' UTR (NM_003358, exon 1 of 9)	186	NM_003358	7357	Hs.304249	NM_003358	ENSG00000148154	UGCG	GCS|GLCT1	UDP-glucose ceramide glucosyltransferase	protein-coding
diff_peaks_CR01403_BAR_MYCN_vs_CR01401_BAR_IgG.MAPQ30_keepdupauto_hg38_peak_27915	chr9	37464529	37467411	+	482	NA	promoter-TSS (NM_014872)	promoter-TSS (NM_014872)	-520	NM_014872	9925	Hs.161276	NM_014872	ENSG00000168795	ZBTB5	-	zinc finger and BTB domain containing 5	protein-coding
diff_peaks_CR01403_BAR_MYCN_vs_CR01401_BAR_IgG.MAPQ30_keepdupauto_hg38_peak_2640	chr1	248825651	248826738	+	482	NA	promoter-TSS (NR_036070)	promoter-TSS (NR_036070)	-183	NR_036070	100422879		NR_036070	ENSG00000264500	MIR3124	mir-3124	microRNA 3124	ncRNA
diff_peaks_CR01403_BAR_MYCN_vs_CR01401_BAR_IgG.MAPQ30_keepdupauto_hg38_peak_3059	chr10	42637336	42639017	+	482	NA	intron (NM_001305040, intron 1 of 6)	CpG	394	NM_001305037	7582	Hs.435774	NM_006955	ENSG00000196693	ZNF33B	KOX2|KOX31|ZNF11B	zinc finger protein 33B	protein-coding
diff_peaks_CR01403_BAR_MYCN_vs_CR01401_BAR_IgG.MAPQ30_keepdupauto_hg38_peak_5364	chr11	86671148	86672942	+	482	NA	non-coding (NR_147831, exon 1 of 15)	non-coding (NR_147831, exon 1 of 15)	153	NR_147831	10873	Hs.199743	NM_006680	ENSG00000151376	ME3	NADP-ME	malic enzyme 3	protein-coding
diff_peaks_CR01403_BAR_MYCN_vs_CR01401_BAR_IgG.MAPQ30_keepdupauto_hg38_peak_17513	chr20	35771439	35772666	+	482	NA	promoter-TSS (NM_016436)	promoter-TSS (NM_016436)	37	NM_016436	51230	Hs.517044	NM_016436	ENSG00000025293	PHF20	C20orf104|GLEA2|HCA58|NZF|TDRD20A|TZP	PHD finger protein 20	protein-coding
diff_peaks_CR01403_BAR_MYCN_vs_CR01401_BAR_IgG.MAPQ30_keepdupauto_hg38_peak_6379	chr12	52025322	52026191	+	482	NA	intron (NM_001202233, intron 1 of 7)	L2a|LINE|L2	2924	NM_001202233	3164	Hs.524430	NM_002135	ENSG00000123358	NR4A1	GFRP1|HMR|N10|NAK-1|NGFIB|NP10|NUR77|TR3	nuclear receptor subfamily 4 group A member 1	protein-coding
diff_peaks_CR01403_BAR_MYCN_vs_CR01401_BAR_IgG.MAPQ30_keepdupauto_hg38_peak_27994	chr9	74951493	74953967	+	481	NA	promoter-TSS (NR_121183)	promoter-TSS (NR_121183)	182	NM_017998	55071	Hs.532296	NM_017998	ENSG00000135045	C9orf40	-	chromosome 9 open reading frame 40	protein-coding
diff_peaks_CR01403_BAR_MYCN_vs_CR01401_BAR_IgG.MAPQ30_keepdupauto_hg38_peak_29098	chrX	41332218	41335728	+	479	NA	promoter-TSS (NM_001193416)	promoter-TSS (NM_001193416)	-189	NM_001193417	1654	Hs.728563	NM_001356	ENSG00000215301	DDX3X	CAP-Rf|DBX|DDX14|DDX3|HLP2|MRX102	DEAD-box helicase 3 X-linked	protein-coding
diff_peaks_CR01403_BAR_MYCN_vs_CR01401_BAR_IgG.MAPQ30_keepdupauto_hg38_peak_5613	chr11	118927693	118930721	+	479	NA	Intergenic	Intergenic	18499	NR_039713	100616376		NR_039713	ENSG00000264211	MIR4492	mir-4492	microRNA 4492	ncRNA
diff_peaks_CR01403_BAR_MYCN_vs_CR01401_BAR_IgG.MAPQ30_keepdupauto_hg38_peak_22467	chr5	72307599	72309028	+	479	NA	intron (NM_015084, intron 2 of 10)	CpG	11927	NM_001286751	23107	Hs.482491	NM_015084	ENSG00000113048	MRPS27	MRP-S27|S27mt	mitochondrial ribosomal protein S27	protein-coding
diff_peaks_CR01403_BAR_MYCN_vs_CR01401_BAR_IgG.MAPQ30_keepdupauto_hg38_peak_27356	chr8	103414099	103416552	+	478	NA	promoter-TSS (NM_030780)	promoter-TSS (NM_030780)	10	NR_102337	81034	Hs.532265	NM_030780	ENSG00000164933	SLC25A32	MFT|MFTC|RREI	solute carrier family 25 member 32	protein-coding
diff_peaks_CR01403_BAR_MYCN_vs_CR01401_BAR_IgG.MAPQ30_keepdupauto_hg38_peak_12937	chr18	46332944	46336043	+	478	NA	intron (NM_001256758, intron 1 of 5)	CpG	269	NM_001256758	494470	Hs.501114	NM_152470	ENSG00000141622	RNF165	ARKL2|Ark2C|RNF111L2	ring finger protein 165	protein-coding
diff_peaks_CR01403_BAR_MYCN_vs_CR01401_BAR_IgG.MAPQ30_keepdupauto_hg38_peak_19184	chr3	11641576	11644383	+	478	NA	intron (NM_014667, intron 2 of 5)	CpG	936	NM_001128219	9686	Hs.740389	NM_014667	ENSG00000144560	VGLL4	VGL-4	vestigial like family member 4	protein-coding
diff_peaks_CR01403_BAR_MYCN_vs_CR01401_BAR_IgG.MAPQ30_keepdupauto_hg38_peak_20739	chr4	1855060	1857177	+	475	NA	promoter-TSS (NM_012318)	promoter-TSS (NM_012318)	38	NM_012318	3954	Hs.120165	NM_012318	ENSG00000168924	LETM1	SLC55A1	leucine zipper and EF-hand containing transmembrane protein 1	protein-coding
diff_peaks_CR01403_BAR_MYCN_vs_CR01401_BAR_IgG.MAPQ30_keepdupauto_hg38_peak_8713	chr14	100672610	100675856	+	475	NA	Intergenic	MER63B|DNA|hAT-Blackjack	16965	NR_024096	283601	Hs.379802	NM_001007560	ENSG00000196273	LINC00523	C14orf70	long intergenic non-protein coding RNA 523	ncRNA
diff_peaks_CR01403_BAR_MYCN_vs_CR01401_BAR_IgG.MAPQ30_keepdupauto_hg38_peak_8652	chr14	96391048	96392378	+	475	NA	promoter-TSS (NM_152327)	promoter-TSS (NM_152327)	-415	NM_001350888	122481	Hs.667462	NM_152327	ENSG00000140057	AK7	AK 7|SPGF27	adenylate kinase 7	protein-coding
diff_peaks_CR01403_BAR_MYCN_vs_CR01401_BAR_IgG.MAPQ30_keepdupauto_hg38_peak_8237	chr14	60484631	60486648	+	475	NA	intron (NM_174978, intron 1 of 17)	CpG	424	NM_174978	317761	Hs.335754	NM_174978	ENSG00000179008	C14orf39	Six6os1	chromosome 14 open reading frame 39	protein-coding
diff_peaks_CR01403_BAR_MYCN_vs_CR01401_BAR_IgG.MAPQ30_keepdupauto_hg38_peak_2602	chr1	244969430	244972231	+	475	NA	promoter-TSS (NR_111907)	promoter-TSS (NR_111907)	39	NR_111907	101928068	Hs.134857	NR_111907		LOC101928068	-	uncharacterized LOC101928068	ncRNA
diff_peaks_CR01403_BAR_MYCN_vs_CR01401_BAR_IgG.MAPQ30_keepdupauto_hg38_peak_6606	chr12	69585428	69585945	+	475	NA	promoter-TSS (NR_037475)	promoter-TSS (NR_037475)	-203	NM_001198842	10576	Hs.189772	NM_006431	ENSG00000166226	CCT2	99D8.1|CCT-beta|CCTB|HEL-S-100n|PRO1633|TCP-1-beta	chaperonin containing TCP1 subunit 2	protein-coding
diff_peaks_CR01403_BAR_MYCN_vs_CR01401_BAR_IgG.MAPQ30_keepdupauto_hg38_peak_24338	chr6	44222912	44225334	+	475	NA	intron (NM_001078177, intron 1 of 13)	CpG	528	NM_001078175	2030	Hs.25450	NM_004955	ENSG00000112759	SLC29A1	ENT1	solute carrier family 29 member 1 (Augustine blood group)	protein-coding
diff_peaks_CR01403_BAR_MYCN_vs_CR01401_BAR_IgG.MAPQ30_keepdupauto_hg38_peak_26951	chr8	48579979	48583314	+	475	NA	intron (NR_105002, intron 2 of 3)	intron (NR_105002, intron 2 of 3)	30079	NR_105002	101929268	Hs.683934	NR_105002	ENSG00000253608	LOC101929268	-	uncharacterized LOC101929268	ncRNA
diff_peaks_CR01403_BAR_MYCN_vs_CR01401_BAR_IgG.MAPQ30_keepdupauto_hg38_peak_26315	chr7	151085321	151088145	+	475	NA	5' UTR (NM_001308304, exon 1 of 8)	5' UTR (NM_001308304, exon 1 of 8)	258	NM_001042535	116988	Hs.647075	NM_031946	ENSG00000133612	AGAP3	AGAP-3|CENTG3|CRAG|MRIP-1|cnt-g3	ArfGAP with GTPase domain, ankyrin repeat and PH domain 3	protein-coding
diff_peaks_CR01403_BAR_MYCN_vs_CR01401_BAR_IgG.MAPQ30_keepdupauto_hg38_peak_7542	chr13	44918112	44918976	+	474	NA	Intergenic	Intergenic	70927	NM_012345	26747	Hs.525006	NM_012345	ENSG00000083635	NUFIP1	NUFIP|bA540M5.1	nuclear FMR1 interacting protein 1	protein-coding
diff_peaks_CR01403_BAR_MYCN_vs_CR01401_BAR_IgG.MAPQ30_keepdupauto_hg38_peak_2213	chr1	211577494	211580100	+	474	NA	5' UTR (NM_021194, exon 1 of 2)	5' UTR (NM_021194, exon 1 of 2)	364	NM_021194	7779	Hs.519469	NM_021194	ENSG00000170385	SLC30A1	ZNT1|ZRC1	solute carrier family 30 member 1	protein-coding
diff_peaks_CR01403_BAR_MYCN_vs_CR01401_BAR_IgG.MAPQ30_keepdupauto_hg38_peak_28716	chr9	132669315	132671493	+	474	NA	promoter-TSS (NM_012204)	promoter-TSS (NM_012204)	-3	NM_022779	64794	Hs.660767	NM_022779	ENSG00000125485	DDX31	PPP1R25	DEAD-box helicase 31	protein-coding
diff_peaks_CR01403_BAR_MYCN_vs_CR01401_BAR_IgG.MAPQ30_keepdupauto_hg38_peak_9923	chr16	679304	681115	+	474	NA	promoter-TSS (NM_005861)	promoter-TSS (NM_005861)	-201	NM_001293197	10273	Hs.592081	NM_005861	ENSG00000103266	STUB1	CHIP|HSPABP2|NY-CO-7|SCA48|SCAR16|SDCCAG7|UBOX1	STIP1 homology and U-box containing protein 1	protein-coding
diff_peaks_CR01403_BAR_MYCN_vs_CR01401_BAR_IgG.MAPQ30_keepdupauto_hg38_peak_16920	chr2	219308286	219309711	+	473	NA	promoter-TSS (NM_001199764)	promoter-TSS (NM_001199764)	-28	NM_001199764	5798	Hs.89655	NM_002846	ENSG00000054356	PTPRN	IA-2|IA-2/PTP|IA2|ICA512|R-PTP-N	protein tyrosine phosphatase receptor type N	protein-coding
diff_peaks_CR01403_BAR_MYCN_vs_CR01401_BAR_IgG.MAPQ30_keepdupauto_hg38_peak_12491	chr17	78253786	78254578	+	473	NA	Intergenic	CpG	22872	NM_001204211	283999	Hs.632228	NM_001145529	ENSG00000204278	TMEM235	ARGM1	transmembrane protein 235	protein-coding
diff_peaks_CR01403_BAR_MYCN_vs_CR01401_BAR_IgG.MAPQ30_keepdupauto_hg38_peak_12683	chr18	2654713	2656254	+	473	NA	promoter-TSS (NM_015295)	promoter-TSS (NM_015295)	-88	NR_033754	645158	Hs.712861	NR_033754	ENSG00000266405	CBX3P2	-	chromobox 3 pseudogene 2	pseudo
diff_peaks_CR01403_BAR_MYCN_vs_CR01401_BAR_IgG.MAPQ30_keepdupauto_hg38_peak_11255	chr17	16351689	16353772	+	472	NA	intron (NM_181716, intron 1 of 4)	CpG	739	NM_181716	201161	Hs.433422	NM_181716	ENSG00000166582	CENPV	3110013H01Rik|CENP-V|PRR6|p30	centromere protein V	protein-coding
diff_peaks_CR01403_BAR_MYCN_vs_CR01401_BAR_IgG.MAPQ30_keepdupauto_hg38_peak_20351	chr3	150762910	150764612	+	471	NA	promoter-TSS (NM_005067)	promoter-TSS (NM_005067)	-592	NM_005067	6478	Hs.477959	NM_005067	ENSG00000181788	SIAH2	hSiah2	siah E3 ubiquitin protein ligase 2	protein-coding
diff_peaks_CR01403_BAR_MYCN_vs_CR01401_BAR_IgG.MAPQ30_keepdupauto_hg38_peak_10005	chr16	2751336	2753854	+	471	NA	promoter-TSS (NR_027275)	promoter-TSS (NR_027275)	5	NR_027275	100128788	Hs.311208	NR_027274	ENSG00000205913	SRRM2-AS1	-	SRRM2 antisense RNA 1	ncRNA
diff_peaks_CR01403_BAR_MYCN_vs_CR01401_BAR_IgG.MAPQ30_keepdupauto_hg38_peak_20772	chr4	3954314	3956615	+	471	NA	promoter-TSS (NR_130740)	promoter-TSS (NR_130740)	-36	NR_130742	348926	Hs.591720	NR_024253	ENSG00000251669	FAM86EP	-	family with sequence similarity 86, member A pseudogene	pseudo
diff_peaks_CR01403_BAR_MYCN_vs_CR01401_BAR_IgG.MAPQ30_keepdupauto_hg38_peak_27268	chr8	96260489	96263361	+	471	NA	promoter-TSS (NM_001290225)	promoter-TSS (NM_001290225)	23	NM_001290225	9791	Hs.292579	NM_014754	ENSG00000156471	PTDSS1	LMHD|PSS1|PSSA	phosphatidylserine synthase 1	protein-coding
diff_peaks_CR01403_BAR_MYCN_vs_CR01401_BAR_IgG.MAPQ30_keepdupauto_hg38_peak_12273	chr17	68020119	68020824	+	471	NA	Intergenic	Intergenic	-15264	NM_002266	3838	Hs.594238	NM_002266	ENSG00000182481	KPNA2	IPOA1|QIP2|RCH1|SRP1-alpha|SRP1alpha	karyopherin subunit alpha 2	protein-coding
diff_peaks_CR01403_BAR_MYCN_vs_CR01401_BAR_IgG.MAPQ30_keepdupauto_hg38_peak_18116	chr21	28884694	28885638	+	471	NA	intron (NM_013240, intron 1 of 5)	CpG	201	NM_013240	29104	Hs.163846	NM_013240	ENSG00000156239	N6AMT1	C21orf127|HEMK2|MTQ2|N6AMT|PRED28|m.HsaHemK2P	N-6 adenine-specific DNA methyltransferase 1	protein-coding
diff_peaks_CR01403_BAR_MYCN_vs_CR01401_BAR_IgG.MAPQ30_keepdupauto_hg38_peak_6537	chr12	57771450	57773251	+	471	NA	promoter-TSS (NM_023033)	promoter-TSS (NM_023033)	-245	NM_005371	4234	Hs.42957	NM_005371	ENSG00000037897	METTL1	C12orf1|TRM8|TRMT8|YDL201w	methyltransferase like 1	protein-coding
diff_peaks_CR01403_BAR_MYCN_vs_CR01401_BAR_IgG.MAPQ30_keepdupauto_hg38_peak_13783	chr19	15124780	15126015	+	471	NA	intron (NM_006844, intron 1 of 15)	CpG	389	NM_006844	10994	Hs.78880	NM_006844	ENSG00000105135	ILVBL	209L8|AHAS|HACL1L|ILV2H	ilvB acetolactate synthase like	protein-coding
diff_peaks_CR01403_BAR_MYCN_vs_CR01401_BAR_IgG.MAPQ30_keepdupauto_hg38_peak_15308	chr2	26033002	26034608	+	471	NA	promoter-TSS (NM_016131)	promoter-TSS (NM_016131)	-279	NM_016131	10890	Hs.467960	NM_016131	ENSG00000084733	RAB10	-	RAB10, member RAS oncogene family	protein-coding
diff_peaks_CR01403_BAR_MYCN_vs_CR01401_BAR_IgG.MAPQ30_keepdupauto_hg38_peak_5598	chr11	118433661	118436737	+	471	NA	Intergenic	CpG	-1291	NM_001197104	4297	Hs.258855	NM_005933	ENSG00000118058	KMT2A	ALL-1|CXXC7|HRX|HTRX1|MLL|MLL1|MLL1A|TRX1|WDSTS	lysine methyltransferase 2A	protein-coding
diff_peaks_CR01403_BAR_MYCN_vs_CR01401_BAR_IgG.MAPQ30_keepdupauto_hg38_peak_14074	chr19	35740354	35741585	+	471	NA	intron (NR_144338, intron 2 of 4)	CpG-14298	1483	NR_144340	79713	Hs.352548	NM_024660	ENSG00000126246	IGFLR1	TMEM149	IGF like family receptor 1	protein-coding
diff_peaks_CR01403_BAR_MYCN_vs_CR01401_BAR_IgG.MAPQ30_keepdupauto_hg38_peak_11077	chr17	4730402	4732191	+	471	NA	promoter-TSS (NM_001305000)	promoter-TSS (NM_001305000)	-132	NM_001001683	400569	Hs.513885	NM_001001683	ENSG00000161920	MED11	HSPC296	mediator complex subunit 11	protein-coding
diff_peaks_CR01403_BAR_MYCN_vs_CR01401_BAR_IgG.MAPQ30_keepdupauto_hg38_peak_658	chr1	44673960	44674898	+	471	NA	promoter-TSS (NM_001145636)	promoter-TSS (NM_001145636)	52	NM_024587	79639	Hs.22157	NM_024587	ENSG00000126106	TMEM53	NET4	transmembrane protein 53	protein-coding
diff_peaks_CR01403_BAR_MYCN_vs_CR01401_BAR_IgG.MAPQ30_keepdupauto_hg38_peak_24311	chr6	43427145	43428244	+	471	NA	promoter-TSS (NR_146762)	promoter-TSS (NR_146762)	153	NM_001198934	89845	Hs.55879	NM_033450	ENSG00000124574	ABCC10	EST182763|MRP7|SIMRP7	ATP binding cassette subfamily C member 10	protein-coding
diff_peaks_CR01403_BAR_MYCN_vs_CR01401_BAR_IgG.MAPQ30_keepdupauto_hg38_peak_15848	chr2	71276221	71278143	+	471	NA	Intergenic	Intergenic	-50079	NM_020459	400961	Hs.416735	NM_020459	ENSG00000124374	PAIP2B	-	poly(A) binding protein interacting protein 2B	protein-coding
diff_peaks_CR01403_BAR_MYCN_vs_CR01401_BAR_IgG.MAPQ30_keepdupauto_hg38_peak_19582	chr3	49802315	49803897	+	471	NA	promoter-TSS (NM_001366281)	promoter-TSS (NM_001366281)	-155	NM_203370	389119	Hs.86674	NM_203370	ENSG00000185614	INKA1	C3orf54|FAM212A	inka box actin regulator 1	protein-coding
diff_peaks_CR01403_BAR_MYCN_vs_CR01401_BAR_IgG.MAPQ30_keepdupauto_hg38_peak_10506	chr16	54928499	54931685	+	471	NA	promoter-TSS (NR_034105)	promoter-TSS (NR_034105)	-773	NM_005853	10265	Hs.435730	NM_005853	ENSG00000176842	IRX5	HMMS|IRX-2a|IRXB2	iroquois homeobox 5	protein-coding
diff_peaks_CR01403_BAR_MYCN_vs_CR01401_BAR_IgG.MAPQ30_keepdupauto_hg38_peak_16598	chr2	183123314	183125664	+	470	NA	promoter-TSS (NM_138285)	promoter-TSS (NM_138285)	46	NM_138285	129401	Hs.180591	NM_138285	ENSG00000163002	NUP35	MP-44|MP44|NP44|NUP53	nucleoporin 35	protein-coding
diff_peaks_CR01403_BAR_MYCN_vs_CR01401_BAR_IgG.MAPQ30_keepdupauto_hg38_peak_12547	chr17	80034690	80037508	+	470	NA	promoter-TSS (NM_019020)	promoter-TSS (NM_019020)	-227	NM_019020	125058	Hs.369819	NM_019020	ENSG00000167291	TBC1D16	-	TBC1 domain family member 16	protein-coding
diff_peaks_CR01403_BAR_MYCN_vs_CR01401_BAR_IgG.MAPQ30_keepdupauto_hg38_peak_23211	chr5	154682486	154683580	+	470	NA	promoter-TSS (NM_001367713)	promoter-TSS (NM_001367713)	54	NM_001367714	23367	Hs.292078	NM_015315	ENSG00000155506	LARP1	LARP	La ribonucleoprotein domain family member 1	protein-coding
diff_peaks_CR01403_BAR_MYCN_vs_CR01401_BAR_IgG.MAPQ30_keepdupauto_hg38_peak_17721	chr20	47501135	47502230	+	470	NA	promoter-TSS (NM_006534)	promoter-TSS (NM_006534)	-205	NM_001174088	8202	Hs.592142	NM_006534	ENSG00000124151	NCOA3	ACTR|AIB-1|AIB1|CAGH16|CTG26|KAT13B|RAC3|SRC-3|SRC3|TNRC14|TNRC16|TRAM-1|bHLHe42|pCIP	nuclear receptor coactivator 3	protein-coding
diff_peaks_CR01403_BAR_MYCN_vs_CR01401_BAR_IgG.MAPQ30_keepdupauto_hg38_peak_7150	chr12	123364959	123366145	+	470	NA	promoter-TSS (NR_107039)	promoter-TSS (NR_107039)	604	NR_157806	112268105	Hs.7012	NR_157805		SBNO1-AS1	-	SBNO1 antisense RNA 1	ncRNA
diff_peaks_CR01403_BAR_MYCN_vs_CR01401_BAR_IgG.MAPQ30_keepdupauto_hg38_peak_4695	chr11	47185588	47188255	+	470	NA	promoter-TSS (NM_001184974)	promoter-TSS (NM_001184974)	-487	NM_001184974	29763	Hs.334639	NM_016223	ENSG00000165912	PACSIN3	SDPIII	protein kinase C and casein kinase substrate in neurons 3	protein-coding
diff_peaks_CR01403_BAR_MYCN_vs_CR01401_BAR_IgG.MAPQ30_keepdupauto_hg38_peak_25164	chr7	16644872	16646993	+	469	NA	promoter-TSS (NM_001159767)	promoter-TSS (NM_001159767)	-178	NM_020319	57037	Hs.157378	NM_020319	ENSG00000106524	ANKMY2	ZMYND20	ankyrin repeat and MYND domain containing 2	protein-coding
diff_peaks_CR01403_BAR_MYCN_vs_CR01401_BAR_IgG.MAPQ30_keepdupauto_hg38_peak_10033	chr16	3151740	3153012	+	469	NA	Intergenic	Intergenic	8085	NR_132322	197350	Hs.434132	NR_132322	ENSG00000228146	CASP16P	CASP16	caspase 16, pseudogene	pseudo
diff_peaks_CR01403_BAR_MYCN_vs_CR01401_BAR_IgG.MAPQ30_keepdupauto_hg38_peak_15975	chr2	86105351	86106930	+	468	NA	promoter-TSS (NM_017952)	promoter-TSS (NM_017952)	-95	NM_017952	55037	Hs.323489	NM_017952	ENSG00000132300	PTCD3	MRP-S39	pentatricopeptide repeat domain 3	protein-coding
diff_peaks_CR01403_BAR_MYCN_vs_CR01401_BAR_IgG.MAPQ30_keepdupauto_hg38_peak_11720	chr17	42387562	42389594	+	467	NA	promoter-TSS (NM_139276)	promoter-TSS (NM_139276)	-83	NM_139276	6774	Hs.463059	NM_003150	ENSG00000168610	STAT3	ADMIO|ADMIO1|APRF|HIES	signal transducer and activator of transcription 3	protein-coding
diff_peaks_CR01403_BAR_MYCN_vs_CR01401_BAR_IgG.MAPQ30_keepdupauto_hg38_peak_3758	chr10	102713219	102715682	+	465	NA	promoter-TSS (NR_146992)	promoter-TSS (NR_146992)	-53	NM_004311	403	Hs.182215	NM_004311	ENSG00000138175	ARL3	ARFL3|JBTS35|RP83	ADP ribosylation factor like GTPase 3	protein-coding
diff_peaks_CR01403_BAR_MYCN_vs_CR01401_BAR_IgG.MAPQ30_keepdupauto_hg38_peak_3431	chr10	78029636	78030372	+	464	NA	promoter-TSS (NM_007055)	promoter-TSS (NM_007055)	-489	NM_007055	11128	Hs.436896	NM_007055	ENSG00000148606	POLR3A	ADDH|HLD7|RPC1|RPC155|WDRTS|hRPC155	RNA polymerase III subunit A	protein-coding
diff_peaks_CR01403_BAR_MYCN_vs_CR01401_BAR_IgG.MAPQ30_keepdupauto_hg38_peak_1584	chr1	154999096	155002519	+	464	NA	Intergenic	CpG	-1823	NR_045515	51043	Hs.729279	NM_001252406	ENSG00000160685	ZBTB7B	CKROX|THPOK|ZBTB15|ZFP-67|ZFP67|ZNF857B|c-KROX|hcKROX	zinc finger and BTB domain containing 7B	protein-coding
diff_peaks_CR01403_BAR_MYCN_vs_CR01401_BAR_IgG.MAPQ30_keepdupauto_hg38_peak_27514	chr8	140510388	140512773	+	462	NA	promoter-TSS (NR_040712)	promoter-TSS (NR_040712)	258	NM_017444	54108	Hs.279704	NM_017444	ENSG00000104472	CHRAC1	CHARC1|CHARC15|CHRAC-1|CHRAC-15|CHRAC15|YCL1	chromatin accessibility complex subunit 1	protein-coding
diff_peaks_CR01403_BAR_MYCN_vs_CR01401_BAR_IgG.MAPQ30_keepdupauto_hg38_peak_5237	chr11	73875817	73877762	+	462	NA	promoter-TSS (NM_001267806)	promoter-TSS (NM_001267806)	57	NM_016565	51287	Hs.475387	NM_016565	ENSG00000181924	COA4	CHCHD8|CMC3|E2IG2	cytochrome c oxidase assembly factor 4 homolog	protein-coding
diff_peaks_CR01403_BAR_MYCN_vs_CR01401_BAR_IgG.MAPQ30_keepdupauto_hg38_peak_19902	chr3	101573472	101575148	+	462	NA	intron (NR_135231, intron 1 of 2)	CpG	130	NM_020357	57092	Hs.732633	NM_020357	ENSG00000081154	PCNP	-	PEST proteolytic signal containing nuclear protein	protein-coding
diff_peaks_CR01403_BAR_MYCN_vs_CR01401_BAR_IgG.MAPQ30_keepdupauto_hg38_peak_16988	chr2	227717406	227718379	+	462	NA	intron (NM_001371413, intron 1 of 6)	CpG	136	NM_025243	80704	Hs.221597	NM_025243	ENSG00000135917	SLC19A3	BBGD|THMD2|THTR2	solute carrier family 19 member 3	protein-coding
diff_peaks_CR01403_BAR_MYCN_vs_CR01401_BAR_IgG.MAPQ30_keepdupauto_hg38_peak_4921	chr11	64877783	64879414	+	461	NA	promoter-TSS (NM_006795)	promoter-TSS (NM_006795)	11	NR_162101	113218486		NR_162101		MIR10392	-	microRNA 10392	ncRNA
diff_peaks_CR01403_BAR_MYCN_vs_CR01401_BAR_IgG.MAPQ30_keepdupauto_hg38_peak_22063	chr5	6632655	6634601	+	460	NA	promoter-TSS (NR_037947)	promoter-TSS (NR_037947)	188	NR_136739	6715	Hs.552	NM_001047	ENSG00000145545	SRD5A1	S5AR 1	steroid 5 alpha-reductase 1	protein-coding
diff_peaks_CR01403_BAR_MYCN_vs_CR01401_BAR_IgG.MAPQ30_keepdupauto_hg38_peak_23574	chr5	180070922	180072641	+	459	NA	promoter-TSS (NM_018434)	promoter-TSS (NM_018434)	-22	NM_018434	55819	Hs.484363	NM_018434	ENSG00000113269	RNF130	G1RZFP|GOLIATH|GP	ring finger protein 130	protein-coding
diff_peaks_CR01403_BAR_MYCN_vs_CR01401_BAR_IgG.MAPQ30_keepdupauto_hg38_peak_28249	chr9	99819355	99824730	+	459	NA	5' UTR (NM_173199, exon 1 of 5)	5' UTR (NM_173199, exon 1 of 5)	157	NM_006981	8013	Hs.279522	NM_006981	ENSG00000119508	NR4A3	CHN|CSMF|MINOR|NOR1|TEC	nuclear receptor subfamily 4 group A member 3	protein-coding
diff_peaks_CR01403_BAR_MYCN_vs_CR01401_BAR_IgG.MAPQ30_keepdupauto_hg38_peak_4967	chr11	65540286	65541034	+	459	NA	intron (NM_001130144, intron 21 of 27)	CpG-4461	15577	NM_020680	57410	Hs.238839	NM_020680	ENSG00000142186	SCYL1	GKLP|HT019|NKTL|NTKL|P105|SCAR21|TAPK|TEIF|TRAP	SCY1 like pseudokinase 1	protein-coding
diff_peaks_CR01403_BAR_MYCN_vs_CR01401_BAR_IgG.MAPQ30_keepdupauto_hg38_peak_26154	chr7	134986252	134987299	+	459	NA	5' UTR (NM_001367817, exon 1 of 5)	5' UTR (NM_001367817, exon 1 of 5)	267	NM_001367814	340351	Hs.648616	NM_178563	ENSG00000146856	AGBL3	CCP3	ATP/GTP binding protein like 3	protein-coding
diff_peaks_CR01403_BAR_MYCN_vs_CR01401_BAR_IgG.MAPQ30_keepdupauto_hg38_peak_29617	chrX	155026541	155027782	+	459	NA	intron (NM_023934, intron 1 of 4)	CpG	317	NM_023934	65991	Hs.356050	NM_023934	ENSG00000165775	FUNDC2	DC44|HCBP6|HCC3|PD03104	FUN14 domain containing 2	protein-coding
diff_peaks_CR01403_BAR_MYCN_vs_CR01401_BAR_IgG.MAPQ30_keepdupauto_hg38_peak_6282	chr12	49060105	49061894	+	459	NA	Intergenic	Intergenic	-5675	NM_003482	8085	Hs.731384	NM_003482	ENSG00000167548	KMT2D	AAD10|ALR|CAGL114|KABUK1|KMS|MLL2|MLL4|TNRC21	lysine methyltransferase 2D	protein-coding
diff_peaks_CR01403_BAR_MYCN_vs_CR01401_BAR_IgG.MAPQ30_keepdupauto_hg38_peak_20230	chr3	134484981	134487475	+	459	NA	promoter-TSS (NM_001242374)	promoter-TSS (NM_001242374)	55	NM_001353119	80254	Hs.443301	NM_025180	ENSG00000182923	CEP63	SCKL6	centrosomal protein 63	protein-coding
diff_peaks_CR01403_BAR_MYCN_vs_CR01401_BAR_IgG.MAPQ30_keepdupauto_hg38_peak_9591	chr15	75738434	75739443	+	459	NA	non-coding (NR_024595, exon 2 of 5)	non-coding (NR_024595, exon 2 of 5)	1139	NR_024595	100128285	Hs.604066	NR_024595		DNM1P35	DNM1DN8-2|DNM1DN8.2|DNM1DN8@|FKSG88	dynamin 1 pseudogene 35	pseudo
diff_peaks_CR01403_BAR_MYCN_vs_CR01401_BAR_IgG.MAPQ30_keepdupauto_hg38_peak_25412	chr7	43925775	43927301	+	459	NA	promoter-TSS (NM_001077664)	promoter-TSS (NM_001077664)	102	NM_015983	51619	Hs.19196	NM_015983	ENSG00000078967	UBE2D4	HBUCE1	ubiquitin conjugating enzyme E2 D4 (putative)	protein-coding
diff_peaks_CR01403_BAR_MYCN_vs_CR01401_BAR_IgG.MAPQ30_keepdupauto_hg38_peak_21792	chr4	165111992	165113648	+	459	NA	promoter-TSS (NM_001100389)	promoter-TSS (NM_001100389)	40	NM_001100389	201931	Hs.704511	NM_152681	ENSG00000170088	TMEM192	-	transmembrane protein 192	protein-coding
diff_peaks_CR01403_BAR_MYCN_vs_CR01401_BAR_IgG.MAPQ30_keepdupauto_hg38_peak_26104	chr7	130440313	130441705	+	459	NA	promoter-TSS (NM_001257160)	promoter-TSS (NM_001257160)	7	NR_046443	95681	Hs.368315	NM_018718	ENSG00000106477	CEP41	JBTS15|TSGA14	centrosomal protein 41	protein-coding
diff_peaks_CR01403_BAR_MYCN_vs_CR01401_BAR_IgG.MAPQ30_keepdupauto_hg38_peak_7589	chr13	49997014	49998391	+	459	NA	5' UTR (NM_213590, exon 1 of 2)	5' UTR (NM_213590, exon 1 of 2)	660	NM_001007278	10206	Hs.436922	NM_005798	ENSG00000204977	TRIM13	CAR|DLEU5|LEU5|RFP2|RNF77	tripartite motif containing 13	protein-coding
diff_peaks_CR01403_BAR_MYCN_vs_CR01401_BAR_IgG.MAPQ30_keepdupauto_hg38_peak_8298	chr14	64986606	64987520	+	459	NA	exon (NM_002028, exon 1 of 12)	exon (NM_002028, exon 1 of 12)	168	NM_002028	2342	Hs.325531	NM_002028	ENSG00000257365	FNTB	FPTB	farnesyltransferase, CAAX box, beta	protein-coding
diff_peaks_CR01403_BAR_MYCN_vs_CR01401_BAR_IgG.MAPQ30_keepdupauto_hg38_peak_23519	chr5	177453867	177457112	+	459	NA	exon (NM_001174102, exon 2 of 3)	exon (NM_001174102, exon 2 of 3)	6937	NM_001364152	1627	Hs.130316	NM_004395	ENSG00000113758	DBN1	D0S117E	drebrin 1	protein-coding
diff_peaks_CR01403_BAR_MYCN_vs_CR01401_BAR_IgG.MAPQ30_keepdupauto_hg38_peak_27346	chr8	102805841	102808546	+	459	NA	non-coding (NR_149020, exon 1 of 2)	non-coding (NR_149020, exon 1 of 2)	371	NR_149020	401472		NR_149020		GASAL1	GASL1	growth arrest associated lncRNA 1	ncRNA
diff_peaks_CR01403_BAR_MYCN_vs_CR01401_BAR_IgG.MAPQ30_keepdupauto_hg38_peak_11611	chr17	39401248	39402862	+	459	NA	promoter-TSS (NM_032875)	promoter-TSS (NM_032875)	-429	NM_001184906	84961	Hs.462946	NM_032875	ENSG00000108306	FBXL20	Fbl2|Fbl20	F-box and leucine rich repeat protein 20	protein-coding
diff_peaks_CR01403_BAR_MYCN_vs_CR01401_BAR_IgG.MAPQ30_keepdupauto_hg38_peak_11471	chr17	31548273	31550892	+	458	NA	Intergenic	(CCCCGT)n|Simple_repeat|Simple_repeat	-10414	NR_029710	406968		NR_029710	ENSG00000207614	MIR193A	MIRN193|MIRN193A|mir-193a	microRNA 193a	ncRNA
diff_peaks_CR01403_BAR_MYCN_vs_CR01401_BAR_IgG.MAPQ30_keepdupauto_hg38_peak_13616	chr19	10568186	10570047	+	458	NA	promoter-TSS (NM_079421)	promoter-TSS (NM_079421)	-137	NM_001800	1032	Hs.435051	NM_001800	ENSG00000129355	CDKN2D	INK4D|p19|p19-INK4D	cyclin dependent kinase inhibitor 2D	protein-coding
diff_peaks_CR01403_BAR_MYCN_vs_CR01401_BAR_IgG.MAPQ30_keepdupauto_hg38_peak_16042	chr2	99180824	99181981	+	458	NA	promoter-TSS (NM_138798)	promoter-TSS (NM_138798)	218	NM_145212	51263	Hs.346736	NM_016503	ENSG00000185414	MRPL30	L28MT|L30MT|MRP-L28|MRP-L30|MRPL28|MRPL28M|RPML28	mitochondrial ribosomal protein L30	protein-coding
diff_peaks_CR01403_BAR_MYCN_vs_CR01401_BAR_IgG.MAPQ30_keepdupauto_hg38_peak_4848	chr11	62727075	62729072	+	458	NA	promoter-TSS (NR_037946)	promoter-TSS (NR_037946)	0	NM_001318812	283237	Hs.31704	NM_173810	ENSG00000162222	TTC9C	-	tetratricopeptide repeat domain 9C	protein-coding
diff_peaks_CR01403_BAR_MYCN_vs_CR01401_BAR_IgG.MAPQ30_keepdupauto_hg38_peak_1820	chr1	168225251	168226426	+	458	NA	promoter-TSS (NM_199344)	promoter-TSS (NM_199344)	-166	NM_199344	375035	Hs.645435	NM_199344	ENSG00000213064	SFT2D2	UNQ512|dJ747L4.C1.2	SFT2 domain containing 2	protein-coding
diff_peaks_CR01403_BAR_MYCN_vs_CR01401_BAR_IgG.MAPQ30_keepdupauto_hg38_peak_24054	chr6	31664572	31666296	+	458	NA	promoter-TSS (NM_033177).4	promoter-TSS (NM_033177).4	196	NM_001199240	7918	Hs.247478	NM_033177	ENSG00000204438	GPANK1	ANKRD59|BAT4|D6S54E|G5|GPATCH10	G-patch domain and ankyrin repeats 1	protein-coding
diff_peaks_CR01403_BAR_MYCN_vs_CR01401_BAR_IgG.MAPQ30_keepdupauto_hg38_peak_10263	chr16	22205448	22207357	+	458	NA	5' UTR (NM_013302, exon 1 of 18).2	5' UTR (NM_013302, exon 1 of 18).2	124	NM_013302	29904	Hs.498892	NM_013302	ENSG00000103319	EEF2K	CaMKIII|HSU93850|eEF-2K	eukaryotic elongation factor 2 kinase	protein-coding
diff_peaks_CR01403_BAR_MYCN_vs_CR01401_BAR_IgG.MAPQ30_keepdupauto_hg38_peak_11137	chr17	7393955	7395457	+	458	NA	promoter-TSS (NM_020360)	promoter-TSS (NM_020360)	-181	NM_001369422	57048	Hs.534591	NM_020360	ENSG00000187838	PLSCR3	-	phospholipid scramblase 3	protein-coding
diff_peaks_CR01403_BAR_MYCN_vs_CR01401_BAR_IgG.MAPQ30_keepdupauto_hg38_peak_23522	chr5	177495765	177498640	+	457	NA	intron (NR_103804, intron 1 of 12)	CpG	402	NM_203352	9260	Hs.533040	NM_005451	ENSG00000196923	PDLIM7	LMP1|LMP3	PDZ and LIM domain 7	protein-coding
diff_peaks_CR01403_BAR_MYCN_vs_CR01401_BAR_IgG.MAPQ30_keepdupauto_hg38_peak_1322	chr1	111738320	111740781	+	457	NA	promoter-TSS (NR_038951)	promoter-TSS (NR_038951)	-155	NM_019099	55924	Hs.193406	NM_019099	ENSG00000197852	INKA2	C1orf183|FAM212B	inka box actin regulator 2	protein-coding
diff_peaks_CR01403_BAR_MYCN_vs_CR01401_BAR_IgG.MAPQ30_keepdupauto_hg38_peak_26260	chr7	148940187	148942606	+	457	NA	promoter-TSS (NR_001571)	promoter-TSS (NR_001571)	-92	NR_001571	6090		NR_001571		RNY5	Y5|hY5	RNA, Ro60-associated Y5	ncRNA
diff_peaks_CR01403_BAR_MYCN_vs_CR01401_BAR_IgG.MAPQ30_keepdupauto_hg38_peak_12074	chr17	57780841	57784333	+	457	NA	Intergenic	AluSg|SINE|Alu	-37288	NM_001282544	101927581	Hs.540784	NM_001282544	ENSG00000166329	CCDC182	-	coiled-coil domain containing 182	protein-coding
diff_peaks_CR01403_BAR_MYCN_vs_CR01401_BAR_IgG.MAPQ30_keepdupauto_hg38_peak_27951	chr9	38619315	38623079	+	457	NA	promoter-TSS (NM_147195)	promoter-TSS (NM_147195)	109	NR_027294	158228	Hs.632652	NR_027294		FAM201A	C9orf122	family with sequence similarity 201 member A	ncRNA
diff_peaks_CR01403_BAR_MYCN_vs_CR01401_BAR_IgG.MAPQ30_keepdupauto_hg38_peak_21594	chr4	140237500	140238950	+	457	NA	Intergenic	Intergenic	-19083	NM_032547	60592	Hs.480815	NM_032547	ENSG00000153130	SCOC	HRIHFB2072|SCOCO|UNC-69	short coiled-coil protein	protein-coding
diff_peaks_CR01403_BAR_MYCN_vs_CR01401_BAR_IgG.MAPQ30_keepdupauto_hg38_peak_2233	chr1	213014983	213016140	+	457	NA	promoter-TSS (NM_001300755)	promoter-TSS (NM_001300755)	-52	NM_001300755	90806	Hs.157078	NM_144567	ENSG00000174606	ANGEL2	Ccr4d|KIAA0759L	angel homolog 2	protein-coding
diff_peaks_CR01403_BAR_MYCN_vs_CR01401_BAR_IgG.MAPQ30_keepdupauto_hg38_peak_6474	chr12	56151695	56152980	+	457	NA	promoter-TSS (NM_001199629)	promoter-TSS (NM_001199629)	-250	NM_002475	140465	Hs.632731	NM_002475	ENSG00000196465	MYL6B	MLC1SA	myosin light chain 6B	protein-coding
diff_peaks_CR01403_BAR_MYCN_vs_CR01401_BAR_IgG.MAPQ30_keepdupauto_hg38_peak_8815	chr14	104135124	104139133	+	457	NA	non-coding (NR_158217, exon 2 of 3)	non-coding (NR_158217, exon 2 of 3)	1501	NR_158217	105370708		NR_158217		LOC105370708	-	uncharacterized LOC105370708	ncRNA
diff_peaks_CR01403_BAR_MYCN_vs_CR01401_BAR_IgG.MAPQ30_keepdupauto_hg38_peak_15765	chr2	65055782	65057520	+	457	NA	intron (NR_134966, intron 1 of 5)	CpG	235	NM_001319101	23177	Hs.709257	NM_015147	ENSG00000011523	CEP68	KIAA0582	centrosomal protein 68	protein-coding
diff_peaks_CR01403_BAR_MYCN_vs_CR01401_BAR_IgG.MAPQ30_keepdupauto_hg38_peak_19616	chr3	51499386	51499999	+	457	NA	intron (NM_001349169, intron 1 of 25)	CpG	310	NM_001171904	9730	Hs.716623	NM_014703	ENSG00000145041	DCAF1	RIP|VPRBP	DDB1 and CUL4 associated factor 1	protein-coding
diff_peaks_CR01403_BAR_MYCN_vs_CR01401_BAR_IgG.MAPQ30_keepdupauto_hg38_peak_18021	chr20	63657812	63659050	+	457	NA	non-coding (NR_037882, exon 1 of 38)	non-coding (NR_037882, exon 1 of 38)	621	NM_001283009	51750	Hs.745057	NM_016434	ENSG00000258366	RTEL1	C20orf41|DKCA4|DKCB5|NHL|PFBMFT3|RTEL	regulator of telomere elongation helicase 1	protein-coding
diff_peaks_CR01403_BAR_MYCN_vs_CR01401_BAR_IgG.MAPQ30_keepdupauto_hg38_peak_1815	chr1	167935043	167937771	+	457	NA	promoter-TSS (NM_001198957)	promoter-TSS (NM_001198957)	-152	NR_146230	55827	Hs.435741	NM_018442	ENSG00000143164	DCAF6	1200006M05Rik|ARCAP|IQWD1|MSTP055|NRIP|PC326	DDB1 and CUL4 associated factor 6	protein-coding
diff_peaks_CR01403_BAR_MYCN_vs_CR01401_BAR_IgG.MAPQ30_keepdupauto_hg38_peak_12503	chr17	78839564	78841517	+	456	NA	promoter-TSS (NM_001321291)	promoter-TSS (NM_001321291)	-13	NM_001321291	57602	Hs.464243	NM_025090	ENSG00000055483	USP36	DUB1	ubiquitin specific peptidase 36	protein-coding
diff_peaks_CR01403_BAR_MYCN_vs_CR01401_BAR_IgG.MAPQ30_keepdupauto_hg38_peak_16125	chr2	112541547	112543677	+	456	NA	promoter-TSS (NR_136321)	promoter-TSS (NR_136321)	-400	NR_136321	105373562	Hs.599548	NR_136321		LOC105373562	-	uncharacterized LOC105373562	ncRNA
diff_peaks_CR01403_BAR_MYCN_vs_CR01401_BAR_IgG.MAPQ30_keepdupauto_hg38_peak_23553	chr5	179436053	179439233	+	456	NA	Intergenic	Intergenic	79068	NR_149047	100128340	Hs.710582	NR_149047		LOC100128340	-	uncharacterized LOC100128340	ncRNA
diff_peaks_CR01403_BAR_MYCN_vs_CR01401_BAR_IgG.MAPQ30_keepdupauto_hg38_peak_9136	chr15	41620695	41622431	+	456	NA	Intergenic	CpG	-38849	NM_001164273	23269	Hs.187569	NM_001080541	ENSG00000174197	MGA	MAD5|MXD5	MAX dimerization protein MGA	protein-coding
diff_peaks_CR01403_BAR_MYCN_vs_CR01401_BAR_IgG.MAPQ30_keepdupauto_hg38_peak_4227	chr11	2991658	2993176	+	456	NA	promoter-TSS (NM_005969)	promoter-TSS (NM_005969)	-88	NM_001369380	4676	Hs.731784	NM_005969	ENSG00000205531	NAP1L4	NAP1L4b|NAP2|NAP2L|hNAP2	nucleosome assembly protein 1 like 4	protein-coding
diff_peaks_CR01403_BAR_MYCN_vs_CR01401_BAR_IgG.MAPQ30_keepdupauto_hg38_peak_3734	chr10	102152384	102153801	+	456	NA	intron (NM_001284388, intron 1 of 12)	MIRb|SINE|MIR	703	NM_004741	9221	Hs.523238	NM_004741	ENSG00000166197	NOLC1	NOPP130|NOPP140|NS5ATP13|P130	nucleolar and coiled-body phosphoprotein 1	protein-coding
diff_peaks_CR01403_BAR_MYCN_vs_CR01401_BAR_IgG.MAPQ30_keepdupauto_hg38_peak_26259	chr7	148883217	148885281	+	456	NA	promoter-TSS (NM_001203248)	promoter-TSS (NM_001203248)	42	NM_001203248	2146	Hs.444082	NM_004456	ENSG00000106462	EZH2	ENX-1|ENX1|EZH2b|KMT6|KMT6A|WVS|WVS2	enhancer of zeste 2 polycomb repressive complex 2 subunit	protein-coding
diff_peaks_CR01403_BAR_MYCN_vs_CR01401_BAR_IgG.MAPQ30_keepdupauto_hg38_peak_9205	chr15	47183875	47185565	+	454	NA	intron (NM_001198999, intron 1 of 19)	CpG	631	NM_001198999	80031	Hs.511265	NM_020858	ENSG00000137872	SEMA6D	-	semaphorin 6D	protein-coding
diff_peaks_CR01403_BAR_MYCN_vs_CR01401_BAR_IgG.MAPQ30_keepdupauto_hg38_peak_2830	chr10	14959062	14961225	+	452	NA	intron (NR_147060, intron 1 of 2)	MIR3|SINE|MIR	755	NR_147060	644890	Hs.257249	NM_001080836	ENSG00000197889	MEIG1	SPATA39|bA2K17.3	meiosis/spermiogenesis associated 1	protein-coding
diff_peaks_CR01403_BAR_MYCN_vs_CR01401_BAR_IgG.MAPQ30_keepdupauto_hg38_peak_27779	chr9	21802121	21803948	+	451	NA	intron (NM_002451, intron 1 of 7)	(AC)n|Simple_repeat|Simple_repeat	398	NM_002451	4507	Hs.193268	NM_002451	ENSG00000099810	MTAP	BDMF|DMSFH|DMSMFH|HEL-249|LGMBF|MSAP|c86fus	methylthioadenosine phosphorylase	protein-coding
diff_peaks_CR01403_BAR_MYCN_vs_CR01401_BAR_IgG.MAPQ30_keepdupauto_hg38_peak_14344	chr19	45423428	45424734	+	451	NA	promoter-TSS (NM_001369415)	promoter-TSS (NM_001369415)	-164	NM_001369418	2067	Hs.435981	NM_001983	ENSG00000012061	ERCC1	COFS4|RAD10|UV20	ERCC excision repair 1, endonuclease non-catalytic subunit	protein-coding
diff_peaks_CR01403_BAR_MYCN_vs_CR01401_BAR_IgG.MAPQ30_keepdupauto_hg38_peak_8556	chr14	90331308	90332370	+	449	NA	intron (NM_017970, intron 1 of 13)	CpG	102	NM_017970	55051	Hs.528131	NM_017970	ENSG00000119720	NRDE2	C14orf102	NRDE-2, necessary for RNA interference, domain containing	protein-coding
diff_peaks_CR01403_BAR_MYCN_vs_CR01401_BAR_IgG.MAPQ30_keepdupauto_hg38_peak_611	chr1	42680460	42684450	+	449	NA	promoter-TSS (NM_004559)	promoter-TSS (NM_004559)	37	NM_004559	4904	Hs.473583	NM_004559	ENSG00000065978	YBX1	BP-8|CBF-A|CSDA2|CSDB|DBPB|EFI-A|MDR-NF1|NSEP-1|NSEP1|YB-1|YB1	Y-box binding protein 1	protein-coding
diff_peaks_CR01403_BAR_MYCN_vs_CR01401_BAR_IgG.MAPQ30_keepdupauto_hg38_peak_13795	chr19	15378371	15380453	+	449	NA	TTS (NR_111971)	TTS (NR_111971)	375	NM_005858	10270	Hs.594496	NM_005858	ENSG00000105127	AKAP8	AKAP 95|AKAP-8|AKAP-95|AKAP95	A-kinase anchoring protein 8	protein-coding
diff_peaks_CR01403_BAR_MYCN_vs_CR01401_BAR_IgG.MAPQ30_keepdupauto_hg38_peak_683	chr1	46130961	46133789	+	449	NA	promoter-TSS (NR_125987)	promoter-TSS (NR_125987)	254	NM_001328653	8503	Hs.655387	NM_003629	ENSG00000117461	PIK3R3	p55|p55-GAMMA|p55PIK	phosphoinositide-3-kinase regulatory subunit 3	protein-coding
diff_peaks_CR01403_BAR_MYCN_vs_CR01401_BAR_IgG.MAPQ30_keepdupauto_hg38_peak_14140	chr19	38004708	38005697	+	449	NA	intron (NM_015073, intron 1 of 21)	intron (NM_015073, intron 1 of 21)	97994	NM_015073	23094	Hs.655502	NM_015073	ENSG00000105738	SIPA1L3	CTRCT45|SPAL3|SPAR3	signal induced proliferation associated 1 like 3	protein-coding
diff_peaks_CR01403_BAR_MYCN_vs_CR01401_BAR_IgG.MAPQ30_keepdupauto_hg38_peak_17509	chr20	35619170	35620001	+	448	NA	exon (NM_003116, exon 10 of 12)	exon (NM_003116, exon 10 of 12)	3701	NM_001317931	6676	Hs.123159	NM_003116	ENSG00000061656	SPAG4	CT127|SUN4	sperm associated antigen 4	protein-coding
diff_peaks_CR01403_BAR_MYCN_vs_CR01401_BAR_IgG.MAPQ30_keepdupauto_hg38_peak_27674	chr9	4791657	4793625	+	448	NA	promoter-TSS (NM_001286699)	promoter-TSS (NM_001286699)	-193	NM_001286700	10171	Hs.194121	NM_005772	ENSG00000120158	RCL1	RNAC|RPCL1	RNA terminal phosphate cyclase like 1	protein-coding
diff_peaks_CR01403_BAR_MYCN_vs_CR01401_BAR_IgG.MAPQ30_keepdupauto_hg38_peak_3318	chr10	71318568	71320095	+	448	NA	promoter-TSS (NR_033413)	promoter-TSS (NR_033413)	72	NM_018344	55315	Hs.438419	NM_018344	ENSG00000198246	SLC29A3	ENT3|HCLAP|HJCD|PHID	solute carrier family 29 member 3	protein-coding
diff_peaks_CR01403_BAR_MYCN_vs_CR01401_BAR_IgG.MAPQ30_keepdupauto_hg38_peak_16918	chr2	219294438	219295455	+	448	NA	promoter-TSS (NR_029688)	promoter-TSS (NR_029688)	-746	NR_029688	406944		NR_029688	ENSG00000207647	MIR153-1	MIRN153-1|mir-153-1	microRNA 153-1	ncRNA
diff_peaks_CR01403_BAR_MYCN_vs_CR01401_BAR_IgG.MAPQ30_keepdupauto_hg38_peak_24603	chr6	98831945	98836209	+	448	NA	promoter-TSS (NM_005604)	promoter-TSS (NM_005604)	-497	NM_005604	5454	Hs.182505	NM_005604	ENSG00000184486	POU3F2	BRN2|N-Oct3|OCT7|OTF-7|OTF7|POUF3|brn-2|oct-7	POU class 3 homeobox 2	protein-coding
diff_peaks_CR01403_BAR_MYCN_vs_CR01401_BAR_IgG.MAPQ30_keepdupauto_hg38_peak_24001	chr6	28923021	28924625	+	448	NA	5' UTR (NM_006510, exon 1 of 8).2	5' UTR (NM_006510, exon 1 of 8).2	162	NM_006510	5987	Hs.440382	NM_006510	ENSG00000204713	TRIM27	RFP|RNF76	tripartite motif containing 27	protein-coding
diff_peaks_CR01403_BAR_MYCN_vs_CR01401_BAR_IgG.MAPQ30_keepdupauto_hg38_peak_12414	chr17	75978355	75980333	+	448	NA	promoter-TSS (NM_007292)	promoter-TSS (NM_007292)	104	NM_001113324	100134934	Hs.593566	NM_001113324	ENSG00000257949	TEN1	C17orf106	TEN1 subunit of CST complex	protein-coding
diff_peaks_CR01403_BAR_MYCN_vs_CR01401_BAR_IgG.MAPQ30_keepdupauto_hg38_peak_1916	chr1	180501518	180503622	+	447	NA	promoter-TSS (NM_032360)	promoter-TSS (NM_032360)	7	NM_032360	84320	Hs.200051	NM_032360	ENSG00000230124	ACBD6	-	acyl-CoA binding domain containing 6	protein-coding
diff_peaks_CR01403_BAR_MYCN_vs_CR01401_BAR_IgG.MAPQ30_keepdupauto_hg38_peak_24414	chr6	53650965	53652788	+	447	NA	exon (NM_001003760, exon 3 of 3)	exon (NM_001003760, exon 3 of 3)	13880	NM_001003760	401265	Hs.131064	NM_001003760	ENSG00000124743	KLHL31	BKLHD6|KBTBD1|KLHL|bA345L23.2	kelch like family member 31	protein-coding
diff_peaks_CR01403_BAR_MYCN_vs_CR01401_BAR_IgG.MAPQ30_keepdupauto_hg38_peak_17309	chr20	9837618	9839066	+	446	NA	intron (NM_020341, intron 1 of 10)	intron (NM_020341, intron 1 of 10)	734	NM_020341	57144	Hs.32539	NM_020341	ENSG00000101349	PAK5	PAK7	p21 (RAC1) activated kinase 5	protein-coding
diff_peaks_CR01403_BAR_MYCN_vs_CR01401_BAR_IgG.MAPQ30_keepdupauto_hg38_peak_10647	chr16	67561700	67564332	+	446	NA	promoter-TSS (NR_158165)	promoter-TSS (NR_158165)	490	NM_006565	10664	Hs.368367	NM_006565	ENSG00000102974	CTCF	MRD21	CCCTC-binding factor	protein-coding
diff_peaks_CR01403_BAR_MYCN_vs_CR01401_BAR_IgG.MAPQ30_keepdupauto_hg38_peak_4849	chr11	62753882	62754595	+	446	NA	promoter-TSS (NM_001363108)	promoter-TSS (NM_001363108)	-78	NM_024784	79842	Hs.147554	NM_024784	ENSG00000185670	ZBTB3	-	zinc finger and BTB domain containing 3	protein-coding
diff_peaks_CR01403_BAR_MYCN_vs_CR01401_BAR_IgG.MAPQ30_keepdupauto_hg38_peak_8470	chr14	77320132	77322434	+	446	NA	promoter-TSS (NM_013382)	promoter-TSS (NM_013382)	247	NM_145870	2954	Hs.655292	NM_001513	ENSG00000100577	GSTZ1	GSTZ1-1|MAAI|MAAID|MAI	glutathione S-transferase zeta 1	protein-coding
diff_peaks_CR01403_BAR_MYCN_vs_CR01401_BAR_IgG.MAPQ30_keepdupauto_hg38_peak_6398	chr12	53321075	53322190	+	446	NA	promoter-TSS (NM_001173466)	promoter-TSS (NM_001173466)	-22	NM_001173466	8086	Hs.369144	NM_015665	ENSG00000094914	AAAS	AAA|AAASb|ADRACALA|ADRACALIN|ALADIN|GL003	aladin WD repeat nucleoporin	protein-coding
diff_peaks_CR01403_BAR_MYCN_vs_CR01401_BAR_IgG.MAPQ30_keepdupauto_hg38_peak_1656	chr1	156456347	156457972	+	446	NA	Intergenic	CpG	-27611	NR_135261	10485	Hs.380027	NM_006365	ENSG00000125462	C1orf61	CROC4	chromosome 1 open reading frame 61	protein-coding
diff_peaks_CR01403_BAR_MYCN_vs_CR01401_BAR_IgG.MAPQ30_keepdupauto_hg38_peak_18873	chr22	42079330	42080589	+	446	NA	promoter-TSS (NR_146717)	promoter-TSS (NR_146717)	10	NR_146717	91689	Hs.306083	NM_033318	ENSG00000183172	SMDT1	C22orf32|DDDD|EMRE	single-pass membrane protein with aspartate rich tail 1	protein-coding
diff_peaks_CR01403_BAR_MYCN_vs_CR01401_BAR_IgG.MAPQ30_keepdupauto_hg38_peak_14536	chr19	49533311	49534799	+	446	NA	intron (NM_020650, intron 2 of 6)	CpG	6052	NM_020650	57333	Hs.567550	NM_020650	ENSG00000142552	RCN3	RLP49	reticulocalbin 3	protein-coding
diff_peaks_CR01403_BAR_MYCN_vs_CR01401_BAR_IgG.MAPQ30_keepdupauto_hg38_peak_14050	chr19	34676654	34678310	+	445	NA	promoter-TSS (NM_001289189)	promoter-TSS (NM_001289189)	-157	NM_001012320	55900	Hs.436350	NM_018443	ENSG00000089335	ZNF302	HSD16|MST154|MSTP154|ZNF135L|ZNF140L|ZNF327	zinc finger protein 302	protein-coding
diff_peaks_CR01403_BAR_MYCN_vs_CR01401_BAR_IgG.MAPQ30_keepdupauto_hg38_peak_9100	chr15	40594007	40595354	+	445	NA	intron (NM_144508, intron 1 of 25)	CpG	431	NM_170589	57082	Hs.181855	NM_144508	ENSG00000137812	KNL1	AF15Q14|CASC5|CT29|D40|MCPH4|PPP1R55|Spc7|hKNL-1|hSpc105	kinetochore scaffold 1	protein-coding
diff_peaks_CR01403_BAR_MYCN_vs_CR01401_BAR_IgG.MAPQ30_keepdupauto_hg38_peak_22462	chr5	72106549	72111020	+	445	NA	intron (NM_005909, intron 1 of 6)	CpG	1309	NM_005909	4131	Hs.335079	NM_005909	ENSG00000131711	MAP1B	FUTSCH|MAP5|PPP1R102	microtubule associated protein 1B	protein-coding
diff_peaks_CR01403_BAR_MYCN_vs_CR01401_BAR_IgG.MAPQ30_keepdupauto_hg38_peak_11628	chr17	39958892	39959482	+	445	NA	Intergenic	Intergenic	-3817	NM_178171	284110	Hs.448873	NM_178171	ENSG00000167914	GSDMA	FKSG9|GSDM|GSDM1	gasdermin A	protein-coding
diff_peaks_CR01403_BAR_MYCN_vs_CR01401_BAR_IgG.MAPQ30_keepdupauto_hg38_peak_11201	chr17	8220048	8224337	+	445	NA	intron (NR_026951, intron 2 of 2)	intron (NR_026951, intron 2 of 2)	1851	NR_026951	284029	Hs.121692	NM_173621	ENSG00000178977	LINC00324	C17orf44|NCRNA00324	long intergenic non-protein coding RNA 324	ncRNA
diff_peaks_CR01403_BAR_MYCN_vs_CR01401_BAR_IgG.MAPQ30_keepdupauto_hg38_peak_1948	chr1	183416064	183418933	+	444	NA	intron (NM_015039, intron 1 of 10)	CpG	882	NM_015039	23057	Hs.497123	NM_015039	ENSG00000157064	NMNAT2	C1orf15|PNAT2	nicotinamide nucleotide adenylyltransferase 2	protein-coding
diff_peaks_CR01403_BAR_MYCN_vs_CR01401_BAR_IgG.MAPQ30_keepdupauto_hg38_peak_8996	chr15	34366299	34368284	+	444	NA	promoter-TSS (NM_153613)	promoter-TSS (NM_153613)	-95	NM_153613	254531	Hs.352614	NM_153613	ENSG00000176454	LPCAT4	AGPAT7|AYTL3|LPAAT-eta|LPEAT2	lysophosphatidylcholine acyltransferase 4	protein-coding
diff_peaks_CR01403_BAR_MYCN_vs_CR01401_BAR_IgG.MAPQ30_keepdupauto_hg38_peak_25885	chr7	101244176	101245586	+	444	NA	intron (NM_016068, intron 1 of 4)	CpG	200	NM_016068	51024	Hs.423968	NM_016068	ENSG00000214253	FIS1	CGI-135|TTC11	fission, mitochondrial 1	protein-coding
diff_peaks_CR01403_BAR_MYCN_vs_CR01401_BAR_IgG.MAPQ30_keepdupauto_hg38_peak_11958	chr17	50148343	50152772	+	444	NA	5' UTR (NM_032595, exon 1 of 10)	5' UTR (NM_032595, exon 1 of 10)	120	NM_032595	84687	Hs.514323	NM_032595	ENSG00000108819	PPP1R9B	PPP1R6|PPP1R9|SPINO|Spn	protein phosphatase 1 regulatory subunit 9B	protein-coding
diff_peaks_CR01403_BAR_MYCN_vs_CR01401_BAR_IgG.MAPQ30_keepdupauto_hg38_peak_874	chr1	57422086	57425207	+	444	NA	promoter-TSS (NM_001365793)	promoter-TSS (NM_001365793)	414	NM_001353986	1600	Hs.477370	NM_021080	ENSG00000173406	DAB1	SCA37	DAB adaptor protein 1	protein-coding
diff_peaks_CR01403_BAR_MYCN_vs_CR01401_BAR_IgG.MAPQ30_keepdupauto_hg38_peak_15846	chr2	71129581	71131364	+	444	NA	promoter-TSS (NM_005791)	promoter-TSS (NM_005791)	-162	NM_005791	10199	Hs.656208	NM_005791	ENSG00000124383	MPHOSPH10	CT90|MPP10|MPP10P|PPP1R106	M-phase phosphoprotein 10	protein-coding
diff_peaks_CR01403_BAR_MYCN_vs_CR01401_BAR_IgG.MAPQ30_keepdupauto_hg38_peak_17286	chr20	5749922	5751308	+	444	NA	intron (NM_152504, intron 1 of 2)	intron (NM_152504, intron 1 of 2)	214	NM_001303479	149840	Hs.529340	NM_152504	ENSG00000171984	SHLD1	C20orf196|RINN3	shieldin complex subunit 1	protein-coding
diff_peaks_CR01403_BAR_MYCN_vs_CR01401_BAR_IgG.MAPQ30_keepdupauto_hg38_peak_11691	chr17	41665418	41667414	+	444	NA	Intergenic	Intergenic	-22469	NM_005801	10209	Hs.150580	NM_005801	ENSG00000173812	EIF1	A121|EIF-1|EIF1A|ISO1|SUI1	eukaryotic translation initiation factor 1	protein-coding
diff_peaks_CR01403_BAR_MYCN_vs_CR01401_BAR_IgG.MAPQ30_keepdupauto_hg38_peak_8863	chr14	105299752	105301831	+	443	NA	promoter-TSS (NM_001243127)	promoter-TSS (NM_001243127)	17	NM_001243127	23241	Hs.525626	NM_015197	ENSG00000179364	PACS2	EIEE66|PACS-2|PACS1L	phosphofurin acidic cluster sorting protein 2	protein-coding
diff_peaks_CR01403_BAR_MYCN_vs_CR01401_BAR_IgG.MAPQ30_keepdupauto_hg38_peak_22779	chr5	118987624	118988927	+	443	NA	promoter-TSS (NM_001308081)	promoter-TSS (NM_001308081)	-55	NM_001308081	285605	Hs.655891	NM_173666	ENSG00000169570	DTWD2	-	DTW domain containing 2	protein-coding
diff_peaks_CR01403_BAR_MYCN_vs_CR01401_BAR_IgG.MAPQ30_keepdupauto_hg38_peak_26189	chr7	139340736	139341790	+	443	NA	promoter-TSS (NM_197964)	promoter-TSS (NM_197964)	-74	NM_197964	154791	Hs.718441	NM_197964	ENSG00000164898	FMC1	C7orf55|HSPC268	formation of mitochondrial complex V assembly factor 1 homolog	protein-coding
diff_peaks_CR01403_BAR_MYCN_vs_CR01401_BAR_IgG.MAPQ30_keepdupauto_hg38_peak_19150	chr3	9792210	9793598	+	443	NA	promoter-TSS (NM_001198780)	promoter-TSS (NM_001198780)	107	NM_006354	10474	Hs.386390	NM_006354	ENSG00000171148	TADA3	ADA3|NGG1|STAF54|TADA3L|hADA3	transcriptional adaptor 3	protein-coding
diff_peaks_CR01403_BAR_MYCN_vs_CR01401_BAR_IgG.MAPQ30_keepdupauto_hg38_peak_19206	chr3	12483849	12485316	+	443	NA	promoter-TSS (NM_001321279)	promoter-TSS (NM_001321279)	53	NM_001321279	80746	Hs.335550	NM_025265	ENSG00000154743	TSEN2	PCH2B|SEN2|SEN2L	tRNA splicing endonuclease subunit 2	protein-coding
diff_peaks_CR01403_BAR_MYCN_vs_CR01401_BAR_IgG.MAPQ30_keepdupauto_hg38_peak_23518	chr5	177445999	177448561	+	443	NA	intron (NM_001174101, intron 1 of 2)	CpG	466	NM_030567	80758	Hs.534492	NM_030567	ENSG00000131188	PRR7	-	proline rich 7, synaptic	protein-coding
diff_peaks_CR01403_BAR_MYCN_vs_CR01401_BAR_IgG.MAPQ30_keepdupauto_hg38_peak_14526	chr19	49442722	49443849	+	443	NA	Intergenic	CpG	-1758	NM_020309	57030	Hs.375616	NM_020309	ENSG00000104888	SLC17A7	BNPI|VGLUT1	solute carrier family 17 member 7	protein-coding
diff_peaks_CR01403_BAR_MYCN_vs_CR01401_BAR_IgG.MAPQ30_keepdupauto_hg38_peak_9410	chr15	67520882	67522472	+	443	NA	promoter-TSS (NR_040055)	promoter-TSS (NR_040055)	167	NR_040051	100506686	Hs.656245	NR_040051	ENSG00000259673	IQCH-AS1	-	IQCH antisense RNA 1	ncRNA
diff_peaks_CR01403_BAR_MYCN_vs_CR01401_BAR_IgG.MAPQ30_keepdupauto_hg38_peak_9948	chr16	1492541	1493763	+	443	NA	promoter-TSS (NM_016111)	promoter-TSS (NM_016111)	-208	NM_016111	9894	Hs.271044	NM_016111	ENSG00000100726	TELO2	CLK2|TEL2|YHFS	telomere maintenance 2	protein-coding
diff_peaks_CR01403_BAR_MYCN_vs_CR01401_BAR_IgG.MAPQ30_keepdupauto_hg38_peak_13320	chr19	1490142	1491123	+	443	NA	promoter-TSS (NM_138393)	promoter-TSS (NM_138393)	-182	NM_017573	54760	Hs.46884	NM_017573	ENSG00000115257	PCSK4	PC4|SPC5	proprotein convertase subtilisin/kexin type 4	protein-coding
diff_peaks_CR01403_BAR_MYCN_vs_CR01401_BAR_IgG.MAPQ30_keepdupauto_hg38_peak_5042	chr11	66479453	66480764	+	443	NA	promoter-TSS (NM_001256670)	promoter-TSS (NM_001256670)	141	NR_120586	101928069	Hs.523816	NR_120586	ENSG00000255517	LOC101928069	-	uncharacterized LOC101928069	ncRNA
diff_peaks_CR01403_BAR_MYCN_vs_CR01401_BAR_IgG.MAPQ30_keepdupauto_hg38_peak_9428	chr15	68277307	68279187	+	443	NA	5' UTR (NM_015322, exon 1 of 2)	5' UTR (NM_015322, exon 1 of 2)	502	NM_015322	10116	Hs.362733	NM_015322	ENSG00000169018	FEM1B	F1A-ALPHA|F1AA|FEM1-beta	fem-1 homolog B	protein-coding
diff_peaks_CR01403_BAR_MYCN_vs_CR01401_BAR_IgG.MAPQ30_keepdupauto_hg38_peak_3198	chr10	59905934	59907462	+	443	NA	promoter-TSS (NM_005436)	promoter-TSS (NM_005436)	-142	NM_005436	8030	Hs.591360	NM_005436	ENSG00000108091	CCDC6	D10S170|H4|PTC|TPC|TST1	coiled-coil domain containing 6	protein-coding
diff_peaks_CR01403_BAR_MYCN_vs_CR01401_BAR_IgG.MAPQ30_keepdupauto_hg38_peak_16599	chr2	184597408	184600371	+	443	NA	5' UTR (NM_194250, exon 1 of 4)	5' UTR (NM_194250, exon 1 of 4)	360	NM_194250	91752	Hs.159528	NM_194250	ENSG00000170396	ZNF804A	C2orf10	zinc finger protein 804A	protein-coding
diff_peaks_CR01403_BAR_MYCN_vs_CR01401_BAR_IgG.MAPQ30_keepdupauto_hg38_peak_17978	chr20	62641734	62643616	+	443	NA	intron (NM_016354, intron 1 of 11)	CpG	172	NM_016354	28231	Hs.235782	NM_016354	ENSG00000101187	SLCO4A1	OATP-E|OATP1|OATP4A1|OATPE|OATPRP1|POAT|SLC21A12	solute carrier organic anion transporter family member 4A1	protein-coding
diff_peaks_CR01403_BAR_MYCN_vs_CR01401_BAR_IgG.MAPQ30_keepdupauto_hg38_peak_7521	chr13	42271405	42273216	+	443	NA	intron (NM_016248, intron 1 of 12)	CpG	158	NM_016248	11215	Hs.105105	NM_016248	ENSG00000023516	AKAP11	AKAP-11|AKAP220|PPP1R44|PRKA11	A-kinase anchoring protein 11	protein-coding
diff_peaks_CR01403_BAR_MYCN_vs_CR01401_BAR_IgG.MAPQ30_keepdupauto_hg38_peak_16047	chr2	99489208	99491130	+	443	NA	promoter-TSS (NM_016316)	promoter-TSS (NM_016316)	-152	NR_135650	51455	Hs.443077	NM_016316	ENSG00000135945	REV1	AIBP80|REV1L	REV1 DNA directed polymerase	protein-coding
diff_peaks_CR01403_BAR_MYCN_vs_CR01401_BAR_IgG.MAPQ30_keepdupauto_hg38_peak_17981	chr20	62791203	62791839	+	442	NA	Intergenic	Intergenic	-4952	NR_136405	55257	Hs.443260	NM_018270	ENSG00000101189	MRGBP	C20orf20|Eaf7|MRG15BP|URCC4	MRG domain binding protein	protein-coding
diff_peaks_CR01403_BAR_MYCN_vs_CR01401_BAR_IgG.MAPQ30_keepdupauto_hg38_peak_21352	chr4	98995069	98997273	+	442	NA	intron (NM_015143, intron 1 of 10)	CpG	450	NM_015143	23173	Hs.480364	NM_015143	ENSG00000164024	METAP1	MAP1A|MetAP1A	methionyl aminopeptidase 1	protein-coding
diff_peaks_CR01403_BAR_MYCN_vs_CR01401_BAR_IgG.MAPQ30_keepdupauto_hg38_peak_8669	chr14	99603406	99605725	+	442	NA	promoter-TSS (NM_001144995)	promoter-TSS (NM_001144995)	27	NM_001329411	84439	Hs.131714	NM_032425	ENSG00000182218	HHIPL1	KIAA1822|UNQ9245	HHIP like 1	protein-coding
diff_peaks_CR01403_BAR_MYCN_vs_CR01401_BAR_IgG.MAPQ30_keepdupauto_hg38_peak_17488	chr20	34676398	34677831	+	442	NA	5' UTR (NM_080476, exon 1 of 12)	5' UTR (NM_080476, exon 1 of 12)	171	NM_080476	128869	Hs.253319	NM_080476	ENSG00000101464	PIGU	CDC91L1|GAB1	phosphatidylinositol glycan anchor biosynthesis class U	protein-coding
diff_peaks_CR01403_BAR_MYCN_vs_CR01401_BAR_IgG.MAPQ30_keepdupauto_hg38_peak_27348	chr8	102862701	102865700	+	442	NA	promoter-TSS (NM_148174)	promoter-TSS (NM_148174)	0	NM_015878	51582	Hs.459106	NM_015878	ENSG00000155096	AZIN1	AZI|AZI1|AZIA1|OAZI|OAZIN|ODC1L	antizyme inhibitor 1	protein-coding
diff_peaks_CR01403_BAR_MYCN_vs_CR01401_BAR_IgG.MAPQ30_keepdupauto_hg38_peak_27092	chr8	69832517	69835500	+	442	NA	promoter-TSS (NM_001146008)	promoter-TSS (NM_001146008)	-653	NM_001146008	81796	Hs.152460	NM_030958	ENSG00000137571	SLCO5A1	OATP-J|OATP-RP4|OATP5A1|OATPJ|OATPRP4|SLC21A15	solute carrier organic anion transporter family member 5A1	protein-coding
diff_peaks_CR01403_BAR_MYCN_vs_CR01401_BAR_IgG.MAPQ30_keepdupauto_hg38_peak_5758	chr11	125568936	125570166	+	441	NA	promoter-TSS (NM_004879)	promoter-TSS (NM_004879)	74	NM_004879	9538	Hs.643514	NM_004879	ENSG00000149547	EI24	EPG4|PIG8|TP53I8	EI24 autophagy associated transmembrane protein	protein-coding
diff_peaks_CR01403_BAR_MYCN_vs_CR01401_BAR_IgG.MAPQ30_keepdupauto_hg38_peak_11368	chr17	27455666	27457335	+	441	NA	promoter-TSS (NM_001367810)	promoter-TSS (NM_001367810)	52	NM_001367810	8844	Hs.133534	NM_014238	ENSG00000141068	KSR1	KSR|RSU2	kinase suppressor of ras 1	protein-coding
diff_peaks_CR01403_BAR_MYCN_vs_CR01401_BAR_IgG.MAPQ30_keepdupauto_hg38_peak_14805	chr19	58518322	58520310	+	441	NA	5' UTR (NM_001316978, exon 1 of 3)	5' UTR (NM_001316978, exon 1 of 3)	286	NM_032792	84878	Hs.515662	NM_032792	ENSG00000119574	ZBTB45	ZNF499	zinc finger and BTB domain containing 45	protein-coding
diff_peaks_CR01403_BAR_MYCN_vs_CR01401_BAR_IgG.MAPQ30_keepdupauto_hg38_peak_23170	chr5	150485054	150487172	+	441	NA	promoter-TSS (NR_105061)	promoter-TSS (NR_105061)	-121	NR_105061	102546298	Hs.570892	NR_105061	ENSG00000254333	NDST1-AS1	-	NDST1 antisense RNA 1	ncRNA
diff_peaks_CR01403_BAR_MYCN_vs_CR01401_BAR_IgG.MAPQ30_keepdupauto_hg38_peak_18419	chr22	20298819	20300383	+	441	NA	Intergenic	CpG	20459	NM_033257	85359	Hs.410965	NM_033257	ENSG00000128185	DGCR6L	DGCR6	DiGeorge syndrome critical region gene 6 like	protein-coding
diff_peaks_CR01403_BAR_MYCN_vs_CR01401_BAR_IgG.MAPQ30_keepdupauto_hg38_peak_16480	chr2	171893463	171894937	+	441	NA	promoter-TSS (NM_003705)	promoter-TSS (NM_003705)	44	NM_003705	8604	Hs.470608	NM_003705	ENSG00000115840	SLC25A12	AGC1|ARALAR|EIEE39	solute carrier family 25 member 12	protein-coding
diff_peaks_CR01403_BAR_MYCN_vs_CR01401_BAR_IgG.MAPQ30_keepdupauto_hg38_peak_12895	chr18	35267063	35268281	+	441	NA	5' UTR (NM_001166012, exon 2 of 5)	5' UTR (NM_001166012, exon 2 of 5)	22557	NM_001112734	100101467	Hs.619840	NM_001112734	ENSG00000186814	ZSCAN30	ZNF-WYM|ZNF397OS|ZNF917	zinc finger and SCAN domain containing 30	protein-coding
diff_peaks_CR01403_BAR_MYCN_vs_CR01401_BAR_IgG.MAPQ30_keepdupauto_hg38_peak_12488	chr17	78213767	78215377	+	441	NA	intron (NM_001168, intron 1 of 3)	intron (NM_001168, intron 1 of 3)	319	NM_001168	332	Hs.744872	NM_001168	ENSG00000089685	BIRC5	API4|EPR-1	baculoviral IAP repeat containing 5	protein-coding
diff_peaks_CR01403_BAR_MYCN_vs_CR01401_BAR_IgG.MAPQ30_keepdupauto_hg38_peak_5167	chr11	71927816	71929329	+	440	NA	promoter-TSS (NR_029192)	promoter-TSS (NR_029192)	-125	NR_029192	100133315	Hs.150324	NR_029192		LOC100133315	-	transient receptor potential cation channel, subfamily C, member 2-like	pseudo
diff_peaks_CR01403_BAR_MYCN_vs_CR01401_BAR_IgG.MAPQ30_keepdupauto_hg38_peak_26769	chr8	28092547	28093438	+	440	NA	promoter-TSS (NM_001284220)	promoter-TSS (NM_001284220)	-75	NM_001284226	55140	Hs.491336	NM_018091	ENSG00000134014	ELP3	KAT9	elongator acetyltransferase complex subunit 3	protein-coding
diff_peaks_CR01403_BAR_MYCN_vs_CR01401_BAR_IgG.MAPQ30_keepdupauto_hg38_peak_3699	chr10	100996956	100999656	+	438	NA	promoter-TSS (NM_001318099)	promoter-TSS (NM_001318099)	27	NM_001318099	84445	Hs.523221	NM_032429	ENSG00000107816	LZTS2	LAPSER1	leucine zipper tumor suppressor 2	protein-coding
diff_peaks_CR01403_BAR_MYCN_vs_CR01401_BAR_IgG.MAPQ30_keepdupauto_hg38_peak_14082	chr19	35868472	35870387	+	437	NA	intron (NM_001024807, intron 1 of 16)	CpG	984	NM_005166	333	Hs.74565	NM_005166	ENSG00000105290	APLP1	APLP	amyloid beta precursor like protein 1	protein-coding
diff_peaks_CR01403_BAR_MYCN_vs_CR01401_BAR_IgG.MAPQ30_keepdupauto_hg38_peak_2080	chr1	203861007	203862380	+	437	NA	promoter-TSS (NM_003094)	promoter-TSS (NM_003094)	94	NR_130746	6635	Hs.334612	NM_003094	ENSG00000182004	SNRPE	HYPT11|SME|Sm-E|snRNP-E	small nuclear ribonucleoprotein polypeptide E	protein-coding
diff_peaks_CR01403_BAR_MYCN_vs_CR01401_BAR_IgG.MAPQ30_keepdupauto_hg38_peak_12855	chr18	26225997	26228127	+	437	NA	non-coding (NR_121653, exon 1 of 16)	non-coding (NR_121653, exon 1 of 16)	617	NM_001293725	6875	Hs.369519	NM_005640	ENSG00000141384	TAF4B	SPGF13|TAF2C2|TAFII105	TATA-box binding protein associated factor 4b	protein-coding
diff_peaks_CR01403_BAR_MYCN_vs_CR01401_BAR_IgG.MAPQ30_keepdupauto_hg38_peak_2484	chr1	234477670	234479381	+	437	NA	exon (NM_005646, exon 1 of 30)	exon (NM_005646, exon 1 of 30)	654	NM_005646	6894	Hs.498115	NM_005646	ENSG00000059588	TARBP1	TRM3|TRMT3|TRP-185|TRP185	TAR (HIV-1) RNA binding protein 1	protein-coding
diff_peaks_CR01403_BAR_MYCN_vs_CR01401_BAR_IgG.MAPQ30_keepdupauto_hg38_peak_1644	chr1	156212484	156213794	+	437	NA	TTS (NM_001286184)	TTS (NM_001286184)	151	NM_001199662	100527963	Hs.530479	NM_001199661	ENSG00000260238	PMF1-BGLAP	PMF-1|PMF1	PMF1-BGLAP readthrough	protein-coding
diff_peaks_CR01403_BAR_MYCN_vs_CR01401_BAR_IgG.MAPQ30_keepdupauto_hg38_peak_18366	chr22	18022926	18025152	+	436	NA	intron (NM_015241, intron 1 of 31)	CpG	522	NM_015241	57553	Hs.528024	NM_015241	ENSG00000243156	MICAL3	MICAL-3	microtubule associated monooxygenase, calponin and LIM domain containing 3	protein-coding
diff_peaks_CR01403_BAR_MYCN_vs_CR01401_BAR_IgG.MAPQ30_keepdupauto_hg38_peak_25558	chr7	66920427	66921382	+	435	NA	promoter-TSS (NM_017994)	promoter-TSS (NM_017994)	-321	NM_017994	55069	Hs.488478	NM_017994	ENSG00000106609	TMEM248	C7orf42	transmembrane protein 248	protein-coding
diff_peaks_CR01403_BAR_MYCN_vs_CR01401_BAR_IgG.MAPQ30_keepdupauto_hg38_peak_19013	chr22	49011722	49013416	+	435	NA	Intergenic	Intergenic	145799	NR_038944	100128946	Hs.535676	NR_038944	ENSG00000205632	LINC01310	WI2-81516E3.1	long intergenic non-protein coding RNA 1310	ncRNA
diff_peaks_CR01403_BAR_MYCN_vs_CR01401_BAR_IgG.MAPQ30_keepdupauto_hg38_peak_24562	chr6	89145588	89147113	+	434	NA	exon (NM_001010853, exon 1 of 7)	exon (NM_001010853, exon 1 of 7)	295	NM_001010853	135293	Hs.356247	NM_001010853	ENSG00000146281	PM20D2	ACY1L2	peptidase M20 domain containing 2	protein-coding
diff_peaks_CR01403_BAR_MYCN_vs_CR01401_BAR_IgG.MAPQ30_keepdupauto_hg38_peak_678	chr1	45686159	45688681	+	434	NA	promoter-TSS (NM_016486)	promoter-TSS (NM_016486)	-761	NM_016486	51249	Hs.699548	NM_016486	ENSG00000159596	TMEM69	C1orf154	transmembrane protein 69	protein-coding
diff_peaks_CR01403_BAR_MYCN_vs_CR01401_BAR_IgG.MAPQ30_keepdupauto_hg38_peak_12177	chr17	63430417	63434420	+	434	NA	3' UTR (NM_001330421, exon 6 of 6)	3' UTR (NM_001330421, exon 6 of 6)	7849	NM_001330421	1534	Hs.355264	NM_001915	ENSG00000008283	CYB561	CYB561A1|FRRS2|ORTHYP2	cytochrome b561	protein-coding
diff_peaks_CR01403_BAR_MYCN_vs_CR01401_BAR_IgG.MAPQ30_keepdupauto_hg38_peak_24158	chr6	35730850	35732839	+	434	NA	intron (NR_027117, intron 5 of 9)	CpG-23543	-3261	NM_001145775	2289	Hs.407190	NM_004117	ENSG00000096060	FKBP5	AIG6|FKBP51|FKBP54|P54|PPIase|Ptg-10	FKBP prolyl isomerase 5	protein-coding
diff_peaks_CR01403_BAR_MYCN_vs_CR01401_BAR_IgG.MAPQ30_keepdupauto_hg38_peak_9595	chr15	75842187	75844982	+	431	NA	promoter-TSS (NM_001145335)	promoter-TSS (NM_001145335)	137	NM_001284382	92912	Hs.23033	NM_173469	ENSG00000140367	UBE2Q2	-	ubiquitin conjugating enzyme E2 Q2	protein-coding
diff_peaks_CR01403_BAR_MYCN_vs_CR01401_BAR_IgG.MAPQ30_keepdupauto_hg38_peak_14928	chr2	7097199	7098083	+	431	NA	Intergenic	Intergenic	-19761	NR_110252	101929452		NR_110252	ENSG00000223884	LOC101929452	-	uncharacterized LOC101929452	ncRNA
diff_peaks_CR01403_BAR_MYCN_vs_CR01401_BAR_IgG.MAPQ30_keepdupauto_hg38_peak_12663	chr18	711205	713103	+	431	NA	intron (NM_001318760, intron 1 of 13)	intron (NM_001318760, intron 1 of 13)	476	NM_001354066	55556	Hs.658550	NM_017512	ENSG00000132199	ENOSF1	FUCD|RTS|TYMSAS	enolase superfamily member 1	protein-coding
diff_peaks_CR01403_BAR_MYCN_vs_CR01401_BAR_IgG.MAPQ30_keepdupauto_hg38_peak_26957	chr8	48920420	48924414	+	431	NA	promoter-TSS (NM_003068)	promoter-TSS (NM_003068)	-988	NM_003068	6591	Hs.360174	NM_003068	ENSG00000019549	SNAI2	SLUG|SLUGH|SLUGH1|SNAIL2|WS2D	snail family transcriptional repressor 2	protein-coding
diff_peaks_CR01403_BAR_MYCN_vs_CR01401_BAR_IgG.MAPQ30_keepdupauto_hg38_peak_14980	chr2	10446801	10449255	+	431	NA	promoter-TSS (NM_001287190)	promoter-TSS (NM_001287190)	-16	NM_001287190	4953	Hs.467701	NM_002539	ENSG00000115758	ODC1	ODC	ornithine decarboxylase 1	protein-coding
diff_peaks_CR01403_BAR_MYCN_vs_CR01401_BAR_IgG.MAPQ30_keepdupauto_hg38_peak_12971	chr18	48538503	48541768	+	431	NA	intron (NM_001142397, intron 2 of 12).2	CpG-12534	1104	NM_014772	9811	Hs.145230	NM_014772	ENSG00000134030	CTIF	Gm672|KIAA0427	cap binding complex dependent translation initiation factor	protein-coding
diff_peaks_CR01403_BAR_MYCN_vs_CR01401_BAR_IgG.MAPQ30_keepdupauto_hg38_peak_20917	chr4	24583030	24584908	+	431	NA	intron (NM_001358, intron 1 of 13)	CpG	585	NM_001358	1665	Hs.696074	NM_001358	ENSG00000109606	DHX15	DBP1|DDX15|HRH2|PRP43|PRPF43|PrPp43p	DEAH-box helicase 15	protein-coding
diff_peaks_CR01403_BAR_MYCN_vs_CR01401_BAR_IgG.MAPQ30_keepdupauto_hg38_peak_20667	chr3	196317561	196318630	+	431	NA	promoter-TSS (NR_121665)	promoter-TSS (NR_121665)	145	NM_152773	255758	Hs.733180	NM_152773	ENSG00000213123	TCTEX1D2	SRTD17	Tctex1 domain containing 2	protein-coding
diff_peaks_CR01403_BAR_MYCN_vs_CR01401_BAR_IgG.MAPQ30_keepdupauto_hg38_peak_3622	chr10	95906639	95908600	+	431	NA	promoter-TSS (NM_001130446)	promoter-TSS (NM_001130446)	-346	NM_001130446	387707	Hs.652240	NM_001001732	ENSG00000188649	CC2D2B	C10orf130|C10orf131	coiled-coil and C2 domain containing 2B	protein-coding
diff_peaks_CR01403_BAR_MYCN_vs_CR01401_BAR_IgG.MAPQ30_keepdupauto_hg38_peak_12747	chr18	9913256	9915265	+	431	NA	exon (NM_003574, exon 1 of 7)	exon (NM_003574, exon 1 of 7)	244	NM_194434	9218	Hs.165195	NM_003574	ENSG00000101558	VAPA	VAP-33|VAP-A|VAP33|hVAP-33	VAMP associated protein A	protein-coding
diff_peaks_CR01403_BAR_MYCN_vs_CR01401_BAR_IgG.MAPQ30_keepdupauto_hg38_peak_6407	chr12	53440734	53441954	+	431	NA	promoter-TSS (NM_001005354)	promoter-TSS (NM_001005354)	-305	NM_001005354	54458	Hs.744894	NM_018457	ENSG00000205352	PRR13	TXR1	proline rich 13	protein-coding
diff_peaks_CR01403_BAR_MYCN_vs_CR01401_BAR_IgG.MAPQ30_keepdupauto_hg38_peak_7890	chr13	110705322	110706478	+	431	NA	exon (NM_001352253, exon 1 of 9)	exon (NM_001352253, exon 1 of 9)	216	NM_001352253	79587	Hs.508725	NM_024537	ENSG00000134905	CARS2	COXPD27|cysRS	cysteinyl-tRNA synthetase 2, mitochondrial	protein-coding
diff_peaks_CR01403_BAR_MYCN_vs_CR01401_BAR_IgG.MAPQ30_keepdupauto_hg38_peak_27638	chr8	144785775	144788178	+	431	NA	intron (NM_001286769, intron 1 of 5)	CpG	369	NM_030580	80778	Hs.631854	NM_030580	ENSG00000196378	ZNF34	KOX32	zinc finger protein 34	protein-coding
diff_peaks_CR01403_BAR_MYCN_vs_CR01401_BAR_IgG.MAPQ30_keepdupauto_hg38_peak_10485	chr16	53054151	53055871	+	431	NA	promoter-TSS (NM_025134)	promoter-TSS (NM_025134)	20	NM_025134	80205	Hs.59159	NM_015287	ENSG00000177200	CHD9	AD013|CHD-9|CReMM|KISH2|PRIC320	chromodomain helicase DNA binding protein 9	protein-coding
diff_peaks_CR01403_BAR_MYCN_vs_CR01401_BAR_IgG.MAPQ30_keepdupauto_hg38_peak_29614	chrX	154761998	154763949	+	431	NA	exon (NM_001142463, exon 1 of 15)	exon (NM_001142463, exon 1 of 15)	109	NM_001142463	1736	Hs.4747	NM_001363	ENSG00000130826	DKC1	CBF5|DKC|DKCX|NAP57|NOLA4|XAP101	dyskerin pseudouridine synthase 1	protein-coding
diff_peaks_CR01403_BAR_MYCN_vs_CR01401_BAR_IgG.MAPQ30_keepdupauto_hg38_peak_25878	chr7	101165751	101170570	+	431	NA	Intergenic	Intergenic	-2591	NM_003378	7425	Hs.587325	NM_003378	ENSG00000128564	VGF	SCG7|SgVII	VGF nerve growth factor inducible	protein-coding
diff_peaks_CR01403_BAR_MYCN_vs_CR01401_BAR_IgG.MAPQ30_keepdupauto_hg38_peak_18712	chr22	36065410	36066736	+	431	NA	Intergenic	CpG	-37249	NM_001082578	23543	Hs.282998	NM_014309	ENSG00000100320	RBFOX2	FOX2|Fox-2|HNRBP2|HRNBP2|RBM9|RTA|dJ106I20.3|fxh	RNA binding fox-1 homolog 2	protein-coding
diff_peaks_CR01403_BAR_MYCN_vs_CR01401_BAR_IgG.MAPQ30_keepdupauto_hg38_peak_14407	chr19	46785796	46788979	+	431	NA	promoter-TSS (NM_001145144)	promoter-TSS (NM_001145144)	-94	NM_001145144	6510	Hs.631582	NM_005628	ENSG00000105281	SLC1A5	AAAT|ASCT2|ATBO|M7V1|M7VS1|R16|RDRC	solute carrier family 1 member 5	protein-coding
diff_peaks_CR01403_BAR_MYCN_vs_CR01401_BAR_IgG.MAPQ30_keepdupauto_hg38_peak_28088	chr9	89603216	89605785	+	431	NA	promoter-TSS (NM_006705)	promoter-TSS (NM_006705)	-512	NM_006705	10912	Hs.9701	NM_006705	ENSG00000130222	GADD45G	CR6|DDIT2|GADD45gamma|GRP17	growth arrest and DNA damage inducible gamma	protein-coding
diff_peaks_CR01403_BAR_MYCN_vs_CR01401_BAR_IgG.MAPQ30_keepdupauto_hg38_peak_12761	chr18	11980092	11982523	+	431	NA	promoter-TSS (NM_014214)	promoter-TSS (NM_014214)	-200	NM_014214	3613	Hs.743311	NM_014214	ENSG00000141401	IMPA2	-	inositol monophosphatase 2	protein-coding
diff_peaks_CR01403_BAR_MYCN_vs_CR01401_BAR_IgG.MAPQ30_keepdupauto_hg38_peak_11902	chr17	47970714	47971649	+	431	NA	promoter-TSS (NM_001278198)	promoter-TSS (NM_001278198)	68	NM_176096	80279	Hs.20157	NM_025197	ENSG00000108465	CDK5RAP3	C53|HSF-27|IC53|LZAP|MST016|OK/SW-cl.114|PP1553	CDK5 regulatory subunit associated protein 3	protein-coding
diff_peaks_CR01403_BAR_MYCN_vs_CR01401_BAR_IgG.MAPQ30_keepdupauto_hg38_peak_14363	chr19	45645270	45646528	+	431	NA	promoter-TSS (NM_001193268)	promoter-TSS (NM_001193268)	-270	NM_001352052	24139	Hs.24178	NM_012155	ENSG00000125746	EML2	ELP70|EMAP-2|EMAP2	EMAP like 2	protein-coding
diff_peaks_CR01403_BAR_MYCN_vs_CR01401_BAR_IgG.MAPQ30_keepdupauto_hg38_peak_9176	chr15	44535898	44537997	+	429	NA	promoter-TSS (NM_003758)	promoter-TSS (NM_003758)	-24	NR_034170	645212	Hs.594287	NR_034170		EIF3J-DT	EIF3J-AS1	EIF3J divergent transcript	ncRNA
diff_peaks_CR01403_BAR_MYCN_vs_CR01401_BAR_IgG.MAPQ30_keepdupauto_hg38_peak_20740	chr4	1869961	1872657	+	429	NA	promoter-TSS (NM_001042424)	promoter-TSS (NM_001042424)	-84	NM_001042424	7468	Hs.113876	NM_007331	ENSG00000109685	NSD2	KMT3F|KMT3G|MMSET|REIIBP|TRX5|WHS|WHSC1	nuclear receptor binding SET domain protein 2	protein-coding
diff_peaks_CR01403_BAR_MYCN_vs_CR01401_BAR_IgG.MAPQ30_keepdupauto_hg38_peak_9640	chr15	78872127	78874321	+	429	NA	intron (NM_001265604, intron 1 of 11)	CpG	235	NM_001265605	10933	Hs.374503	NM_006791	ENSG00000185787	MORF4L1	Eaf3|FWP006|HsT17725|MEAF3|MORFRG15|MRG15|S863-6	mortality factor 4 like 1	protein-coding
diff_peaks_CR01403_BAR_MYCN_vs_CR01401_BAR_IgG.MAPQ30_keepdupauto_hg38_peak_11148	chr17	7560663	7562353	+	429	NA	promoter-TSS (NR_037926)	promoter-TSS (NR_037926)	-411	NM_015670	26168	Hs.513926	NM_015670	ENSG00000161956	SENP3	SMT3IP1|SSP3|Ulp1	SUMO specific peptidase 3	protein-coding
diff_peaks_CR01403_BAR_MYCN_vs_CR01401_BAR_IgG.MAPQ30_keepdupauto_hg38_peak_1990	chr1	196608266	196610216	+	429	NA	promoter-TSS (NM_198503)	promoter-TSS (NM_198503)	-801	NM_001287819	343450	Hs.657046	NM_198503	ENSG00000162687	KCNT2	EIEE57|KCa4.2|SLICK|SLO2.1	potassium sodium-activated channel subfamily T member 2	protein-coding
diff_peaks_CR01403_BAR_MYCN_vs_CR01401_BAR_IgG.MAPQ30_keepdupauto_hg38_peak_812	chr1	53325940	53329172	+	429	NA	promoter-TSS (NR_131923)	promoter-TSS (NR_131923)	514	NM_017522	7804	Hs.280387	NM_004631	ENSG00000157193	LRP8	APOER2|HSZ75190|LRP-8|MCI1	LDL receptor related protein 8	protein-coding
diff_peaks_CR01403_BAR_MYCN_vs_CR01401_BAR_IgG.MAPQ30_keepdupauto_hg38_peak_14747	chr19	56837602	56840435	+	429	NA	intron (NR_161476, intron 1 of 3)	CpG	-1210	NM_001369733	5178	Hs.731875	NM_006210	ENSG00000198300	PEG3	PW1|ZKSCAN22|ZNF904|ZSCAN24	paternally expressed 3	protein-coding
diff_peaks_CR01403_BAR_MYCN_vs_CR01401_BAR_IgG.MAPQ30_keepdupauto_hg38_peak_16289	chr2	135530387	135532257	+	429	NA	promoter-TSS (NM_032143)	promoter-TSS (NM_032143)	-104	NM_032143	84083	Hs.658422	NM_032143	ENSG00000121988	ZRANB3	4933425L19Rik|AH2	zinc finger RANBP2-type containing 3	protein-coding
diff_peaks_CR01403_BAR_MYCN_vs_CR01401_BAR_IgG.MAPQ30_keepdupauto_hg38_peak_21736	chr4	153344104	153345906	+	429	NA	intron (NM_032117, intron 1 of 7)	CpG	317	NR_045605	84057	Hs.294088	NM_032117	ENSG00000121211	MND1	GAJ	meiotic nuclear divisions 1	protein-coding
diff_peaks_CR01403_BAR_MYCN_vs_CR01401_BAR_IgG.MAPQ30_keepdupauto_hg38_peak_19244	chr3	14946946	14948865	+	429	NA	promoter-TSS (NR_046252)	promoter-TSS (NR_046252)	-12	NR_046255	100505641	Hs.517821	NR_046251	ENSG00000225733	FGD5-AS1	-	FGD5 antisense RNA 1	ncRNA
diff_peaks_CR01403_BAR_MYCN_vs_CR01401_BAR_IgG.MAPQ30_keepdupauto_hg38_peak_18342	chr21	46143435	46144343	+	429	NA	intron (NM_006657, intron 10 of 14)	LTR13|LTR|ERVK	-7486	NM_001350598	100861507	Hs.570448	NM_001350598		FTCD-AS1	-	FTCD antisense RNA 1	protein-coding
diff_peaks_CR01403_BAR_MYCN_vs_CR01401_BAR_IgG.MAPQ30_keepdupauto_hg38_peak_28482	chr9	126722342	126724954	+	428	NA	Intergenic	Intergenic	-81358	NM_001135776	23099	Hs.355581	NM_014007	ENSG00000169155	ZBTB43	ZBTB22B|ZNF-X|ZNF297B	zinc finger and BTB domain containing 43	protein-coding
diff_peaks_CR01403_BAR_MYCN_vs_CR01401_BAR_IgG.MAPQ30_keepdupauto_hg38_peak_6469	chr12	56103860	56105654	+	428	NA	exon (NM_006191, exon 1 of 13)	exon (NM_006191, exon 1 of 13)	198	NM_006191	5036	Hs.524498	NM_006191	ENSG00000170515	PA2G4	EBP1|HG4-1|p38-2G4	proliferation-associated 2G4	protein-coding
diff_peaks_CR01403_BAR_MYCN_vs_CR01401_BAR_IgG.MAPQ30_keepdupauto_hg38_peak_16495	chr2	173353737	173356311	+	428	NA	intron (NM_031942, intron 1 of 9)	CpG	152	NM_031942	83879	Hs.470654	NM_031942	ENSG00000144354	CDCA7	ICF3|JPO1	cell division cycle associated 7	protein-coding
diff_peaks_CR01403_BAR_MYCN_vs_CR01401_BAR_IgG.MAPQ30_keepdupauto_hg38_peak_24589	chr6	96014320	96016807	+	428	NA	promoter-TSS (NM_006581)	promoter-TSS (NM_006581)	-411	NM_006581	10690	Hs.49117	NM_006581	ENSG00000172461	FUT9	Fuc-TIX	fucosyltransferase 9	protein-coding
diff_peaks_CR01403_BAR_MYCN_vs_CR01401_BAR_IgG.MAPQ30_keepdupauto_hg38_peak_11366	chr17	27332416	27333934	+	428	NA	Intergenic	Intergenic	39061	NM_134265	26118	Hs.446017	NM_015626	ENSG00000109046	WSB1	SWIP1|WSB-1	WD repeat and SOCS box containing 1	protein-coding
diff_peaks_CR01403_BAR_MYCN_vs_CR01401_BAR_IgG.MAPQ30_keepdupauto_hg38_peak_23424	chr5	173615246	173617600	+	428	NA	exon (NM_001159651, exon 1 of 3)	exon (NM_001159651, exon 1 of 3)	227	NM_138369	91272	Hs.425091	NM_138369	ENSG00000145919	BOD1	FAM44B	biorientation of chromosomes in cell division 1	protein-coding
diff_peaks_CR01403_BAR_MYCN_vs_CR01401_BAR_IgG.MAPQ30_keepdupauto_hg38_peak_4404	chr11	14643046	14645498	+	428	NA	promoter-TSS (NM_148976)	promoter-TSS (NM_148976)	468	NM_000922	5140	Hs.445711	NM_000922	ENSG00000152270	PDE3B	HcGIP1|cGIPDE1	phosphodiesterase 3B	protein-coding
diff_peaks_CR01403_BAR_MYCN_vs_CR01401_BAR_IgG.MAPQ30_keepdupauto_hg38_peak_16258	chr2	130797330	130799258	+	428	NA	Intergenic	CpG	-38620	NM_015320	50649	Hs.469935	NM_015320	ENSG00000136002	ARHGEF4	ASEF|ASEF1|GEF4|SMIM39|STM6	Rho guanine nucleotide exchange factor 4	protein-coding
diff_peaks_CR01403_BAR_MYCN_vs_CR01401_BAR_IgG.MAPQ30_keepdupauto_hg38_peak_9189	chr15	45187523	45188899	+	428	NA	promoter-TSS (NM_001301169)	promoter-TSS (NM_001301169)	-245	NM_001301169	90525	Hs.310399	NM_138356	ENSG00000138606	SHF	-	Src homology 2 domain containing F	protein-coding
diff_peaks_CR01403_BAR_MYCN_vs_CR01401_BAR_IgG.MAPQ30_keepdupauto_hg38_peak_16206	chr2	127525997	127527318	+	428	NA	promoter-TSS (NM_017969)	promoter-TSS (NM_017969)	-168	NM_017969	55677	Hs.469879	NM_017969	ENSG00000163166	IWS1	-	interacts with SUPT6H, CTD assembly factor 1	protein-coding
diff_peaks_CR01403_BAR_MYCN_vs_CR01401_BAR_IgG.MAPQ30_keepdupauto_hg38_peak_671	chr1	45326187	45328363	+	428	NA	exon (NM_032756, exon 1 of 1)	exon (NM_032756, exon 1 of 1)	380	NM_032756	84842	Hs.162717	NM_032756	ENSG00000186603	HPDL	4-HPPD-L|GLOXD1	4-hydroxyphenylpyruvate dioxygenase like	protein-coding
diff_peaks_CR01403_BAR_MYCN_vs_CR01401_BAR_IgG.MAPQ30_keepdupauto_hg38_peak_785	chr1	51616900	51617634	+	428	NA	intron (NM_148906, intron 1 of 22)	CpG	175	NM_148906	114883	Hs.21938	NM_024586	ENSG00000117859	OSBPL9	ORP-9|ORP9	oxysterol binding protein like 9	protein-coding
diff_peaks_CR01403_BAR_MYCN_vs_CR01401_BAR_IgG.MAPQ30_keepdupauto_hg38_peak_9613	chr15	77631820	77634819	+	428	NA	promoter-TSS (NM_032808)	promoter-TSS (NM_032808)	-407	NM_032808	84894	Hs.656765	NM_032808	ENSG00000169783	LINGO1	LERN1|LRRN6A|MRT64|UNQ201	leucine rich repeat and Ig domain containing 1	protein-coding
diff_peaks_CR01403_BAR_MYCN_vs_CR01401_BAR_IgG.MAPQ30_keepdupauto_hg38_peak_1813	chr1	167713255	167717109	+	428	NA	Intergenic	CpG	-6800	NM_001146191	9019	Hs.493919	NM_003953	ENSG00000197965	MPZL1	MPZL1b|PZR|PZR1b|PZRa|PZRb	myelin protein zero like 1	protein-coding
diff_peaks_CR01403_BAR_MYCN_vs_CR01401_BAR_IgG.MAPQ30_keepdupauto_hg38_peak_17690	chr20	46089000	46090339	+	428	NA	intron (NM_001348150, intron 1 of 8)	CpG	293	NM_001348149	57727	Hs.654991	NM_020967	ENSG00000124160	NCOA5	CIA|bA465L10.6	nuclear receptor coactivator 5	protein-coding
diff_peaks_CR01403_BAR_MYCN_vs_CR01401_BAR_IgG.MAPQ30_keepdupauto_hg38_peak_24270	chr6	42049980	42051077	+	428	NA	promoter-TSS (NM_138572)	promoter-TSS (NM_138572)	4	NM_138572	129685	Hs.520122	NM_138572	ENSG00000137413	TAF8	II|TAF|TAF(II)43|TAFII-43|TAFII43|TBN	TATA-box binding protein associated factor 8	protein-coding
diff_peaks_CR01403_BAR_MYCN_vs_CR01401_BAR_IgG.MAPQ30_keepdupauto_hg38_peak_15521	chr2	39123950	39125105	+	427	NA	Intergenic	CpG	-4064	NM_005633	6654	Hs.709893	NM_005633	ENSG00000115904	SOS1	GF1|GGF1|GINGF|HGF|NS4|SOS-1	SOS Ras/Rac guanine nucleotide exchange factor 1	protein-coding
diff_peaks_CR01403_BAR_MYCN_vs_CR01401_BAR_IgG.MAPQ30_keepdupauto_hg38_peak_7111	chr12	121793507	121795778	+	427	NA	promoter-TSS (NM_019034)	promoter-TSS (NM_019034)	-954	NM_019034	54509	Hs.707579	NM_019034	ENSG00000139725	RHOF	ARHF|RIF	ras homolog family member F, filopodia associated	protein-coding
diff_peaks_CR01403_BAR_MYCN_vs_CR01401_BAR_IgG.MAPQ30_keepdupauto_hg38_peak_22836	chr5	126594192	126595865	+	427	NA	exon (NM_001182, exon 1 of 18)	exon (NM_001182, exon 1 of 18)	191	NM_001202404	501	Hs.483239	NM_001182	ENSG00000164904	ALDH7A1	ATQ1|EPD|PDE	aldehyde dehydrogenase 7 family member A1	protein-coding
diff_peaks_CR01403_BAR_MYCN_vs_CR01401_BAR_IgG.MAPQ30_keepdupauto_hg38_peak_1556	chr1	154219576	154220638	+	427	NA	promoter-TSS (NM_014847)	promoter-TSS (NM_014847)	-65	NM_001127320	9898	Hs.490551	NM_014847	ENSG00000143569	UBAP2L	NICE-4|NICE4	ubiquitin associated protein 2 like	protein-coding
diff_peaks_CR01403_BAR_MYCN_vs_CR01401_BAR_IgG.MAPQ30_keepdupauto_hg38_peak_27508	chr8	139702391	139706686	+	427	NA	Intergenic	CpG-27595	-1415	NM_001282534	51305	Hs.493037	NM_001282534	ENSG00000169427	KCNK9	K2p9.1|KT3.2|TASK-3|TASK3	potassium two pore domain channel subfamily K member 9	protein-coding
diff_peaks_CR01403_BAR_MYCN_vs_CR01401_BAR_IgG.MAPQ30_keepdupauto_hg38_peak_11349	chr17	21040403	21044363	+	427	NA	intron (NM_015276, intron 1 of 12)	G-rich|Low_complexity|Low_complexity	628	NM_015276	23326	Hs.462492	NM_015276	ENSG00000124422	USP22	USP3L	ubiquitin specific peptidase 22	protein-coding
diff_peaks_CR01403_BAR_MYCN_vs_CR01401_BAR_IgG.MAPQ30_keepdupauto_hg38_peak_23933	chr6	27791438	27793236	+	427	NA	Intergenic	Intergenic	15594	NM_003519	8340	Hs.137594	NM_003519	ENSG00000185130	HIST1H2BL	H2B/c|H2BFC|dJ97D16.4	histone cluster 1 H2B family member l	protein-coding
diff_peaks_CR01403_BAR_MYCN_vs_CR01401_BAR_IgG.MAPQ30_keepdupauto_hg38_peak_28176	chr9	95224616	95225610	+	427	NA	intron (NM_001243744, intron 4 of 13)	intron (NM_001243744, intron 4 of 13)	92141	NM_001243743	2176	Hs.494529	NM_000136	ENSG00000158169	FANCC	FA3|FAC|FACC	FA complementation group C	protein-coding
diff_peaks_CR01403_BAR_MYCN_vs_CR01401_BAR_IgG.MAPQ30_keepdupauto_hg38_peak_19251	chr3	15859147	15861095	+	427	NA	promoter-TSS (NM_015199)	promoter-TSS (NM_015199)	-307	NM_015199	23243	Hs.335239	NM_015199	ENSG00000206560	ANKRD28	PITK|PPP1R65	ankyrin repeat domain 28	protein-coding
diff_peaks_CR01403_BAR_MYCN_vs_CR01401_BAR_IgG.MAPQ30_keepdupauto_hg38_peak_1950	chr1	183469725	183473339	+	427	NA	promoter-TSS (NM_001350221)	promoter-TSS (NM_001350221)	450	NR_040063	284649	Hs.127384	NR_040063	ENSG00000232860	SMG7-AS1	DKFZP564C196	SMG7 antisense RNA 1	ncRNA
diff_peaks_CR01403_BAR_MYCN_vs_CR01401_BAR_IgG.MAPQ30_keepdupauto_hg38_peak_15611	chr2	46338348	46340754	+	427	NA	intron (NM_001430, intron 1 of 15)	MIRc|SINE|MIR	42144	NM_001430	2034	Hs.468410	NM_001430	ENSG00000116016	EPAS1	ECYT4|HIF2A|HLF|MOP2|PASD2|bHLHe73	endothelial PAS domain protein 1	protein-coding
diff_peaks_CR01403_BAR_MYCN_vs_CR01401_BAR_IgG.MAPQ30_keepdupauto_hg38_peak_15583	chr2	44360585	44362794	+	427	NA	promoter-TSS (NM_001171613)	promoter-TSS (NM_001171613)	-128	NM_001171606	9581	Hs.444349	NM_006036	ENSG00000138078	PREPL	CMS22	prolyl endopeptidase like	protein-coding
diff_peaks_CR01403_BAR_MYCN_vs_CR01401_BAR_IgG.MAPQ30_keepdupauto_hg38_peak_14191	chr19	39506389	39508122	+	427	NA	exon (NM_203486, exon 7 of 9)	exon (NM_203486, exon 7 of 9)	-7858	NM_001350809	348303	Hs.319284	NM_182704	ENSG00000186838	SELENOV	SELV	selenoprotein V	protein-coding
diff_peaks_CR01403_BAR_MYCN_vs_CR01401_BAR_IgG.MAPQ30_keepdupauto_hg38_peak_26942	chr8	47959703	47961777	+	427	NA	promoter-TSS (NM_005914)	promoter-TSS (NM_005914)	-201	NM_182746	4173	Hs.460184	NM_005914	ENSG00000104738	MCM4	CDC21|CDC54|IMD54|NKCD|NKGCD|P1-CDC21|hCdc21	minichromosome maintenance complex component 4	protein-coding
diff_peaks_CR01403_BAR_MYCN_vs_CR01401_BAR_IgG.MAPQ30_keepdupauto_hg38_peak_14250	chr19	41439500	41439932	+	426	NA	promoter-TSS (NM_001320841)	promoter-TSS (NM_001320841)	-179	NM_001320840	55101	Hs.351099	NM_018035	ENSG00000105341	DMAC2	ATP5SL	distal membrane arm assembly complex 2	protein-coding
diff_peaks_CR01403_BAR_MYCN_vs_CR01401_BAR_IgG.MAPQ30_keepdupauto_hg38_peak_14673	chr19	54448387	54449513	+	426	NA	promoter-TSS (NR_126418)	promoter-TSS (NR_126418)	88	NR_126418	104355426	Hs.528793	NR_126418	ENSG00000226696	LENG8-AS1	-	LENG8 antisense RNA 1	ncRNA
diff_peaks_CR01403_BAR_MYCN_vs_CR01401_BAR_IgG.MAPQ30_keepdupauto_hg38_peak_19416	chr3	38163957	38166529	+	425	NA	promoter-TSS (NM_005109)	promoter-TSS (NM_005109)	-294	NM_005109	9943	Hs.475970	NM_005109	ENSG00000172939	OXSR1	OSR1	oxidative stress responsive kinase 1	protein-coding
diff_peaks_CR01403_BAR_MYCN_vs_CR01401_BAR_IgG.MAPQ30_keepdupauto_hg38_peak_1436	chr1	145960054	145962853	+	424	NA	exon (NM_001039888, exon 4 of 4)	exon (NM_001039888, exon 4 of 4)	3122	NM_001039888	284615	Hs.620591	NM_001039888	ENSG00000272031	ANKRD34A	ANKRD34	ankyrin repeat domain 34A	protein-coding
diff_peaks_CR01403_BAR_MYCN_vs_CR01401_BAR_IgG.MAPQ30_keepdupauto_hg38_peak_13072	chr18	57629885	57630941	+	424	NA	promoter-TSS (NM_001242804)	promoter-TSS (NM_001242804)	82	NM_001242804	100505549	Hs.660645	NM_001242804		LOC100505549	-	uncharacterized LOC100505549	protein-coding
diff_peaks_CR01403_BAR_MYCN_vs_CR01401_BAR_IgG.MAPQ30_keepdupauto_hg38_peak_26393	chr7	157386872	157387634	+	424	NA	TTS (NM_005494)	TTS (NM_005494)	50249	NM_001363676	10049	Hs.490745	NM_005494	ENSG00000105993	DNAJB6	DJ4|DnaJ|HHDJ1|HSJ-2|HSJ2|LGMD1D|LGMD1E|LGMDD1|MRJ|MSJ-1	DnaJ heat shock protein family (Hsp40) member B6	protein-coding
diff_peaks_CR01403_BAR_MYCN_vs_CR01401_BAR_IgG.MAPQ30_keepdupauto_hg38_peak_19628	chr3	51982430	51984012	+	424	NA	promoter-TSS (NM_001198895)	promoter-TSS (NM_001198895)	-314	NM_001198896	95	Hs.334707	NM_000666	ENSG00000243989	ACY1	ACY-1|ACY1D|HEL-S-5	aminoacylase 1	protein-coding
diff_peaks_CR01403_BAR_MYCN_vs_CR01401_BAR_IgG.MAPQ30_keepdupauto_hg38_peak_24047	chr6	31541259	31543016	+	424	NA	promoter-TSS (NR_037852).2	promoter-TSS (NR_037852).2	-134	NM_004640	7919	Hs.254042	NM_004640	ENSG00000198563	DDX39B	BAT1|D6S81E|UAP56	DExD-box helicase 39B	protein-coding
diff_peaks_CR01403_BAR_MYCN_vs_CR01401_BAR_IgG.MAPQ30_keepdupauto_hg38_peak_28725	chr9	133022135	133022819	+	424	NA	Intergenic	Intergenic	2047	NR_132980	106635683		NR_132980		SNORD141A	-	small nucleolar RNA, C/D box 141A	snoRNA
diff_peaks_CR01403_BAR_MYCN_vs_CR01401_BAR_IgG.MAPQ30_keepdupauto_hg38_peak_17885	chr20	57876535	57878211	+	424	NA	Intergenic	Intergenic	-126531	NR_147083	105376992	Hs.736662	NR_147083	ENSG00000275852	LINC01742	-	long intergenic non-protein coding RNA 1742	ncRNA
diff_peaks_CR01403_BAR_MYCN_vs_CR01401_BAR_IgG.MAPQ30_keepdupauto_hg38_peak_3713	chr10	101291340	101293807	+	424	NA	Intergenic	Intergenic	-29023	NR_120621	101927419	Hs.638503	NR_120621	ENSG00000229649	LINC02681	-	long intergenic non-protein coding RNA 2681	ncRNA
diff_peaks_CR01403_BAR_MYCN_vs_CR01401_BAR_IgG.MAPQ30_keepdupauto_hg38_peak_24026	chr6	30570641	30572109	+	424	NA	promoter-TSS (NM_001090)	promoter-TSS (NM_001090)	-67	NM_001025091	23	Hs.655285	NM_001090	ENSG00000204574	ABCF1	ABC27|ABC50	ATP binding cassette subfamily F member 1	protein-coding
diff_peaks_CR01403_BAR_MYCN_vs_CR01401_BAR_IgG.MAPQ30_keepdupauto_hg38_peak_27476	chr8	133569397	133573293	+	424	NA	intron (NM_003033, intron 1 of 8)	CpG	542	NM_173344	6482	Hs.374257	NM_003033	ENSG00000008513	ST3GAL1	Gal-NAc6S|SIAT4A|SIATFL|ST3GalA|ST3GalA.1|ST3GalIA|ST3GalIA,1|ST3O	ST3 beta-galactoside alpha-2,3-sialyltransferase 1	protein-coding
diff_peaks_CR01403_BAR_MYCN_vs_CR01401_BAR_IgG.MAPQ30_keepdupauto_hg38_peak_3326	chr10	71888278	71889498	+	424	NA	Intergenic	CpG	-37637	NM_001042466	5660	Hs.523004	NM_002778	ENSG00000197746	PSAP	GLBA|SAP1	prosaposin	protein-coding
diff_peaks_CR01403_BAR_MYCN_vs_CR01401_BAR_IgG.MAPQ30_keepdupauto_hg38_peak_19781	chr3	69541054	69543162	+	424	NA	Intergenic	CpG	-156020	NM_015123	23150	Hs.371681	NM_015123	ENSG00000114541	FRMD4B	6030440G05Rik|GRSP1	FERM domain containing 4B	protein-coding
diff_peaks_CR01403_BAR_MYCN_vs_CR01401_BAR_IgG.MAPQ30_keepdupauto_hg38_peak_15887	chr2	74147185	74149219	+	424	NA	promoter-TSS (NM_001035505)	promoter-TSS (NM_001035505)	221	NR_045636	100507171	Hs.503348	NR_045634	ENSG00000225439	BOLA3-AS1	-	BOLA3 divergent transcript	ncRNA
diff_peaks_CR01403_BAR_MYCN_vs_CR01401_BAR_IgG.MAPQ30_keepdupauto_hg38_peak_13824	chr19	17234938	17236444	+	424	NA	exon (NM_005234, exon 3 of 4)	exon (NM_005234, exon 3 of 4)	9465	NM_024578	79629	Hs.422676	NM_024578	ENSG00000099330	OCEL1	FWP009|S863-9	occludin/ELL domain containing 1	protein-coding
diff_peaks_CR01403_BAR_MYCN_vs_CR01401_BAR_IgG.MAPQ30_keepdupauto_hg38_peak_677	chr1	45583175	45585205	+	424	NA	exon (NM_001195193, exon 1 of 13)	exon (NM_001195193, exon 1 of 13)	149	NM_152298	4678	Hs.319334	NM_002482	ENSG00000132780	NASP	FLB7527|HMDRA1|PRO1999	nuclear autoantigenic sperm protein	protein-coding
diff_peaks_CR01403_BAR_MYCN_vs_CR01401_BAR_IgG.MAPQ30_keepdupauto_hg38_peak_22385	chr5	60699463	60700747	+	424	NA	promoter-TSS (NM_018369)	promoter-TSS (NM_018369)	61	NM_001145208	55789	Hs.482233	NM_018369	ENSG00000035499	DEPDC1B	BRCC3|XTP1	DEP domain containing 1B	protein-coding
diff_peaks_CR01403_BAR_MYCN_vs_CR01401_BAR_IgG.MAPQ30_keepdupauto_hg38_peak_15460	chr2	32010723	32012054	+	424	NA	promoter-TSS (NM_015955)	promoter-TSS (NM_015955)	-380	NM_001301852	51072	Hs.444969	NM_015955	ENSG00000162959	MEMO1	C2orf4|CGI-27|MEMO|NS5ATP7	mediator of cell motility 1	protein-coding
diff_peaks_CR01403_BAR_MYCN_vs_CR01401_BAR_IgG.MAPQ30_keepdupauto_hg38_peak_11375	chr17	28318041	28320076	+	424	NA	promoter-TSS (NM_014573)	promoter-TSS (NM_014573)	-142	NM_014573	27346	Hs.199695	NM_014573	ENSG00000109084	TMEM97	MAC30	transmembrane protein 97	protein-coding
diff_peaks_CR01403_BAR_MYCN_vs_CR01401_BAR_IgG.MAPQ30_keepdupauto_hg38_peak_15361	chr2	27427829	27430224	+	424	NA	intron (NM_001321359, intron 1 of 18)	CpG	395	NM_001321361	29959	Hs.515876	NM_013392	ENSG00000115216	NRBP1	BCON3|MADM|MUDPNP|NRBP	nuclear receptor binding protein 1	protein-coding
diff_peaks_CR01403_BAR_MYCN_vs_CR01401_BAR_IgG.MAPQ30_keepdupauto_hg38_peak_19998	chr3	115783577	115785624	+	424	NA	Intergenic	CpG	120526	NR_145779	109623450		NR_145779		SNORD155	-	small nucleolar RNA, C/D box 155	snoRNA
diff_peaks_CR01403_BAR_MYCN_vs_CR01401_BAR_IgG.MAPQ30_keepdupauto_hg38_peak_4912	chr11	64721706	64723982	+	424	NA	intron (NM_015080, intron 1 of 22)	intron (NM_015080, intron 1 of 22)	344	NM_015080	9379	Hs.372938	NM_015080	ENSG00000110076	NRXN2	-	neurexin 2	protein-coding
diff_peaks_CR01403_BAR_MYCN_vs_CR01401_BAR_IgG.MAPQ30_keepdupauto_hg38_peak_23481	chr5	175871086	175873415	+	424	NA	intron (NM_001008220, intron 1 of 3)	CpG	672	NM_001008220	10814	Hs.193235	NM_006650	ENSG00000145920	CPLX2	921-L|CPX-2|CPX2|Hfb1	complexin 2	protein-coding
diff_peaks_CR01403_BAR_MYCN_vs_CR01401_BAR_IgG.MAPQ30_keepdupauto_hg38_peak_19412	chr3	38024260	38025490	+	424	NA	promoter-TSS (NR_024071)	promoter-TSS (NR_024071)	-355	NR_024071	5333	Hs.80776	NM_006225	ENSG00000187091	PLCD1	NDNC3|PLC-III	phospholipase C delta 1	protein-coding
diff_peaks_CR01403_BAR_MYCN_vs_CR01401_BAR_IgG.MAPQ30_keepdupauto_hg38_peak_14735	chr19	56314661	56315697	+	424	NA	promoter-TSS (NM_001322064)	promoter-TSS (NM_001322064)	-340	NM_001322074	79149	Hs.177688	NM_024303	ENSG00000131848	ZSCAN5A	ZNF495|ZSCAN5	zinc finger and SCAN domain containing 5A	protein-coding
diff_peaks_CR01403_BAR_MYCN_vs_CR01401_BAR_IgG.MAPQ30_keepdupauto_hg38_peak_8006	chr14	23576761	23579441	+	424	NA	intron (NM_032452, intron 1 of 6)	intron (NM_032452, intron 1 of 6)	689	NM_001146028	84502	Hs.597841	NM_032452	ENSG00000092051	JPH4	JP4|JPHL1	junctophilin 4	protein-coding
diff_peaks_CR01403_BAR_MYCN_vs_CR01401_BAR_IgG.MAPQ30_keepdupauto_hg38_peak_23516	chr5	177402294	177405011	+	424	NA	intron (NM_000505, intron 10 of 13)	CpG-22863	-2991	NM_001029886	345456	Hs.130196	NM_001029886	ENSG00000196570	PFN3	-	profilin 3	protein-coding
diff_peaks_CR01403_BAR_MYCN_vs_CR01401_BAR_IgG.MAPQ30_keepdupauto_hg38_peak_12087	chr17	58005469	58008818	+	423	NA	non-coding (NR_034041, exon 1 of 4)	non-coding (NR_034041, exon 1 of 4)	103	NM_006924	6426	Hs.68714	NM_006924	ENSG00000136450	SRSF1	ASF|SF2|SF2p33|SFRS1|SRp30a	serine and arginine rich splicing factor 1	protein-coding
diff_peaks_CR01403_BAR_MYCN_vs_CR01401_BAR_IgG.MAPQ30_keepdupauto_hg38_peak_9269	chr15	55407229	55408948	+	423	NA	promoter-TSS (NM_001198784)	promoter-TSS (NM_001198784)	271	NM_020739	9236	Hs.285051	NM_004748	ENSG00000260916	CCPG1	CPR8	cell cycle progression 1	protein-coding
diff_peaks_CR01403_BAR_MYCN_vs_CR01401_BAR_IgG.MAPQ30_keepdupauto_hg38_peak_4736	chr11	57482209	57483820	+	423	NA	Intergenic	CpG	22486	NM_178570	349667	Hs.502618	NM_178570	ENSG00000186907	RTN4RL2	NGRH1|NgR2	reticulon 4 receptor like 2	protein-coding
diff_peaks_CR01403_BAR_MYCN_vs_CR01401_BAR_IgG.MAPQ30_keepdupauto_hg38_peak_4687	chr11	46912063	46913312	+	422	NA	intron (NM_002334, intron 1 of 37)	intron (NM_002334, intron 1 of 37)	5863	NM_002334	4038	Hs.4930	NM_002334	ENSG00000134569	LRP4	CLSS|CMS17|LRP-4|LRP10|MEGF7|SOST2	LDL receptor related protein 4	protein-coding
diff_peaks_CR01403_BAR_MYCN_vs_CR01401_BAR_IgG.MAPQ30_keepdupauto_hg38_peak_15727	chr2	61853229	61855380	+	422	NA	promoter-TSS (NM_001201543)	promoter-TSS (NM_001201543)	-244	NM_032180	84140	Hs.440466	NM_032180	ENSG00000170264	FAM161A	RP28	FAM161 centrosomal protein A	protein-coding
diff_peaks_CR01403_BAR_MYCN_vs_CR01401_BAR_IgG.MAPQ30_keepdupauto_hg38_peak_10382	chr16	30697521	30699851	+	422	NA	promoter-TSS (NM_001256932)	promoter-TSS (NM_001256932)	-215	NM_001256932	730183	Hs.535456	NM_001256932	ENSG00000261840	LOC730183	-	uncharacterized LOC730183	protein-coding
diff_peaks_CR01403_BAR_MYCN_vs_CR01401_BAR_IgG.MAPQ30_keepdupauto_hg38_peak_17948	chr20	59933719	59934694	+	422	NA	promoter-TSS (NM_014258)	promoter-TSS (NM_014258)	427	NM_001190826	63939	Hs.54973	NM_022106	ENSG00000196227	FAM217B	C20orf177|dJ551D2.5	family with sequence similarity 217 member B	protein-coding
diff_peaks_CR01403_BAR_MYCN_vs_CR01401_BAR_IgG.MAPQ30_keepdupauto_hg38_peak_24318	chr6	43574869	43577333	+	422	NA	promoter-TSS (NM_001291970)	promoter-TSS (NM_001291970)	-26	NR_144392	57510	Hs.203206	NM_020750	ENSG00000124571	XPO5	exp5	exportin 5	protein-coding
diff_peaks_CR01403_BAR_MYCN_vs_CR01401_BAR_IgG.MAPQ30_keepdupauto_hg38_peak_24097	chr6	33289000	33289824	+	421	NA	promoter-TSS (NM_001164267).2	promoter-TSS (NM_001164267).2	-173	NM_001164267	9277	Hs.520063	NM_005452	ENSG00000227057	WDR46	BING4|C6orf11|FP221|UTP7	WD repeat domain 46	protein-coding
diff_peaks_CR01403_BAR_MYCN_vs_CR01401_BAR_IgG.MAPQ30_keepdupauto_hg38_peak_27933	chr9	37936419	37939170	+	421	NA	intron (NM_003028, intron 5 of 5)	intron (NM_003028, intron 5 of 5)	-33441	NR_024873	92014	Hs.634120	NM_033412	ENSG00000122696	SLC25A51	CG7943|MCART1	solute carrier family 25 member 51	protein-coding
diff_peaks_CR01403_BAR_MYCN_vs_CR01401_BAR_IgG.MAPQ30_keepdupauto_hg38_peak_21112	chr4	56048535	56050931	+	421	NA	Intergenic	CpG	100788	NM_025009	9662	Hs.518767	NM_014645	ENSG00000174799	CEP135	CEP4|KIAA0635|MCPH8	centrosomal protein 135	protein-coding
diff_peaks_CR01403_BAR_MYCN_vs_CR01401_BAR_IgG.MAPQ30_keepdupauto_hg38_peak_13485	chr19	5719533	5720955	+	421	NA	promoter-TSS (NM_004793)	promoter-TSS (NM_004793)	-98	NM_001276479	9361	Hs.350265	NM_004793	ENSG00000196365	LONP1	CODASS|LON|LONP|LonHS|PIM1|PRSS15|hLON	lon peptidase 1, mitochondrial	protein-coding
diff_peaks_CR01403_BAR_MYCN_vs_CR01401_BAR_IgG.MAPQ30_keepdupauto_hg38_peak_12032	chr17	57084249	57086840	+	421	NA	promoter-TSS (NM_001370425)	promoter-TSS (NM_001370425)	-173	NM_001242903	8165	Hs.463506	NM_003488	ENSG00000121057	AKAP1	AKAP|AKAP121|AKAP149|AKAP84|D-AKAP1|PPP1R43|PRKA1|SAKAP84|TDRD17	A-kinase anchoring protein 1	protein-coding
diff_peaks_CR01403_BAR_MYCN_vs_CR01401_BAR_IgG.MAPQ30_keepdupauto_hg38_peak_9361	chr15	64824999	64826505	+	419	NA	promoter-TSS (NM_001286497)	promoter-TSS (NM_001286497)	-105	NM_001286497	80119	Hs.112160	NM_025049	ENSG00000140451	PIF1	C15orf20|PIF	PIF1 5'-to-3' DNA helicase	protein-coding
diff_peaks_CR01403_BAR_MYCN_vs_CR01401_BAR_IgG.MAPQ30_keepdupauto_hg38_peak_15917	chr2	74958040	74959278	+	419	NA	promoter-TSS (NM_019896)	promoter-TSS (NM_019896)	16	NM_019896	56655	Hs.469060	NM_019896	ENSG00000115350	POLE4	YHHQ1|p12	DNA polymerase epsilon 4, accessory subunit	protein-coding
diff_peaks_CR01403_BAR_MYCN_vs_CR01401_BAR_IgG.MAPQ30_keepdupauto_hg38_peak_3765	chr10	102916842	102919810	+	419	NA	promoter-TSS (NM_017649)	promoter-TSS (NM_017649)	8	NM_199077	54805	Hs.643509	NM_017649	ENSG00000148842	CNNM2	ACDP2|HOMG6|HOMGSMR	cyclin and CBS domain divalent metal cation transport mediator 2	protein-coding
diff_peaks_CR01403_BAR_MYCN_vs_CR01401_BAR_IgG.MAPQ30_keepdupauto_hg38_peak_8308	chr14	67359552	67360546	+	418	NA	promoter-TSS (NM_004094)	promoter-TSS (NM_004094)	-245	NM_015994	51382	Hs.272630	NM_015994	ENSG00000100554	ATP6V1D	ATP6M|VATD|VMA8	ATPase H+ transporting V1 subunit D	protein-coding
diff_peaks_CR01403_BAR_MYCN_vs_CR01401_BAR_IgG.MAPQ30_keepdupauto_hg38_peak_20511	chr3	179562435	179563929	+	417	NA	intron (NM_178042, intron 1 of 13)	CpG	256	NM_004301	86	Hs.435326	NM_004301	ENSG00000136518	ACTL6A	ACTL6|ARPN-BETA|Arp4|BAF53A|INO80K	actin like 6A	protein-coding
diff_peaks_CR01403_BAR_MYCN_vs_CR01401_BAR_IgG.MAPQ30_keepdupauto_hg38_peak_5225	chr11	73306999	73308998	+	417	NA	promoter-TSS (NM_014786)	promoter-TSS (NM_014786)	-278	NM_014786	9828	Hs.533719	NM_014786	ENSG00000110237	ARHGEF17	P164RHOGEF|RHOGEF17|TEM4|p164-RhoGEF	Rho guanine nucleotide exchange factor 17	protein-coding
diff_peaks_CR01403_BAR_MYCN_vs_CR01401_BAR_IgG.MAPQ30_keepdupauto_hg38_peak_17233	chr20	2651307	2653737	+	417	NA	promoter-TSS (NR_027700)	promoter-TSS (NR_027700)	-110	NR_027700	10528	Hs.376064	NM_006392	ENSG00000101361	NOP56	NOL5A|SCA36	NOP56 ribonucleoprotein	protein-coding
diff_peaks_CR01403_BAR_MYCN_vs_CR01401_BAR_IgG.MAPQ30_keepdupauto_hg38_peak_4999	chr11	66001535	66003237	+	417	NA	promoter-TSS (NM_001242483)	promoter-TSS (NM_001242483)	-117	NM_003860	8815	Hs.433759	NM_003860	ENSG00000175334	BANF1	BAF|BCRP1|D14S1460|NGPS	barrier to autointegration factor 1	protein-coding
diff_peaks_CR01403_BAR_MYCN_vs_CR01401_BAR_IgG.MAPQ30_keepdupauto_hg38_peak_18153	chr21	33641533	33643074	+	417	NA	promoter-TSS (NM_145858)	promoter-TSS (NM_145858)	-198	NM_001331008	6453	Hs.90221	NM_003024	ENSG00000205726	ITSN1	ITSN|SH3D1A|SH3P17	intersectin 1	protein-coding
diff_peaks_CR01403_BAR_MYCN_vs_CR01401_BAR_IgG.MAPQ30_keepdupauto_hg38_peak_3655	chr10	97713288	97715166	+	417	NA	exon (NM_031484, exon 1 of 2)	exon (NM_031484, exon 1 of 2)	497	NM_031484	83742	Hs.744073	NM_031484	ENSG00000155254	MARVELD1	GB14|MARVD1|MRVLDC1|bA548K23.8	MARVEL domain containing 1	protein-coding
diff_peaks_CR01403_BAR_MYCN_vs_CR01401_BAR_IgG.MAPQ30_keepdupauto_hg38_peak_20152	chr3	128425771	128428297	+	417	NA	Intergenic	MER33|DNA|hAT-Charlie	-36560	NR_037890	285224	Hs.683815	NR_037890	ENSG00000242049	DNAJB8-AS1	-	DNAJB8 antisense RNA 1	ncRNA
diff_peaks_CR01403_BAR_MYCN_vs_CR01401_BAR_IgG.MAPQ30_keepdupauto_hg38_peak_4558	chr11	35617309	35620693	+	417	NA	exon (NM_014344, exon 1 of 1)	exon (NM_014344, exon 1 of 1)	541	NM_014344	24147	Hs.39384	NM_014344	ENSG00000179431	FJX1	-	four-jointed box kinase 1	protein-coding
diff_peaks_CR01403_BAR_MYCN_vs_CR01401_BAR_IgG.MAPQ30_keepdupauto_hg38_peak_26882	chr8	38175805	38177827	+	417	NA	promoter-TSS (NM_001204878)	promoter-TSS (NM_001204878)	-39	NM_001204878	9530	Hs.194726	NM_004874	ENSG00000156735	BAG4	BAG-4|SODD	BCL2 associated athanogene 4	protein-coding
diff_peaks_CR01403_BAR_MYCN_vs_CR01401_BAR_IgG.MAPQ30_keepdupauto_hg38_peak_6827	chr12	104286356	104289832	+	417	NA	intron (NM_001261445, intron 1 of 14)	AluSg4|SINE|Alu	1062	NM_003330	7296	Hs.654922	NM_003330	ENSG00000198431	TXNRD1	GRIM-12|TR|TR1|TRXR1|TXNR	thioredoxin reductase 1	protein-coding
diff_peaks_CR01403_BAR_MYCN_vs_CR01401_BAR_IgG.MAPQ30_keepdupauto_hg38_peak_17876	chr20	57748445	57749684	+	417	NA	Intergenic	Intergenic	-37528	NM_199171	56937	Hs.517155	NM_020182	ENSG00000124225	PMEPA1	STAG1|TMEPAI	prostate transmembrane protein, androgen induced 1	protein-coding
diff_peaks_CR01403_BAR_MYCN_vs_CR01401_BAR_IgG.MAPQ30_keepdupauto_hg38_peak_21762	chr4	158721839	158724597	+	417	NA	exon (NM_005038, exon 1 of 10)	exon (NM_005038, exon 1 of 10)	178	NM_005038	5481	Hs.183958	NM_005038	ENSG00000171497	PPID	CYP-40|CYPD	peptidylprolyl isomerase D	protein-coding
diff_peaks_CR01403_BAR_MYCN_vs_CR01401_BAR_IgG.MAPQ30_keepdupauto_hg38_peak_14794	chr19	58380341	58381992	+	417	NA	promoter-TSS (NR_049780)	promoter-TSS (NR_049780)	-136	NR_049780	116412	Hs.222236	NM_138466	ENSG00000152475	ZNF837	-	zinc finger protein 837	protein-coding
diff_peaks_CR01403_BAR_MYCN_vs_CR01401_BAR_IgG.MAPQ30_keepdupauto_hg38_peak_19098	chr3	4302776	4304850	+	416	NA	intron (NM_001320678, intron 1 of 1)	intron (NM_001320678, intron 1 of 1)	509	NM_006515	6419	Hs.475300	NM_006515	ENSG00000170364	SETMAR	METNASE|Mar1	SET domain and mariner transposase fusion gene	protein-coding
diff_peaks_CR01403_BAR_MYCN_vs_CR01401_BAR_IgG.MAPQ30_keepdupauto_hg38_peak_4529	chr11	32891710	32894713	+	416	NA	exon (NM_001076786, exon 1 of 13)	exon (NM_001076786, exon 1 of 13)	400	NM_001076786	79832	Hs.369368	NM_024774	ENSG00000060749	QSER1	-	glutamine and serine rich 1	protein-coding
diff_peaks_CR01403_BAR_MYCN_vs_CR01401_BAR_IgG.MAPQ30_keepdupauto_hg38_peak_21628	chr4	145179138	145181541	+	416	NA	promoter-TSS (NM_001102653)	promoter-TSS (NM_001102653)	250	NM_001366057	54726	Hs.270851	NM_017493	ENSG00000164164	OTUD4	DUBA6|HIN1|HSHIN1	OTU deubiquitinase 4	protein-coding
diff_peaks_CR01403_BAR_MYCN_vs_CR01401_BAR_IgG.MAPQ30_keepdupauto_hg38_peak_10431	chr16	46688401	46690870	+	415	NA	promoter-TSS (NM_014321)	promoter-TSS (NM_014321)	-24	NR_037620	23594	Hs.49760	NM_014321	ENSG00000091651	ORC6	ORC6L	origin recognition complex subunit 6	protein-coding
diff_peaks_CR01403_BAR_MYCN_vs_CR01401_BAR_IgG.MAPQ30_keepdupauto_hg38_peak_23646	chr6	8101512	8102861	+	415	NA	intron (NR_037618, intron 1 of 6)	intron (NR_037618, intron 1 of 6)	362	NM_001135650	9521	Hs.602353	NM_004280	ENSG00000124802	EEF1E1	AIMP3|P18	eukaryotic translation elongation factor 1 epsilon 1	protein-coding
diff_peaks_CR01403_BAR_MYCN_vs_CR01401_BAR_IgG.MAPQ30_keepdupauto_hg38_peak_14484	chr19	48634063	48638670	+	415	NA	intron (NM_001352, intron 1 of 3)	intron (NM_001352, intron 1 of 3)	1013	NM_001352	1628	Hs.414480	NM_001352	ENSG00000105516	DBP	DABP|taxREB302	D-box binding PAR bZIP transcription factor	protein-coding
diff_peaks_CR01403_BAR_MYCN_vs_CR01401_BAR_IgG.MAPQ30_keepdupauto_hg38_peak_16717	chr2	202265039	202266498	+	415	NA	promoter-TSS (NM_015934)	promoter-TSS (NM_015934)	5	NM_015934	51602	Hs.471104	NM_015934	ENSG00000055044	NOP58	HSPC120|NOP5|NOP5/NOP58	NOP58 ribonucleoprotein	protein-coding
diff_peaks_CR01403_BAR_MYCN_vs_CR01401_BAR_IgG.MAPQ30_keepdupauto_hg38_peak_4889	chr11	64241036	64241570	+	415	NA	promoter-TSS (NM_001370360)	promoter-TSS (NM_001370360)	-141	NM_001370362	2286	Hs.227729	NM_004470	ENSG00000173486	FKBP2	FKBP-13|FKBP13|PPIase	FKBP prolyl isomerase 2	protein-coding
diff_peaks_CR01403_BAR_MYCN_vs_CR01401_BAR_IgG.MAPQ30_keepdupauto_hg38_peak_26276	chr7	149261206	149263067	+	415	NA	promoter-TSS (NR_144366)	promoter-TSS (NR_144366)	-60	NR_144366	100289678	Hs.490512	NM_001195220	ENSG00000204946	ZNF783	-	zinc finger family member 783	protein-coding
diff_peaks_CR01403_BAR_MYCN_vs_CR01401_BAR_IgG.MAPQ30_keepdupauto_hg38_peak_13573	chr19	9674375	9675562	+	414	NA	intron (NM_001300885, intron 1 of 5)	CpG	132	NM_001300885	54811	Hs.371107	NM_017656	ENSG00000171466	ZNF562	-	zinc finger protein 562	protein-coding
diff_peaks_CR01403_BAR_MYCN_vs_CR01401_BAR_IgG.MAPQ30_keepdupauto_hg38_peak_11151	chr17	7583271	7584566	+	414	NA	promoter-TSS (NR_136403)	promoter-TSS (NR_136403)	66	NM_004870	9526	Hs.246381	NM_004870	ENSG00000129255	MPDU1	CDGIF|HBEBP2BPA|Lec35|My008|PP3958|PQLC5|SL15|SLC66A5	mannose-P-dolichol utilization defect 1	protein-coding
diff_peaks_CR01403_BAR_MYCN_vs_CR01401_BAR_IgG.MAPQ30_keepdupauto_hg38_peak_16011	chr2	96335347	96336695	+	414	NA	intron (NM_001281712, intron 1 of 16)	CpG	255	NM_001281711	23397	Hs.308045	NM_015341	ENSG00000121152	NCAPH	BRRN1|CAP-H|CAPH|MCPH23	non-SMC condensin I complex subunit H	protein-coding
diff_peaks_CR01403_BAR_MYCN_vs_CR01401_BAR_IgG.MAPQ30_keepdupauto_hg38_peak_28731	chr9	133147445	133150157	+	414	NA	intron (NM_001042368, intron 1 of 17)	MIR3|SINE|MIR	409	NM_001042368	5900	Hs.106185	NM_006266	ENSG00000160271	RALGDS	RGDS|RGF|RalGEF	ral guanine nucleotide dissociation stimulator	protein-coding
diff_peaks_CR01403_BAR_MYCN_vs_CR01401_BAR_IgG.MAPQ30_keepdupauto_hg38_peak_4893	chr11	64268844	64270894	+	414	NA	TTS (NM_000932)	TTS (NM_000932)	-14470	NM_001170726	56834	Hs.523763	NM_020155	ENSG00000173264	GPR137	C11orf4|GPR137A|TM7SF1L1	G protein-coupled receptor 137	protein-coding
diff_peaks_CR01403_BAR_MYCN_vs_CR01401_BAR_IgG.MAPQ30_keepdupauto_hg38_peak_27314	chr8	100722230	100723224	+	414	NA	promoter-TSS (NM_002568)	promoter-TSS (NM_002568)	-639	NM_002568	26986	Hs.387804	NM_002568	ENSG00000070756	PABPC1	PAB1|PABP|PABP1|PABPC2|PABPL1	poly(A) binding protein cytoplasmic 1	protein-coding
diff_peaks_CR01403_BAR_MYCN_vs_CR01401_BAR_IgG.MAPQ30_keepdupauto_hg38_peak_20059	chr3	123584475	123586634	+	414	NA	promoter-TSS (NM_198402)	promoter-TSS (NM_198402)	41	NR_121654	100506826	Hs.556600	NR_038266	ENSG00000239523	MYLK-AS1	-	MYLK antisense RNA 1	ncRNA
diff_peaks_CR01403_BAR_MYCN_vs_CR01401_BAR_IgG.MAPQ30_keepdupauto_hg38_peak_15684	chr2	55418593	55420616	+	414	NA	5' UTR (NM_018084, exon 1 of 32)	5' UTR (NM_018084, exon 1 of 32)	252	NM_001365480	55704	Hs.292925	NM_018084	ENSG00000115355	CCDC88A	APE|GIRDIN|GIV|GRDN|HkRP1|KIAA1212|PEHO|PEHOL	coiled-coil domain containing 88A	protein-coding
diff_peaks_CR01403_BAR_MYCN_vs_CR01401_BAR_IgG.MAPQ30_keepdupauto_hg38_peak_16500	chr2	174247791	174249389	+	414	NA	promoter-TSS (NM_001328688)	promoter-TSS (NM_001328688)	-58	NM_013341	29789	Hs.157351	NM_013341	ENSG00000138430	OLA1	DOC45|GBP45|GTBP9|GTPBP9|PTD004	Obg like ATPase 1	protein-coding
diff_peaks_CR01403_BAR_MYCN_vs_CR01401_BAR_IgG.MAPQ30_keepdupauto_hg38_peak_6724	chr12	92928199	92930168	+	414	NA	5' UTR (NM_003566, exon 1 of 29)	5' UTR (NM_003566, exon 1 of 29)	112	NM_003566	8411	Hs.567367	NM_003566	ENSG00000102189	EEA1	MST105|MSTP105|ZFYVE2	early endosome antigen 1	protein-coding
diff_peaks_CR01403_BAR_MYCN_vs_CR01401_BAR_IgG.MAPQ30_keepdupauto_hg38_peak_16596	chr2	183037154	183039110	+	414	NA	5' UTR (NM_205842, exon 1 of 32)	5' UTR (NM_205842, exon 1 of 32)	325	NM_013436	10787	Hs.603732	NM_013436	ENSG00000061676	NCKAP1	HEM2|NAP1|NAP125|p125Nap1	NCK associated protein 1	protein-coding
diff_peaks_CR01403_BAR_MYCN_vs_CR01401_BAR_IgG.MAPQ30_keepdupauto_hg38_peak_5567	chr11	116772177	116773820	+	414	NA	promoter-TSS (NM_001159736)	promoter-TSS (NM_001159736)	0	NM_001159736	84811	Hs.437341	NM_032725	ENSG00000137656	BUD13	Cwc26|fSAP71	BUD13 homolog	protein-coding
diff_peaks_CR01403_BAR_MYCN_vs_CR01401_BAR_IgG.MAPQ30_keepdupauto_hg38_peak_11936	chr17	49414659	49416302	+	414	NA	promoter-TSS (NM_001281715)	promoter-TSS (NM_001281715)	-575	NM_001281497	5245	Hs.514303	NM_002634	ENSG00000167085	PHB	HEL-215|HEL-S-54e|PHB1	prohibitin	protein-coding
diff_peaks_CR01403_BAR_MYCN_vs_CR01401_BAR_IgG.MAPQ30_keepdupauto_hg38_peak_12379	chr17	75130645	75132124	+	413	NA	intron (NM_001252377, intron 1 of 3)	CpG	358	NM_014595	30833	Hs.67201	NM_014595	ENSG00000125458	NT5C	DNT|DNT1|HEL74|P5N2|PN-I|PN-II|UMPH2|cdN|dNT-1	5', 3'-nucleotidase, cytosolic	protein-coding
diff_peaks_CR01403_BAR_MYCN_vs_CR01401_BAR_IgG.MAPQ30_keepdupauto_hg38_peak_4484	chr11	22625155	22626340	+	413	NA	promoter-TSS (NM_022725)	promoter-TSS (NM_022725)	94	NM_022725	2188	Hs.632151	NM_022725	ENSG00000183161	FANCF	FAF	FA complementation group F	protein-coding
diff_peaks_CR01403_BAR_MYCN_vs_CR01401_BAR_IgG.MAPQ30_keepdupauto_hg38_peak_12056	chr17	57621779	57623177	+	413	NA	intron (NM_001322250, intron 9 of 13)	intron (NM_001322250, intron 9 of 13)	-14066	NR_110807	101927539	Hs.680439	NR_110807	ENSG00000263499	LOC101927539	-	uncharacterized LOC101927539	ncRNA
diff_peaks_CR01403_BAR_MYCN_vs_CR01401_BAR_IgG.MAPQ30_keepdupauto_hg38_peak_15554	chr2	42493414	42495890	+	413	NA	promoter-TSS (NM_001282755)	promoter-TSS (NM_001282755)	83	NM_001282755	57504	Hs.435413	NM_020744	ENSG00000057935	MTA3	-	metastasis associated 1 family member 3	protein-coding
diff_peaks_CR01403_BAR_MYCN_vs_CR01401_BAR_IgG.MAPQ30_keepdupauto_hg38_peak_5284	chr11	76234316	76236760	+	413	NA	Intergenic	CpG	-29036	NM_004626	7481	Hs.108219	NM_004626	ENSG00000085741	WNT11	HWNT11	Wnt family member 11	protein-coding
diff_peaks_CR01403_BAR_MYCN_vs_CR01401_BAR_IgG.MAPQ30_keepdupauto_hg38_peak_17354	chr20	17967843	17970320	+	413	NA	promoter-TSS (NM_001310339)	promoter-TSS (NM_001310339)	63	NM_052865	92667	Hs.320823	NM_052865	ENSG00000125871	MGME1	C20orf72|DDK1|MTDPS11|bA504H3.4	mitochondrial genome maintenance exonuclease 1	protein-coding
diff_peaks_CR01403_BAR_MYCN_vs_CR01401_BAR_IgG.MAPQ30_keepdupauto_hg38_peak_11604	chr17	39196735	39198199	+	413	NA	exon (NM_000723, exon 1 of 14)	exon (NM_000723, exon 1 of 14)	202	NM_199247	782	Hs.635	NM_000723	ENSG00000067191	CACNB1	CAB1|CACNLB1|CCHLB1	calcium voltage-gated channel auxiliary subunit beta 1	protein-coding
diff_peaks_CR01403_BAR_MYCN_vs_CR01401_BAR_IgG.MAPQ30_keepdupauto_hg38_peak_16353	chr2	152335056	152337306	+	413	NA	intron (NM_052905, intron 1 of 25)	CpG	1007	NM_052905	114793	Hs.654630	NM_052905	ENSG00000157827	FMNL2	FHOD2	formin like 2	protein-coding
diff_peaks_CR01403_BAR_MYCN_vs_CR01401_BAR_IgG.MAPQ30_keepdupauto_hg38_peak_1944	chr1	182789021	182790105	+	413	NA	promoter-TSS (NM_001200051)	promoter-TSS (NM_001200051)	114	NM_001200050	80896	Hs.496969	NM_030769	ENSG00000135838	NPL	C112|C1orf13|NAL|NPL1	N-acetylneuraminate pyruvate lyase	protein-coding
diff_peaks_CR01403_BAR_MYCN_vs_CR01401_BAR_IgG.MAPQ30_keepdupauto_hg38_peak_8603	chr14	93115066	93116756	+	413	NA	promoter-TSS (NM_014216)	promoter-TSS (NM_014216)	14	NM_014216	3705	Hs.308122	NM_014216	ENSG00000100605	ITPK1	ITRPK1	inositol-tetrakisphosphate 1-kinase	protein-coding
diff_peaks_CR01403_BAR_MYCN_vs_CR01401_BAR_IgG.MAPQ30_keepdupauto_hg38_peak_18020	chr20	63651892	63654133	+	413	NA	promoter-TSS (NM_001276310)	promoter-TSS (NM_001276310)	-246	NM_001276310	50861	Hs.639609	NM_015894	ENSG00000197457	STMN3	SCLIP	stathmin 3	protein-coding
diff_peaks_CR01403_BAR_MYCN_vs_CR01401_BAR_IgG.MAPQ30_keepdupauto_hg38_peak_20179	chr3	129182075	129184501	+	413	NA	intron (NM_001127196, intron 1 of 4)	intron (NM_001127196, intron 1 of 4)	608	NM_001127193	7555	Hs.518249	NM_003418	ENSG00000169714	CNBP	CNBP1|DM2|PROMM|RNF163|ZCCHC22|ZNF9	CCHC-type zinc finger nucleic acid binding protein	protein-coding
diff_peaks_CR01403_BAR_MYCN_vs_CR01401_BAR_IgG.MAPQ30_keepdupauto_hg38_peak_5761	chr11	125887020	125888582	+	413	NA	intron (NM_001134793, intron 1 of 2)	CpG	741	NM_001134793	219844	Hs.98133	NM_145014	ENSG00000198331	HYLS1	HLS	HYLS1 centriolar and ciliogenesis associated	protein-coding
diff_peaks_CR01403_BAR_MYCN_vs_CR01401_BAR_IgG.MAPQ30_keepdupauto_hg38_peak_7174	chr12	124566048	124569370	+	413	NA	promoter-TSS (NM_001206654)	promoter-TSS (NM_001206654)	-97	NM_001077261	9612	Hs.137510	NM_006312	ENSG00000196498	NCOR2	CTG26|N-CoR2|SMAP270|SMRT|SMRTE|SMRTE-tau|TNRC14|TRAC|TRAC-1|TRAC1	nuclear receptor corepressor 2	protein-coding
diff_peaks_CR01403_BAR_MYCN_vs_CR01401_BAR_IgG.MAPQ30_keepdupauto_hg38_peak_2605	chr1	245152931	245157548	+	413	NA	5' UTR (NM_018012, exon 1 of 15)	5' UTR (NM_018012, exon 1 of 15)	254	NM_018012	55083	Hs.143134	NM_018012	ENSG00000162849	KIF26B	-	kinesin family member 26B	protein-coding
diff_peaks_CR01403_BAR_MYCN_vs_CR01401_BAR_IgG.MAPQ30_keepdupauto_hg38_peak_12222	chr17	64965339	64967082	+	413	NA	TTS (NR_026903)	TTS (NR_026903)	9375	NR_026903	201283	Hs.396447	NM_153032	ENSG00000214174	AMZ2P1	-	archaelysin family metallopeptidase 2 pseudogene 1	pseudo
diff_peaks_CR01403_BAR_MYCN_vs_CR01401_BAR_IgG.MAPQ30_keepdupauto_hg38_peak_25983	chr7	112204404	112206498	+	413	NA	intron (NM_001363540, intron 1 of 52)	intron (NM_001363540, intron 1 of 52)	948	NM_014705	9732	Hs.654652	NM_014705	ENSG00000128512	DOCK4	-	dedicator of cytokinesis 4	protein-coding
diff_peaks_CR01403_BAR_MYCN_vs_CR01401_BAR_IgG.MAPQ30_keepdupauto_hg38_peak_8132	chr14	50395374	50398211	+	413	NA	promoter-TSS (NM_004196)	promoter-TSS (NM_004196)	89	NM_004196	8814	Hs.280881	NM_004196	ENSG00000100490	CDKL1	KKIALRE|P42	cyclin dependent kinase like 1	protein-coding
diff_peaks_CR01403_BAR_MYCN_vs_CR01401_BAR_IgG.MAPQ30_keepdupauto_hg38_peak_29363	chrX	103686161	103689369	+	413	NA	promoter-TSS (NM_001142429)	promoter-TSS (NM_001142429)	393	NM_001142431	9643	Hs.326387	NM_012286	ENSG00000123562	MORF4L2	MORFL2|MRGX	mortality factor 4 like 2	protein-coding
diff_peaks_CR01403_BAR_MYCN_vs_CR01401_BAR_IgG.MAPQ30_keepdupauto_hg38_peak_8866	chr14	105397718	105399239	+	413	NA	promoter-TSS (NM_001195082)	promoter-TSS (NM_001195082)	-60	NM_001195082	647310	Hs.729499	NM_001195082	ENSG00000226174	TEX22	-	testis expressed 22	protein-coding
diff_peaks_CR01403_BAR_MYCN_vs_CR01401_BAR_IgG.MAPQ30_keepdupauto_hg38_peak_15280	chr2	24083375	24085308	+	413	NA	promoter-TSS (NM_001206802)	promoter-TSS (NM_001206802)	-10	NM_001206802	9540	Hs.50649	NM_004881	ENSG00000115129	TP53I3	PIG3	tumor protein p53 inducible protein 3	protein-coding
diff_peaks_CR01403_BAR_MYCN_vs_CR01401_BAR_IgG.MAPQ30_keepdupauto_hg38_peak_9622	chr15	78437373	78439150	+	413	NA	promoter-TSS (NM_001320941)	promoter-TSS (NM_001320941)	45	NM_001320941	3658	Hs.436031	NM_004136	ENSG00000136381	IREB2	ACO3|IRE-BP 2|IRE-BP2|IRP2|IRP2AD|NDCAMA	iron responsive element binding protein 2	protein-coding
diff_peaks_CR01403_BAR_MYCN_vs_CR01401_BAR_IgG.MAPQ30_keepdupauto_hg38_peak_3953	chr10	119542466	119543664	+	413	NA	promoter-TSS (NM_001005339)	promoter-TSS (NM_001005339)	-346	NM_001005339	6001	Hs.501200	NM_002925	ENSG00000148908	RGS10	-	regulator of G protein signaling 10	protein-coding
diff_peaks_CR01403_BAR_MYCN_vs_CR01401_BAR_IgG.MAPQ30_keepdupauto_hg38_peak_7986	chr14	22929826	22931028	+	412	NA	intron (NR_110002, intron 1 of 2)	intron (NR_110002, intron 1 of 2)	818	NR_110002	101926933	Hs.727321	NR_110002	ENSG00000257285	LOC101926933	-	uncharacterized LOC101926933	ncRNA
diff_peaks_CR01403_BAR_MYCN_vs_CR01401_BAR_IgG.MAPQ30_keepdupauto_hg38_peak_23807	chr6	24719673	24721946	+	411	NA	Intergenic	CpG	-1655	NM_030939	81688	Hs.744857	NM_030939	ENSG00000112308	C6orf62	Nbla00237|XTP12|dJ30M3.2	chromosome 6 open reading frame 62	protein-coding
diff_peaks_CR01403_BAR_MYCN_vs_CR01401_BAR_IgG.MAPQ30_keepdupauto_hg38_peak_29611	chrX	154546288	154548120	+	411	NA	promoter-TSS (NM_001145255)	promoter-TSS (NM_001145255)	-186	NM_000402	2539	Hs.461047	NM_000402	ENSG00000160211	G6PD	G6PD1	glucose-6-phosphate dehydrogenase	protein-coding
diff_peaks_CR01403_BAR_MYCN_vs_CR01401_BAR_IgG.MAPQ30_keepdupauto_hg38_peak_9675	chr15	82043108	82047944	+	411	NA	exon (NM_032246, exon 1 of 2)	exon (NM_032246, exon 1 of 2)	492	NM_032246	84206	Hs.104744	NM_032246	ENSG00000183496	MEX3B	MEX-3B|RKHD3|RNF195	mex-3 RNA binding family member B	protein-coding
diff_peaks_CR01403_BAR_MYCN_vs_CR01401_BAR_IgG.MAPQ30_keepdupauto_hg38_peak_19903	chr3	101724269	101725514	+	411	NA	intron (NM_024548, intron 1 of 10)	CpG	277	NM_024548	79598	Hs.444135	NM_024548	ENSG00000182504	CEP97	2810403B08Rik|LRRIQ2	centrosomal protein 97	protein-coding
diff_peaks_CR01403_BAR_MYCN_vs_CR01401_BAR_IgG.MAPQ30_keepdupauto_hg38_peak_16547	chr2	176553805	176555059	+	411	NA	Intergenic	Intergenic	46620	NR_031648	100302142		NR_031648	ENSG00000283203	MIR1246	MIRN1246|hsa-mir-1246	microRNA 1246	ncRNA
diff_peaks_CR01403_BAR_MYCN_vs_CR01401_BAR_IgG.MAPQ30_keepdupauto_hg38_peak_23486	chr5	176387639	176389629	+	411	NA	promoter-TSS (NM_001317975)	promoter-TSS (NM_001317975)	-36	NM_001291307	51491	Hs.696283	NM_016391	ENSG00000048162	NOP16	HSPC111|HSPC185	NOP16 nucleolar protein	protein-coding
diff_peaks_CR01403_BAR_MYCN_vs_CR01401_BAR_IgG.MAPQ30_keepdupauto_hg38_peak_18837	chr22	40950583	40952242	+	411	NA	promoter-TSS (NM_014248)	promoter-TSS (NM_014248)	34	NM_014248	9978	Hs.474949	NM_014248	ENSG00000100387	RBX1	BA554C12.1|RNF75|ROC1	ring-box 1	protein-coding
diff_peaks_CR01403_BAR_MYCN_vs_CR01401_BAR_IgG.MAPQ30_keepdupauto_hg38_peak_8871	chr14	105480604	105482422	+	411	NA	Intergenic	Intergenic	4270	NR_073085	1397	Hs.534309	NM_001312	ENSG00000182809	CRIP2	CRIP|CRP2|ESP1	cysteine rich protein 2	protein-coding
diff_peaks_CR01403_BAR_MYCN_vs_CR01401_BAR_IgG.MAPQ30_keepdupauto_hg38_peak_17922	chr20	58876965	58880428	+	410	NA	intron (NR_126334, intron 3 of 4)	intron (NR_126334, intron 3 of 4)	-9717	NR_132273	2778	Hs.125898	NM_000516	ENSG00000087460	GNAS	AHO|C20orf45|GNAS1|GPSA|GSA|GSP|NESP|PITA3|POH|SCG6|SgVI	GNAS complex locus	protein-coding
diff_peaks_CR01403_BAR_MYCN_vs_CR01401_BAR_IgG.MAPQ30_keepdupauto_hg38_peak_12172	chr17	62965547	62967821	+	410	NA	5' UTR (NM_025185, exon 1 of 26)	5' UTR (NM_025185, exon 1 of 26)	449	NM_025185	26115	Hs.410889	NM_015623	ENSG00000170921	TANC2	ROLSA|rols	tetratricopeptide repeat, ankyrin repeat and coiled-coil containing 2	protein-coding
diff_peaks_CR01403_BAR_MYCN_vs_CR01401_BAR_IgG.MAPQ30_keepdupauto_hg38_peak_24088	chr6	32967478	32972639	+	410	NA	promoter-TSS (NM_001291986)	promoter-TSS (NM_001291986)	-872	NM_001291986	6046	Hs.75243	NM_005104	ENSG00000204256	BRD2	BRD2-IT1|D6S113E|FSH|FSRG1|NAT|O27.1.1|RING3|RNF3	bromodomain containing 2	protein-coding
diff_peaks_CR01403_BAR_MYCN_vs_CR01401_BAR_IgG.MAPQ30_keepdupauto_hg38_peak_7641	chr13	60396098	60398424	+	410	NA	promoter-TSS (NM_001146070)	promoter-TSS (NM_001146070)	41	NM_001146070	81550	Hs.525061	NM_030794	ENSG00000083544	TDRD3	-	tudor domain containing 3	protein-coding
diff_peaks_CR01403_BAR_MYCN_vs_CR01401_BAR_IgG.MAPQ30_keepdupauto_hg38_peak_28191	chr9	95874656	95876587	+	410	NA	promoter-TSS (NM_001010895)	promoter-TSS (NM_001010895)	-70	NM_020207	375748	Hs.432364	NM_020207	ENSG00000182150	ERCC6L2	BMFS2|C9orf102|RAD26L|SR278	ERCC excision repair 6 like 2	protein-coding
diff_peaks_CR01403_BAR_MYCN_vs_CR01401_BAR_IgG.MAPQ30_keepdupauto_hg38_peak_18092	chr21	26168997	26171611	+	409	NA	intron (NM_001136131, intron 1 of 15)	CpG	466	NM_001204302	351	Hs.434980	NM_000484	ENSG00000142192	APP	AAA|ABETA|ABPP|AD1|APPI|CTFgamma|CVAP|PN-II|PN2|preA4	amyloid beta precursor protein	protein-coding
diff_peaks_CR01403_BAR_MYCN_vs_CR01401_BAR_IgG.MAPQ30_keepdupauto_hg38_peak_13859	chr19	17829813	17831735	+	408	NA	intron (NM_000215, intron 21 of 23)	intron (NM_000215, intron 21 of 23)	-9255	NM_005543	3640	Hs.37062	NM_005543	ENSG00000248099	INSL3	RLF|RLNL|ley-I-L	insulin like 3	protein-coding
diff_peaks_CR01403_BAR_MYCN_vs_CR01401_BAR_IgG.MAPQ30_keepdupauto_hg38_peak_18226	chr21	39312192	39314837	+	408	NA	promoter-TSS (NR_111942)	promoter-TSS (NR_111942)	118	NM_033656	54014	Hs.627139	NM_018963	ENSG00000185658	BRWD1	C21orf107|DCAF19|N143|WDR9|WRD9	bromodomain and WD repeat domain containing 1	protein-coding
diff_peaks_CR01403_BAR_MYCN_vs_CR01401_BAR_IgG.MAPQ30_keepdupauto_hg38_peak_20269	chr3	139677494	139678024	+	408	NA	5' UTR (NM_001320510, exon 1 of 7)	5' UTR (NM_001320510, exon 1 of 7)	213	NM_001320510	349565	Hs.208673	NM_178177	ENSG00000163864	NMNAT3	FKSG76|PNAT-3|PNAT3	nicotinamide nucleotide adenylyltransferase 3	protein-coding
diff_peaks_CR01403_BAR_MYCN_vs_CR01401_BAR_IgG.MAPQ30_keepdupauto_hg38_peak_9757	chr15	89334107	89336029	+	408	NA	promoter-TSS (NM_002693)	promoter-TSS (NM_002693)	-244	NM_001126131	5428	Hs.706868	NM_002693	ENSG00000140521	POLG	MDP1|MIRAS|MTDPS4A|MTDPS4B|PEO|POLG1|POLGA|SANDO|SCAE	DNA polymerase gamma, catalytic subunit	protein-coding
diff_peaks_CR01403_BAR_MYCN_vs_CR01401_BAR_IgG.MAPQ30_keepdupauto_hg38_peak_19877	chr3	97971019	97972871	+	408	NA	5' UTR (NM_032778, exon 1 of 10)	5' UTR (NM_032778, exon 1 of 10)	486	NM_153182	84864	Hs.570562	NM_032778	ENSG00000170854	RIOX2	JMJD10|MDIG|MINA|MINA53|NO52|ROX	ribosomal oxygenase 2	protein-coding
diff_peaks_CR01403_BAR_MYCN_vs_CR01401_BAR_IgG.MAPQ30_keepdupauto_hg38_peak_1603	chr1	155207051	155209823	+	408	NA	promoter-TSS (NM_001252607)	promoter-TSS (NM_001252607)	-262	NM_002455	4580	Hs.490874	NM_002455	ENSG00000173171	MTX1	MTX|MTXN	metaxin 1	protein-coding
diff_peaks_CR01403_BAR_MYCN_vs_CR01401_BAR_IgG.MAPQ30_keepdupauto_hg38_peak_9396	chr15	66503906	66505946	+	408	NA	promoter-TSS (NM_000968)	promoter-TSS (NM_000968)	-71	NM_000968	6124	Hs.186350	NM_000968	ENSG00000174444	RPL4	L4	ribosomal protein L4	protein-coding
diff_peaks_CR01403_BAR_MYCN_vs_CR01401_BAR_IgG.MAPQ30_keepdupauto_hg38_peak_12384	chr17	75204792	75206822	+	408	NA	intron (NM_001303276, intron 1 of 17)	CpG	128	NM_024844	79902	Hs.362817	NM_024844	ENSG00000125450	NUP85	FROUNT|NPHS17|Nup75	nucleoporin 85	protein-coding
diff_peaks_CR01403_BAR_MYCN_vs_CR01401_BAR_IgG.MAPQ30_keepdupauto_hg38_peak_24034	chr6	30690075	30691427	+	407	NA	promoter-TSS (NR_073072)	promoter-TSS (NR_073072)	-28	NR_073072	11270	Hs.519993	NM_007243	ENSG00000137404	NRM	NRM29	nurim	protein-coding
diff_peaks_CR01403_BAR_MYCN_vs_CR01401_BAR_IgG.MAPQ30_keepdupauto_hg38_peak_5471	chr11	107857955	107860031	+	406	NA	promoter-TSS (NM_017515)	promoter-TSS (NM_017515)	-206	NM_017515	54733	Hs.524014	NM_017515	ENSG00000110660	SLC35F2	HSNOV1	solute carrier family 35 member F2	protein-coding
diff_peaks_CR01403_BAR_MYCN_vs_CR01401_BAR_IgG.MAPQ30_keepdupauto_hg38_peak_4239	chr11	3840475	3842444	+	406	NA	promoter-TSS (NM_001665)	promoter-TSS (NM_001665)	-500	NM_001665	391	Hs.501728	NM_001665	ENSG00000177105	RHOG	ARHG	ras homolog family member G	protein-coding
diff_peaks_CR01403_BAR_MYCN_vs_CR01401_BAR_IgG.MAPQ30_keepdupauto_hg38_peak_1505	chr1	151058775	151061899	+	406	NA	promoter-TSS (NM_001038707)	promoter-TSS (NM_001038707)	662	NM_006818	10962	Hs.75823	NM_006818	ENSG00000213190	MLLT11	AF1Q	MLLT11 transcription factor 7 cofactor	protein-coding
diff_peaks_CR01403_BAR_MYCN_vs_CR01401_BAR_IgG.MAPQ30_keepdupauto_hg38_peak_17769	chr20	49978922	49979794	+	406	NA	Intergenic	Intergenic	-3622	NM_005985	6615	Hs.48029	NM_005985	ENSG00000124216	SNAI1	SLUGH2|SNA|SNAH|SNAIL|SNAIL1|dJ710H13.1	snail family transcriptional repressor 1	protein-coding
diff_peaks_CR01403_BAR_MYCN_vs_CR01401_BAR_IgG.MAPQ30_keepdupauto_hg38_peak_1940	chr1	182603860	182605057	+	406	NA	promoter-TSS (NM_002928)	promoter-TSS (NM_002928)	-69	NM_002928	6004	Hs.413297	NM_002928	ENSG00000143333	RGS16	A28-RGS14|A28-RGS14P|RGS-R	regulator of G protein signaling 16	protein-coding
diff_peaks_CR01403_BAR_MYCN_vs_CR01401_BAR_IgG.MAPQ30_keepdupauto_hg38_peak_17205	chr20	673319	677402	+	406	NA	intron (NM_033129, intron 1 of 1)	CpG	442	NM_033129	85508	Hs.355284	NM_033129	ENSG00000215397	SCRT2	ZNF898B	scratch family transcriptional repressor 2	protein-coding
diff_peaks_CR01403_BAR_MYCN_vs_CR01401_BAR_IgG.MAPQ30_keepdupauto_hg38_peak_13325	chr19	1566004	1567303	+	406	NA	intron (NM_203304, intron 1 of 1)	intron (NM_203304, intron 1 of 1)	1405	NM_203304	399664	Hs.436495	NM_203304	ENSG00000181588	MEX3D	MEX-3D|MEX3|OK/SW-cl.4|RKHD1|RNF193|TINO	mex-3 RNA binding family member D	protein-coding
diff_peaks_CR01403_BAR_MYCN_vs_CR01401_BAR_IgG.MAPQ30_keepdupauto_hg38_peak_3612	chr10	94362101	94363519	+	406	NA	intron (NM_022451, intron 1 of 20)	CpG	129	NM_022451	64318	Hs.74899	NM_022451	ENSG00000173145	NOC3L	AD24|C10orf117|FAD24	NOC3 like DNA replication regulator	protein-coding
diff_peaks_CR01403_BAR_MYCN_vs_CR01401_BAR_IgG.MAPQ30_keepdupauto_hg38_peak_7475	chr13	36297255	36298479	+	406	NA	promoter-TSS (NM_001144982)	promoter-TSS (NM_001144982)	-12	NM_001144983	728591	Hs.656745	NM_001144981	ENSG00000242715	CCDC169	C13orf38	coiled-coil domain containing 169	protein-coding
diff_peaks_CR01403_BAR_MYCN_vs_CR01401_BAR_IgG.MAPQ30_keepdupauto_hg38_peak_10267	chr16	22436583	22437834	+	406	NA	non-coding (NR_027460, exon 1 of 7)	non-coding (NR_027460, exon 1 of 7)	200	NR_027154	641298	Hs.552700	NM_199284	ENSG00000237296	SMG1P1	-	SMG1 pseudogene 1	pseudo
diff_peaks_CR01403_BAR_MYCN_vs_CR01401_BAR_IgG.MAPQ30_keepdupauto_hg38_peak_4329	chr11	10856854	10859144	+	406	NA	promoter-TSS (NR_034137)	promoter-TSS (NR_034137)	54	NM_021211	58486	Hs.655066	NM_021211	ENSG00000236287	ZBED5	Buster1	zinc finger BED-type containing 5	protein-coding
diff_peaks_CR01403_BAR_MYCN_vs_CR01401_BAR_IgG.MAPQ30_keepdupauto_hg38_peak_28554	chr9	128419736	128421523	+	406	NA	promoter-TSS (NM_016174)	promoter-TSS (NM_016174)	-228	NM_016174	51148	Hs.495230	NM_016174	ENSG00000167123	CERCAM	CEECAM1|GLT25D3	cerebral endothelial cell adhesion molecule	protein-coding
diff_peaks_CR01403_BAR_MYCN_vs_CR01401_BAR_IgG.MAPQ30_keepdupauto_hg38_peak_12395	chr17	75456132	75457722	+	406	NA	intron (NM_014738, intron 1 of 31)	intron (NM_014738, intron 1 of 31)	292	NM_001321149	9772	Hs.514474	NM_014738	ENSG00000177728	TMEM94	IDDCDF|KIAA0195	transmembrane protein 94	protein-coding
diff_peaks_CR01403_BAR_MYCN_vs_CR01401_BAR_IgG.MAPQ30_keepdupauto_hg38_peak_20708	chr4	680675	681583	+	405	NA	TTS (NM_032219)	TTS (NM_032219)	3207	NM_002477	4636	Hs.410970	NM_002477	ENSG00000215375	MYL5	MYLC2	myosin light chain 5	protein-coding
diff_peaks_CR01403_BAR_MYCN_vs_CR01401_BAR_IgG.MAPQ30_keepdupauto_hg38_peak_28879	chr9	137045063	137046934	+	404	NA	5' UTR (NM_015392, exon 1 of 9)	5' UTR (NM_015392, exon 1 of 9)	179	NM_015392	56654	Hs.719906	NM_015392	ENSG00000107281	NPDC1	CAB|CAB-|CAB-1|CAB1|NPDC-1	neural proliferation, differentiation and control 1	protein-coding
diff_peaks_CR01403_BAR_MYCN_vs_CR01401_BAR_IgG.MAPQ30_keepdupauto_hg38_peak_15893	chr2	74420151	74422462	+	404	NA	promoter-TSS (NM_001320823)	promoter-TSS (NM_001320823)	313	NM_001316764	388963	Hs.445377	NM_001145054	ENSG00000284308	C2orf81	hCG40743	chromosome 2 open reading frame 81	protein-coding
diff_peaks_CR01403_BAR_MYCN_vs_CR01401_BAR_IgG.MAPQ30_keepdupauto_hg38_peak_651	chr1	44029597	44031582	+	404	NA	intron (NM_001328630, intron 1 of 10)	CpG	534	NM_001328629	6536	Hs.442590	NM_006934	ENSG00000196517	SLC6A9	GCENSG|GLYT1	solute carrier family 6 member 9	protein-coding
diff_peaks_CR01403_BAR_MYCN_vs_CR01401_BAR_IgG.MAPQ30_keepdupauto_hg38_peak_10105	chr16	5503541	5506230	+	404	NA	Intergenic	L1MB8|LINE|L1	111365	NR_110902	101926950	Hs.613285	NR_110902	ENSG00000260338	LINC01570	-	long intergenic non-protein coding RNA 1570	ncRNA
diff_peaks_CR01403_BAR_MYCN_vs_CR01401_BAR_IgG.MAPQ30_keepdupauto_hg38_peak_1516	chr1	151346849	151347735	+	404	NA	promoter-TSS (NM_000449)	promoter-TSS (NM_000449)	1	NM_000449	5993	Hs.632472	NM_000449	ENSG00000143390	RFX5	-	regulatory factor X5	protein-coding
diff_peaks_CR01403_BAR_MYCN_vs_CR01401_BAR_IgG.MAPQ30_keepdupauto_hg38_peak_3745	chr10	102398974	102400135	+	403	NA	intron (NM_001077494, intron 13 of 22)	CpG	3849	NM_002502	4791	Hs.73090	NM_002502	ENSG00000077150	NFKB2	CVID10|H2TF1|LYT-10|LYT10|NF-kB2|p100|p49/p100|p52	nuclear factor kappa B subunit 2	protein-coding
diff_peaks_CR01403_BAR_MYCN_vs_CR01401_BAR_IgG.MAPQ30_keepdupauto_hg38_peak_20302	chr3	142887789	142889601	+	403	NA	intron (NM_013363, intron 1 of 8)	CpG	388	NM_013363	26577	Hs.8944	NM_013363	ENSG00000163710	PCOLCE2	PCPE2	procollagen C-endopeptidase enhancer 2	protein-coding
diff_peaks_CR01403_BAR_MYCN_vs_CR01401_BAR_IgG.MAPQ30_keepdupauto_hg38_peak_27199	chr8	88326043	88329106	+	403	NA	promoter-TSS (NM_005941)	promoter-TSS (NM_005941)	-91	NM_005941	4325	Hs.492187	NM_005941	ENSG00000156103	MMP16	C8orf57|MMP-X2|MT-MMP2|MT-MMP3|MT3-MMP	matrix metallopeptidase 16	protein-coding
diff_peaks_CR01403_BAR_MYCN_vs_CR01401_BAR_IgG.MAPQ30_keepdupauto_hg38_peak_8592	chr14	92793108	92794583	+	403	NA	promoter-TSS (NM_005113)	promoter-TSS (NM_005113)	-460	NM_005113	9950	Hs.104320	NM_005113	ENSG00000066455	GOLGA5	GOLIM5|RFG5|ret-II	golgin A5	protein-coding
diff_peaks_CR01403_BAR_MYCN_vs_CR01401_BAR_IgG.MAPQ30_keepdupauto_hg38_peak_22387	chr5	60945059	60946390	+	403	NA	promoter-TSS (NM_000082)	promoter-TSS (NM_000082)	519	NM_174889	91942	Hs.591757	NM_174889	ENSG00000164182	NDUFAF2	B17.2L|MC1DN10|MMTN|NDUFA12L|mimitin	NADH:ubiquinone oxidoreductase complex assembly factor 2	protein-coding
diff_peaks_CR01403_BAR_MYCN_vs_CR01401_BAR_IgG.MAPQ30_keepdupauto_hg38_peak_14875	chr2	3557922	3559169	+	403	NA	promoter-TSS (NM_001286834)	promoter-TSS (NM_001286834)	158	NR_038431	100506054	Hs.606550	NR_038429	ENSG00000234171	RNASEH1-AS1	-	RNASEH1 antisense RNA 1	ncRNA
diff_peaks_CR01403_BAR_MYCN_vs_CR01401_BAR_IgG.MAPQ30_keepdupauto_hg38_peak_14374	chr19	45885574	45887268	+	403	NA	promoter-TSS (NM_015649)	promoter-TSS (NM_015649)	-280	NM_015649	26145	Hs.515477	NM_015649	ENSG00000170604	IRF2BP1	-	interferon regulatory factor 2 binding protein 1	protein-coding
diff_peaks_CR01403_BAR_MYCN_vs_CR01401_BAR_IgG.MAPQ30_keepdupauto_hg38_peak_15889	chr2	74198013	74199858	+	403	NA	intron (NM_006636, intron 1 of 7)	CpG	320	NM_006636	10797	Hs.469030	NM_006636	ENSG00000065911	MTHFD2	NMDMC	methylenetetrahydrofolate dehydrogenase (NADP+ dependent) 2, methenyltetrahydrofolate cyclohydrolase	protein-coding
diff_peaks_CR01403_BAR_MYCN_vs_CR01401_BAR_IgG.MAPQ30_keepdupauto_hg38_peak_6415	chr12	53675034	53676556	+	403	NA	promoter-TSS (NM_001330269)	promoter-TSS (NM_001330269)	288	NR_163136	517	Hs.524464	NM_005176	ENSG00000135390	ATP5MC2	ATP5A|ATP5G2	ATP synthase membrane subunit c locus 2	protein-coding
diff_peaks_CR01403_BAR_MYCN_vs_CR01401_BAR_IgG.MAPQ30_keepdupauto_hg38_peak_610	chr1	42657723	42658687	+	403	NA	promoter-TSS (NM_001330510)	promoter-TSS (NM_001330510)	-218	NM_006347	10465	Hs.256639	NM_006347	ENSG00000171960	PPIH	CYP-20|CYPH|SnuCyp-20|USA-CYP	peptidylprolyl isomerase H	protein-coding
diff_peaks_CR01403_BAR_MYCN_vs_CR01401_BAR_IgG.MAPQ30_keepdupauto_hg38_peak_2181	chr1	209674988	209676174	+	403	NA	promoter-TSS (NR_134511)	promoter-TSS (NR_134511)	169	NM_015714	50486	Hs.432132	NM_015714	ENSG00000123689	G0S2	-	G0/G1 switch 2	protein-coding
diff_peaks_CR01403_BAR_MYCN_vs_CR01401_BAR_IgG.MAPQ30_keepdupauto_hg38_peak_11206	chr17	8294945	8296270	+	403	NA	promoter-TSS (NM_001320872)	promoter-TSS (NM_001320872)	-207	NM_001320871	399512	Hs.118918	NM_201520	ENSG00000125434	SLC25A35	-	solute carrier family 25 member 35	protein-coding
diff_peaks_CR01403_BAR_MYCN_vs_CR01401_BAR_IgG.MAPQ30_keepdupauto_hg38_peak_8612	chr14	93748129	93749504	+	402	NA	intron (NM_178013, intron 3 of 4)	intron (NM_178013, intron 3 of 4)	39669	NM_178013	145270	Hs.432401	NM_178004	ENSG00000175785	PRIMA1	PRIMA	proline rich membrane anchor 1	protein-coding
diff_peaks_CR01403_BAR_MYCN_vs_CR01401_BAR_IgG.MAPQ30_keepdupauto_hg38_peak_17822	chr20	52190771	52193464	+	401	NA	promoter-TSS (NM_022088)	promoter-TSS (NM_022088)	-132	NM_199427	55734	Hs.473082	NM_018197	ENSG00000020256	ZFP64	ZNF338	ZFP64 zinc finger protein	protein-coding
diff_peaks_CR01403_BAR_MYCN_vs_CR01401_BAR_IgG.MAPQ30_keepdupauto_hg38_peak_19586	chr3	49928704	49930402	+	401	NA	intron (NM_001142501, intron 1 of 4)	intron (NM_001142501, intron 1 of 4)	459	NM_001142501	84315	Hs.655014	NM_032355	ENSG00000164077	MON1A	SAND1	MON1 homolog A, secretory trafficking associated	protein-coding
diff_peaks_CR01403_BAR_MYCN_vs_CR01401_BAR_IgG.MAPQ30_keepdupauto_hg38_peak_20246	chr3	138114717	138116129	+	401	NA	5' UTR (NM_173543, exon 1 of 16)	5' UTR (NM_173543, exon 1 of 16)	185	NM_173543	199221	Hs.351403	NM_173543	ENSG00000158163	DZIP1L	DZIP2|PKD5	DAZ interacting zinc finger protein 1 like	protein-coding
diff_peaks_CR01403_BAR_MYCN_vs_CR01401_BAR_IgG.MAPQ30_keepdupauto_hg38_peak_12243	chr17	66325480	66327159	+	401	NA	intron (NM_002737, intron 2 of 16)	intron (NM_002737, intron 2 of 16)	23706	NM_002737	5578	Hs.531704	NM_002737	ENSG00000154229	PRKCA	AAG6|PKC-alpha|PKCA|PKCI+/-|PKCalpha|PRKACA	protein kinase C alpha	protein-coding
diff_peaks_CR01403_BAR_MYCN_vs_CR01401_BAR_IgG.MAPQ30_keepdupauto_hg38_peak_17398	chr20	25584435	25586046	+	401	NA	intron (NM_025176, intron 1 of 23)	CpG	291	NM_001318226	22981	Hs.631508	NM_025176	ENSG00000101004	NINL	NLP	ninein like	protein-coding
diff_peaks_CR01403_BAR_MYCN_vs_CR01401_BAR_IgG.MAPQ30_keepdupauto_hg38_peak_9898	chr16	228741	229474	+	401	NA	intron (NM_001330420, intron 1 of 9)	CpG	342	NM_018032	55692	Hs.16803	NM_018032	ENSG00000007392	LUC7L	LUC7B1|Luc7|SR+89|hLuc7B1	LUC7 like	protein-coding
diff_peaks_CR01403_BAR_MYCN_vs_CR01401_BAR_IgG.MAPQ30_keepdupauto_hg38_peak_4448	chr11	18393688	18396197	+	400	NA	intron (NM_001135239, intron 1 of 6)	CpG	379	NM_001165415	3939	Hs.2795	NM_005566	ENSG00000134333	LDHA	GSD11|HEL-S-133P|LDHM|PIG19	lactate dehydrogenase A	protein-coding
diff_peaks_CR01403_BAR_MYCN_vs_CR01401_BAR_IgG.MAPQ30_keepdupauto_hg38_peak_14167	chr19	38869170	38870470	+	400	NA	intron (NM_001195833, intron 9 of 11)	CpG-14440	8455	NM_001195833	126432	Hs.446933	NM_198445	ENSG00000187994	RINL	-	Ras and Rab interactor like	protein-coding
diff_peaks_CR01403_BAR_MYCN_vs_CR01401_BAR_IgG.MAPQ30_keepdupauto_hg38_peak_9459	chr15	70095850	70099533	+	400	NA	promoter-TSS (NM_001282981)	promoter-TSS (NM_001282981)	226	NM_005078	7090	Hs.287362	NM_005078	ENSG00000140332	TLE3	ESG|ESG3|GRG3|HsT18976	TLE family member 3, transcriptional corepressor	protein-coding
diff_peaks_CR01403_BAR_MYCN_vs_CR01401_BAR_IgG.MAPQ30_keepdupauto_hg38_peak_9625	chr15	78565180	78568388	+	400	NA	intron (NM_001307945, intron 1 of 5)	intron (NM_001307945, intron 1 of 5)	1264	NM_001307945	1138	Hs.1614	NM_000745	ENSG00000169684	CHRNA5	LNCR2	cholinergic receptor nicotinic alpha 5 subunit	protein-coding
diff_peaks_CR01403_BAR_MYCN_vs_CR01401_BAR_IgG.MAPQ30_keepdupauto_hg38_peak_23613	chr6	3162011	3163639	+	400	NA	Intergenic	CpG	-5281	NM_001310315	7280	Hs.654543	NM_001069	ENSG00000137267	TUBB2A	CDCBM5|TUBB|TUBB2	tubulin beta 2A class IIa	protein-coding
diff_peaks_CR01403_BAR_MYCN_vs_CR01401_BAR_IgG.MAPQ30_keepdupauto_hg38_peak_12092	chr17	58249316	58250262	+	400	NA	intron (NR_027647, intron 5 of 11)	CpG-11471	11205	NM_006151	4025	Hs.234742	NM_006151	ENSG00000167419	LPO	SPO	lactoperoxidase	protein-coding
diff_peaks_CR01403_BAR_MYCN_vs_CR01401_BAR_IgG.MAPQ30_keepdupauto_hg38_peak_3909	chr10	115092225	115094456	+	400	NA	promoter-TSS (NR_074088)	promoter-TSS (NR_074088)	-25	NM_001276282	26033	Hs.501127	NM_207303	ENSG00000107518	ATRNL1	ALP|bA338L11.1|bA454H24.1	attractin like 1	protein-coding
diff_peaks_CR01403_BAR_MYCN_vs_CR01401_BAR_IgG.MAPQ30_keepdupauto_hg38_peak_9435	chr15	68817294	68820425	+	399	NA	intron (NM_006305, intron 1 of 6)	CpG	2036	NM_006305	8125	Hs.458747	NM_006305	ENSG00000140350	ANP32A	C15orf1|HPPCn|I1PP2A|LANP|MAPM|PHAP1|PHAPI|PP32	acidic nuclear phosphoprotein 32 family member A	protein-coding
diff_peaks_CR01403_BAR_MYCN_vs_CR01401_BAR_IgG.MAPQ30_keepdupauto_hg38_peak_3056	chr10	42475574	42476808	+	399	NA	intron (NR_026827, intron 1 of 4)	CpG	700	NR_026827	84856	Hs.55977	NM_032770	ENSG00000185904	LINC00839	-	long intergenic non-protein coding RNA 839	ncRNA
diff_peaks_CR01403_BAR_MYCN_vs_CR01401_BAR_IgG.MAPQ30_keepdupauto_hg38_peak_15499	chr2	37855168	37857172	+	399	NA	intron (NR_110012, intron 2 of 3)	intron (NR_110012, intron 2 of 3)	19693	NR_110012	101929559	Hs.468200	NR_110011	ENSG00000237803	LINC00211	NCRNA00211	long intergenic non-protein coding RNA 211	ncRNA
diff_peaks_CR01403_BAR_MYCN_vs_CR01401_BAR_IgG.MAPQ30_keepdupauto_hg38_peak_17966	chr20	62301934	62303338	+	399	NA	promoter-TSS (NM_175573)	promoter-TSS (NM_175573)	-260	NM_175573	11047	Hs.90107	NM_007002	ENSG00000130706	ADRM1	ARM-1|ARM1|GP110	adhesion regulating molecule 1	protein-coding
diff_peaks_CR01403_BAR_MYCN_vs_CR01401_BAR_IgG.MAPQ30_keepdupauto_hg38_peak_6677	chr12	84910630	84913877	+	399	NA	intron (NM_182767, intron 1 of 11)	intron (NM_182767, intron 1 of 11)	546	NM_182767	55117	Hs.44424	NM_018057	ENSG00000072041	SLC6A15	NTT73|SBAT1|V7-3|hv7-3	solute carrier family 6 member 15	protein-coding
diff_peaks_CR01403_BAR_MYCN_vs_CR01401_BAR_IgG.MAPQ30_keepdupauto_hg38_peak_25205	chr7	21944675	21946498	+	399	NA	intron (NM_001127370, intron 1 of 10)	CpG	313	NM_018719	55536	Hs.744069	NM_018719	ENSG00000164649	CDCA7L	JPO2|R1|RAM2	cell division cycle associated 7 like	protein-coding
diff_peaks_CR01403_BAR_MYCN_vs_CR01401_BAR_IgG.MAPQ30_keepdupauto_hg38_peak_22219	chr5	36240797	36242860	+	399	NA	promoter-TSS (NM_001287340)	promoter-TSS (NM_001287340)	97	NM_001085411	133686	Hs.81907	NM_153013	ENSG00000152620	NADK2	C5orf33|DECRD|MNADK|NADKD1	NAD kinase 2, mitochondrial	protein-coding
diff_peaks_CR01403_BAR_MYCN_vs_CR01401_BAR_IgG.MAPQ30_keepdupauto_hg38_peak_12026	chr17	56832877	56835348	+	399	NA	promoter-TSS (NM_003647)	promoter-TSS (NM_003647)	-39	NM_003647	8526	Hs.239514	NM_003647	ENSG00000153933	DGKE	AHUS7|DAGK5|DAGK6|DGK|NPHS7	diacylglycerol kinase epsilon	protein-coding
diff_peaks_CR01403_BAR_MYCN_vs_CR01401_BAR_IgG.MAPQ30_keepdupauto_hg38_peak_6773	chr12	98643715	98645494	+	399	NA	promoter-TSS (NM_181868)	promoter-TSS (NM_181868)	184	NM_201612	121457	Hs.252543	NM_153687	ENSG00000166130	IKBIP	IKIP	IKBKB interacting protein	protein-coding
diff_peaks_CR01403_BAR_MYCN_vs_CR01401_BAR_IgG.MAPQ30_keepdupauto_hg38_peak_20241	chr3	136818449	136820525	+	399	NA	5' UTR (NM_025246, exon 1 of 2)	5' UTR (NM_025246, exon 1 of 2)	361	NM_025246	80723	Hs.477692	NM_025246	ENSG00000168917	SLC35G2	TMEM22	solute carrier family 35 member G2	protein-coding
diff_peaks_CR01403_BAR_MYCN_vs_CR01401_BAR_IgG.MAPQ30_keepdupauto_hg38_peak_25867	chr7	100889122	100890791	+	399	NA	promoter-TSS (NM_001015072)	promoter-TSS (NM_001015072)	-241	NM_001015072	402682	Hs.534845	NM_001015072	ENSG00000176125	UFSP1	UFSP	UFM1 specific peptidase 1 (inactive)	protein-coding
diff_peaks_CR01403_BAR_MYCN_vs_CR01401_BAR_IgG.MAPQ30_keepdupauto_hg38_peak_16560	chr2	177211440	177213631	+	399	NA	promoter-TSS (NM_001330248)	promoter-TSS (NM_001330248)	-124	NR_157853	105373759		NR_157853		LOC105373759	-	uncharacterized LOC105373759	ncRNA
diff_peaks_CR01403_BAR_MYCN_vs_CR01401_BAR_IgG.MAPQ30_keepdupauto_hg38_peak_27874	chr9	35079309	35080788	+	398	NA	promoter-TSS (NM_004629)	promoter-TSS (NM_004629)	-32	NM_004629	2189	Hs.591084	NM_004629	ENSG00000221829	FANCG	FAG|XRCC9	FA complementation group G	protein-coding
diff_peaks_CR01403_BAR_MYCN_vs_CR01401_BAR_IgG.MAPQ30_keepdupauto_hg38_peak_4883	chr11	64165182	64166710	+	398	NA	exon (NM_014067, exon 1 of 11)	exon (NM_014067, exon 1 of 11)	167	NM_014067	28992	Hs.602898	NM_014067	ENSG00000133315	MACROD1	LRP16	mono-ADP ribosylhydrolase 1	protein-coding
diff_peaks_CR01403_BAR_MYCN_vs_CR01401_BAR_IgG.MAPQ30_keepdupauto_hg38_peak_14098	chr19	36139461	36141794	+	398	NA	promoter-TSS (NM_001302633)	promoter-TSS (NM_001302633)	-363	NM_001302633	826	Hs.515371	NM_001749	ENSG00000126247	CAPNS1	CALPAIN4|CANP|CANPS|CAPN4|CDPS|CSS1	calpain small subunit 1	protein-coding
diff_peaks_CR01403_BAR_MYCN_vs_CR01401_BAR_IgG.MAPQ30_keepdupauto_hg38_peak_10312	chr16	28290625	28294059	+	398	NA	promoter-TSS (NM_001024401)	promoter-TSS (NM_001024401)	-183	NM_001024401	388228	Hs.97837	NM_001024401	ENSG00000188322	SBK1	SBK	SH3 domain binding kinase 1	protein-coding
diff_peaks_CR01403_BAR_MYCN_vs_CR01401_BAR_IgG.MAPQ30_keepdupauto_hg38_peak_15207	chr2	19989095	19990640	+	398	NA	promoter-TSS (NR_110235)	promoter-TSS (NR_110235)	238	NM_001006657	57539	Hs.205427	NM_020779	ENSG00000118965	WDR35	CED2|IFT121|IFTA1|SRTD7	WD repeat domain 35	protein-coding
diff_peaks_CR01403_BAR_MYCN_vs_CR01401_BAR_IgG.MAPQ30_keepdupauto_hg38_peak_2337	chr1	225651193	225654672	+	398	NA	5' UTR (NM_018212, exon 1 of 14)	5' UTR (NM_018212, exon 1 of 14)	191	NM_001008493	55740	Hs.497893	NM_018212	ENSG00000154380	ENAH	ENA|MENA|NDPP1	ENAH actin regulator	protein-coding
diff_peaks_CR01403_BAR_MYCN_vs_CR01401_BAR_IgG.MAPQ30_keepdupauto_hg38_peak_18801	chr22	39349207	39350388	+	398	NA	promoter-TSS (NM_004711)	promoter-TSS (NM_004711)	-152	NM_145731	9145	Hs.216226	NM_004711	ENSG00000100321	SYNGR1	-	synaptogyrin 1	protein-coding
diff_peaks_CR01403_BAR_MYCN_vs_CR01401_BAR_IgG.MAPQ30_keepdupauto_hg38_peak_10365	chr16	30429228	30430839	+	398	NA	promoter-TSS (NR_134471)	promoter-TSS (NR_134471)	-3	NR_134470	79077	Hs.632191	NM_024096	ENSG00000179958	DCTPP1	CDA03|RS21C6|XTP3TPA	dCTP pyrophosphatase 1	protein-coding
diff_peaks_CR01403_BAR_MYCN_vs_CR01401_BAR_IgG.MAPQ30_keepdupauto_hg38_peak_18647	chr22	31344626	31348137	+	398	NA	promoter-TSS (NM_032052)	promoter-TSS (NM_032052)	-35	NM_032052	23598	Hs.731398	NM_014323	ENSG00000100105	PATZ1	MAZR|PATZ|RIAZ|ZBTB19|ZNF278|ZSG|dJ400N23	POZ/BTB and AT hook containing zinc finger 1	protein-coding
diff_peaks_CR01403_BAR_MYCN_vs_CR01401_BAR_IgG.MAPQ30_keepdupauto_hg38_peak_18473	chr22	23520835	23523295	+	398	NA	Intergenic	CpG	-16037	NR_109832	101978785	Hs.575107	NR_109832		PCAT14	-	prostate cancer associated transcript 14	ncRNA
diff_peaks_CR01403_BAR_MYCN_vs_CR01401_BAR_IgG.MAPQ30_keepdupauto_hg38_peak_13418	chr19	3557171	3558698	+	398	NA	promoter-TSS (NM_174983)	promoter-TSS (NM_174983)	-348	NM_174983	126321	Hs.656901	NM_021731	ENSG00000161091	MFSD12	C19orf28|PP3501	major facilitator superfamily domain containing 12	protein-coding
diff_peaks_CR01403_BAR_MYCN_vs_CR01401_BAR_IgG.MAPQ30_keepdupauto_hg38_peak_16442	chr2	168455671	168457327	+	398	NA	exon (NM_203463, exon 1 of 10)	exon (NM_203463, exon 1 of 10)	227	NM_001256126	253782	Hs.506829	NM_203463	ENSG00000172292	CERS6	CERS5|LASS6	ceramide synthase 6	protein-coding
diff_peaks_CR01403_BAR_MYCN_vs_CR01401_BAR_IgG.MAPQ30_keepdupauto_hg38_peak_902	chr1	60222336	60223201	+	398	NA	Intergenic	Intergenic	-148998	NM_152377	127795	Hs.47385	NM_152377	ENSG00000162598	C1orf87	CREF	chromosome 1 open reading frame 87	protein-coding
diff_peaks_CR01403_BAR_MYCN_vs_CR01401_BAR_IgG.MAPQ30_keepdupauto_hg38_peak_27615	chr8	144290736	144292796	+	398	NA	promoter-TSS (NM_015201)	promoter-TSS (NM_015201)	162	NM_005526	3297	Hs.530227	NM_005526	ENSG00000185122	HSF1	HSTF1	heat shock transcription factor 1	protein-coding
diff_peaks_CR01403_BAR_MYCN_vs_CR01401_BAR_IgG.MAPQ30_keepdupauto_hg38_peak_24186	chr6	37051178	37052347	+	398	NA	Intergenic	Intergenic	46107	NM_173558	221472	Hs.509664	NM_173558	ENSG00000146192	FGD2	ZFYVE4	FYVE, RhoGEF and PH domain containing 2	protein-coding
diff_peaks_CR01403_BAR_MYCN_vs_CR01401_BAR_IgG.MAPQ30_keepdupauto_hg38_peak_4452	chr11	18633957	18635370	+	398	NA	promoter-TSS (NM_194285)	promoter-TSS (NM_194285)	-321	NM_194285	144108	Hs.738650	NM_194285	ENSG00000179119	SPTY2D1	Spt2	SPT2 chromatin protein domain containing 1	protein-coding
diff_peaks_CR01403_BAR_MYCN_vs_CR01401_BAR_IgG.MAPQ30_keepdupauto_hg38_peak_10992	chr17	1398792	1400747	+	398	NA	intron (NR_024058, intron 1 of 6)	CpG	453	NM_006761	7531	Hs.513851	NM_006761	ENSG00000108953	YWHAE	14-3-3E|HEL2|KCIP-1|MDCR|MDS	tyrosine 3-monooxygenase/tryptophan 5-monooxygenase activation protein epsilon	protein-coding
diff_peaks_CR01403_BAR_MYCN_vs_CR01401_BAR_IgG.MAPQ30_keepdupauto_hg38_peak_11928	chr17	48907512	48909275	+	398	NA	promoter-TSS (NM_023079)	promoter-TSS (NM_023079)	-14	NM_023079	65264	Hs.514297	NM_023079	ENSG00000159202	UBE2Z	HOYS7|USE1	ubiquitin conjugating enzyme E2 Z	protein-coding
diff_peaks_CR01403_BAR_MYCN_vs_CR01401_BAR_IgG.MAPQ30_keepdupauto_hg38_peak_1167	chr1	92960058	92962435	+	398	NA	intron (NM_001006605, intron 1 of 4)	CpG	216	NM_001006605	388650	Hs.180946	NM_001006605	ENSG00000154511	DIPK1A	FAM69A	divergent protein kinase domain 1A	protein-coding
diff_peaks_CR01403_BAR_MYCN_vs_CR01401_BAR_IgG.MAPQ30_keepdupauto_hg38_peak_25466	chr7	47991471	47992550	+	398	NA	intron (NM_001030019, intron 8 of 9)	intron (NM_001030019, intron 8 of 9)	-12395	NM_001363683	3364	Hs.152983	NM_004507	ENSG00000136273	HUS1	hHUS1	HUS1 checkpoint clamp component	protein-coding
diff_peaks_CR01403_BAR_MYCN_vs_CR01401_BAR_IgG.MAPQ30_keepdupauto_hg38_peak_453	chr1	32072339	32073567	+	398	NA	promoter-TSS (NM_018056)	promoter-TSS (NM_018056)	14	NM_001319678	55116	Hs.25544	NM_018056	ENSG00000121775	TMEM39B	-	transmembrane protein 39B	protein-coding
diff_peaks_CR01403_BAR_MYCN_vs_CR01401_BAR_IgG.MAPQ30_keepdupauto_hg38_peak_8115	chr14	49687239	49688856	+	398	NA	intron (NM_001348385, intron 1 of 18)	CpG	167	NM_002692	5427	Hs.162777	NM_002692	ENSG00000100479	POLE2	DPE2	DNA polymerase epsilon 2, accessory subunit	protein-coding
diff_peaks_CR01403_BAR_MYCN_vs_CR01401_BAR_IgG.MAPQ30_keepdupauto_hg38_peak_20600	chr3	186929806	186933260	+	398	NA	intron (NM_173216, intron 1 of 7)	intron (NM_173216, intron 1 of 7)	1007	NM_173217	6480	Hs.207459	NM_003032	ENSG00000073849	ST6GAL1	SIAT1|ST6GalI|ST6N	ST6 beta-galactoside alpha-2,6-sialyltransferase 1	protein-coding
diff_peaks_CR01403_BAR_MYCN_vs_CR01401_BAR_IgG.MAPQ30_keepdupauto_hg38_peak_11695	chr17	41737398	41738879	+	398	NA	Intergenic	Intergenic	-3492	NM_001079870	9001	Hs.158300	NM_003949	ENSG00000173805	HAP1	HAP2|HIP5|HLP|hHLP1	huntingtin associated protein 1	protein-coding
diff_peaks_CR01403_BAR_MYCN_vs_CR01401_BAR_IgG.MAPQ30_keepdupauto_hg38_peak_6745	chr12	94458988	94461122	+	398	NA	promoter-TSS (NM_001346459)	promoter-TSS (NM_001346459)	52	NR_027035	144486	Hs.118205	NR_027035	ENSG00000278916	CEP83-DT	CCDC41-AS1|CEP83-AS1	CEP83 divergent transcript	ncRNA
diff_peaks_CR01403_BAR_MYCN_vs_CR01401_BAR_IgG.MAPQ30_keepdupauto_hg38_peak_4562	chr11	35943230	35945626	+	398	NA	intron (NM_001304264, intron 1 of 5)	CpG	366	NM_174902	143458	Hs.745134	NM_174902	ENSG00000179241	LDLRAD3	LRAD3	low density lipoprotein receptor class A domain containing 3	protein-coding
diff_peaks_CR01403_BAR_MYCN_vs_CR01401_BAR_IgG.MAPQ30_keepdupauto_hg38_peak_1089	chr1	84076727	84079090	+	398	NA	promoter-TSS (NM_207578)	promoter-TSS (NM_207578)	-67	NM_002731	5567	Hs.487325	NM_002731	ENSG00000142875	PRKACB	PKA C-beta|PKACB	protein kinase cAMP-activated catalytic subunit beta	protein-coding
diff_peaks_CR01403_BAR_MYCN_vs_CR01401_BAR_IgG.MAPQ30_keepdupauto_hg38_peak_5181	chr11	72244234	72245521	+	398	NA	promoter-TSS (NM_005169)	promoter-TSS (NM_005169)	-701	NM_005169	401	Hs.731115	NM_005169	ENSG00000165462	PHOX2A	ARIX|CFEOM2|FEOM2|NCAM2|PMX2A	paired like homeobox 2A	protein-coding
diff_peaks_CR01403_BAR_MYCN_vs_CR01401_BAR_IgG.MAPQ30_keepdupauto_hg38_peak_24060	chr6	31794281	31796302	+	398	NA	intron (NM_006295, intron 1 of 29).3	intron (NM_006295, intron 1 of 29).3	461	NM_006295	7407	Hs.520026	NM_006295	ENSG00000204394	VARS	G7A|NDMSCA|VARS1|VARS2	valyl-tRNA synthetase	protein-coding
diff_peaks_CR01403_BAR_MYCN_vs_CR01401_BAR_IgG.MAPQ30_keepdupauto_hg38_peak_8078	chr14	34982016	34983218	+	398	NA	promoter-TSS (NR_151701)	promoter-TSS (NR_151701)	-51	NR_151701	100506157		NR_151701		SRP54-AS1	-	SRP54 antisense RNA 1 (head to head)	ncRNA
diff_peaks_CR01403_BAR_MYCN_vs_CR01401_BAR_IgG.MAPQ30_keepdupauto_hg38_peak_7311	chr13	21175895	21177576	+	398	NA	promoter-TSS (NM_024026)	promoter-TSS (NM_024026)	77	NM_024026	78988	Hs.458367	NM_024026	ENSG00000173141	MRPL57	MRP63|bMRP63	mitochondrial ribosomal protein L57	protein-coding
diff_peaks_CR01403_BAR_MYCN_vs_CR01401_BAR_IgG.MAPQ30_keepdupauto_hg38_peak_12236	chr17	65559725	65562477	+	398	NA	intron (NM_001363813, intron 1 of 9)	CpG	547	NM_004655	8313	Hs.156527	NM_004655	ENSG00000168646	AXIN2	AXIL|ODCRCS	axin 2	protein-coding
diff_peaks_CR01403_BAR_MYCN_vs_CR01401_BAR_IgG.MAPQ30_keepdupauto_hg38_peak_217	chr1	16612357	16614148	+	397	NA	intron (NM_017940, intron 1 of 28)	CpG	353	NM_017940	55672	Hs.467587	NM_017940	ENSG00000219481	NBPF1	AB13|AB14|AB23|AD2|NBG|NBPF	NBPF member 1	protein-coding
diff_peaks_CR01403_BAR_MYCN_vs_CR01401_BAR_IgG.MAPQ30_keepdupauto_hg38_peak_27730	chr9	15422148	15423511	+	396	NA	promoter-TSS (NR_161435)	promoter-TSS (NR_161435)	45	NM_001039697	6619	Hs.546299	NM_003084	ENSG00000164975	SNAPC3	PTFbeta|SNAP50	small nuclear RNA activating complex polypeptide 3	protein-coding
diff_peaks_CR01403_BAR_MYCN_vs_CR01401_BAR_IgG.MAPQ30_keepdupauto_hg38_peak_15976	chr2	86194560	86196095	+	395	NA	intron (NM_006839, intron 1 of 14)	CpG	443	NM_001100169	10989	Hs.148559	NM_006839	ENSG00000132305	IMMT	HMP|MICOS60|MINOS2|Mic60|P87|P87/89|P89|PIG4|PIG52	inner membrane mitochondrial protein	protein-coding
diff_peaks_CR01403_BAR_MYCN_vs_CR01401_BAR_IgG.MAPQ30_keepdupauto_hg38_peak_17185	chr20	266302	267565	+	395	NA	Intergenic	L2a|LINE|L2	9209	NM_207469	400830	Hs.516819	NM_207469	ENSG00000186458	DEFB132	BD-32|DEFB-32|DEFB32|HEL-75|KFLL827|UNQ827	defensin beta 132	protein-coding
diff_peaks_CR01403_BAR_MYCN_vs_CR01401_BAR_IgG.MAPQ30_keepdupauto_hg38_peak_11711	chr17	42120709	42121876	+	395	NA	promoter-TSS (NM_021078)	promoter-TSS (NM_021078)	75	NM_021078	2648	Hs.463045	NM_021078	ENSG00000108773	KAT2A	GCN5|GCN5L2|PCAF-b|hGCN5	lysine acetyltransferase 2A	protein-coding
diff_peaks_CR01403_BAR_MYCN_vs_CR01401_BAR_IgG.MAPQ30_keepdupauto_hg38_peak_18096	chr21	26843109	26847053	+	395	NA	5' UTR (NM_006988, exon 1 of 9)	5' UTR (NM_006988, exon 1 of 9)	328	NM_006988	9510	Hs.643357	NM_006988	ENSG00000154734	ADAMTS1	C3-C5|METH1	ADAM metallopeptidase with thrombospondin type 1 motif 1	protein-coding
diff_peaks_CR01403_BAR_MYCN_vs_CR01401_BAR_IgG.MAPQ30_keepdupauto_hg38_peak_11593	chr17	38747182	38752992	+	394	NA	non-coding (NR_149004, exon 1 of 1)	non-coding (NR_149004, exon 1 of 1)	1053	NR_149004	100287808	Hs.371617	NR_149004		LOC100287808	-	uncharacterized LOC100287808	ncRNA
diff_peaks_CR01403_BAR_MYCN_vs_CR01401_BAR_IgG.MAPQ30_keepdupauto_hg38_peak_10344	chr16	29995672	29997335	+	394	NA	promoter-TSS (NM_001197323)	promoter-TSS (NM_001197323)	262	NR_134855	283899	Hs.434864	NM_173618	ENSG00000169592	INO80E	CCDC95	INO80 complex subunit E	protein-coding
diff_peaks_CR01403_BAR_MYCN_vs_CR01401_BAR_IgG.MAPQ30_keepdupauto_hg38_peak_28114	chr9	92324705	92326547	+	392	NA	promoter-TSS (NR_046106)	promoter-TSS (NR_046106)	-32	NM_001330722	55035	Hs.442199	NM_017948	ENSG00000198000	NOL8	C9orf34|NOP132|bA62C3.3|bA62C3.4	nucleolar protein 8	protein-coding
diff_peaks_CR01403_BAR_MYCN_vs_CR01401_BAR_IgG.MAPQ30_keepdupauto_hg38_peak_12850	chr18	25348908	25352877	+	392	NA	intron (NM_001308225, intron 1 of 6)	intron (NM_001308225, intron 1 of 6)	1274	NM_001308225	25925	Hs.116935	NM_015461	ENSG00000198795	ZNF521	EHZF|Evi3	zinc finger protein 521	protein-coding
diff_peaks_CR01403_BAR_MYCN_vs_CR01401_BAR_IgG.MAPQ30_keepdupauto_hg38_peak_27908	chr9	36764656	36766127	+	391	NA	Intergenic	Intergenic	58208	NR_039686	100616289		NR_039686	ENSG00000266255	MIR4475	-	microRNA 4475	ncRNA
diff_peaks_CR01403_BAR_MYCN_vs_CR01401_BAR_IgG.MAPQ30_keepdupauto_hg38_peak_17279	chr20	5118786	5120501	+	391	NA	promoter-TSS (NR_028370)	promoter-TSS (NR_028370)	57	NR_028370	100302739	Hs.744934	NR_028370		PCNA-AS1	PCNA-AS|PCNAAS	PCNA antisense RNA 1	ncRNA
diff_peaks_CR01403_BAR_MYCN_vs_CR01401_BAR_IgG.MAPQ30_keepdupauto_hg38_peak_12219	chr17	64918890	64920329	+	391	NA	promoter-TSS (NM_001303255)	promoter-TSS (NM_001303255)	-118	NM_001303255	374819	Hs.551962	NM_199340	ENSG00000176809	LRRC37A3	LRRC37|LRRC37A	leucine rich repeat containing 37 member A3	protein-coding
diff_peaks_CR01403_BAR_MYCN_vs_CR01401_BAR_IgG.MAPQ30_keepdupauto_hg38_peak_18640	chr22	31080532	31081715	+	391	NA	promoter-TSS (NM_006932)	promoter-TSS (NM_006932)	-195	NM_134270	6525	Hs.149098	NM_006932	ENSG00000183963	SMTN	-	smoothelin	protein-coding
diff_peaks_CR01403_BAR_MYCN_vs_CR01401_BAR_IgG.MAPQ30_keepdupauto_hg38_peak_6470	chr12	56115524	56117105	+	391	NA	promoter-TSS (NM_021104)	promoter-TSS (NM_021104)	-319	NM_021104	6171	Hs.112553	NM_021104	ENSG00000229117	RPL41	L41	ribosomal protein L41	protein-coding
diff_peaks_CR01403_BAR_MYCN_vs_CR01401_BAR_IgG.MAPQ30_keepdupauto_hg38_peak_27162	chr8	80484718	80487700	+	391	NA	promoter-TSS (NM_023929)	promoter-TSS (NM_023929)	-4	NM_023929	65986	Hs.591868	NM_023929	ENSG00000205189	ZBTB10	RINZF	zinc finger and BTB domain containing 10	protein-coding
diff_peaks_CR01403_BAR_MYCN_vs_CR01401_BAR_IgG.MAPQ30_keepdupauto_hg38_peak_1287	chr1	109619205	109621274	+	391	NA	promoter-TSS (NM_004037)	promoter-TSS (NM_004037)	402	NM_001368809	271	Hs.82927	NM_004037	ENSG00000116337	AMPD2	PCH9|SPG63	adenosine monophosphate deaminase 2	protein-coding
diff_peaks_CR01403_BAR_MYCN_vs_CR01401_BAR_IgG.MAPQ30_keepdupauto_hg38_peak_29598	chrX	154397410	154399535	+	390	NA	promoter-TSS (NM_001303626)	promoter-TSS (NM_001303626)	-25	NM_001303626	6134	Hs.534404	NM_006013	ENSG00000147403	RPL10	AUTSX5|DXS648|DXS648E|L10|MRXS35|NOV|QM	ribosomal protein L10	protein-coding
diff_peaks_CR01403_BAR_MYCN_vs_CR01401_BAR_IgG.MAPQ30_keepdupauto_hg38_peak_25992	chr7	113086463	113088477	+	390	NA	promoter-TSS (NM_001146267)	promoter-TSS (NM_001146267)	308	NM_018970	54329	Hs.152009	NM_018970	ENSG00000164604	GPR85	SREB|SREB2	G protein-coupled receptor 85	protein-coding
diff_peaks_CR01403_BAR_MYCN_vs_CR01401_BAR_IgG.MAPQ30_keepdupauto_hg38_peak_14490	chr19	48720479	48721146	+	390	NA	exon (NM_017805, exon 12 of 12)	exon (NM_017805, exon 12 of 12)	-1087	NM_001130915	284358	Hs.191815	NM_182574	ENSG00000176909	MAMSTR	MASTR	MEF2 activating motif and SAP domain containing transcriptional regulator	protein-coding
diff_peaks_CR01403_BAR_MYCN_vs_CR01401_BAR_IgG.MAPQ30_keepdupauto_hg38_peak_26469	chr8	6834362	6836552	+	390	NA	promoter-TSS (NM_001289973)	promoter-TSS (NM_001289973)	67	NM_001289973	389610	Hs.558840	NM_207411	ENSG00000275591	XKR5	HARL2754|UNQ2754|XRG5A|XRG5BM	XK related 5	protein-coding
diff_peaks_CR01403_BAR_MYCN_vs_CR01401_BAR_IgG.MAPQ30_keepdupauto_hg38_peak_20415	chr3	159762905	159766054	+	390	NA	TTS (NR_121669)	TTS (NR_121669)	4133	NR_121669	100874433	Hs.601476	NR_121669		IQCJ-SCHIP1-AS1	uaz98	IQCJ-SCHIP1 readthrough antisense RNA 1	ncRNA
diff_peaks_CR01403_BAR_MYCN_vs_CR01401_BAR_IgG.MAPQ30_keepdupauto_hg38_peak_1369	chr1	114756776	114758321	+	390	NA	intron (NM_001007553, intron 1 of 19)	intron (NM_001007553, intron 1 of 19)	436	NM_001007553	7812	Hs.69855	NM_007158	ENSG00000009307	CSDE1	D1S155E|UNR	cold shock domain containing E1	protein-coding
diff_peaks_CR01403_BAR_MYCN_vs_CR01401_BAR_IgG.MAPQ30_keepdupauto_hg38_peak_14257	chr19	41993061	41994854	+	389	NA	promoter-TSS (NM_001256213)	promoter-TSS (NM_001256213)	273	NM_152296	478	Hs.515427	NM_152296	ENSG00000105409	ATP1A3	AHC2|ATP1A1|CAPOS|DYT12|RDP	ATPase Na+/K+ transporting subunit alpha 3	protein-coding
diff_peaks_CR01403_BAR_MYCN_vs_CR01401_BAR_IgG.MAPQ30_keepdupauto_hg38_peak_5094	chr11	68120559	68122012	+	389	NA	5' UTR (NM_212469, exon 1 of 11)	5' UTR (NM_212469, exon 1 of 11)	103	NM_001277	1119	Hs.77221	NM_001277	ENSG00000110721	CHKA	CHK|CK|CKI|EK	choline kinase alpha	protein-coding
diff_peaks_CR01403_BAR_MYCN_vs_CR01401_BAR_IgG.MAPQ30_keepdupauto_hg38_peak_13941	chr19	19865819	19866546	+	389	NA	intron (NM_001331134, intron 1 of 1)	intron (NM_001331134, intron 1 of 1)	300	NM_021047	56242	Hs.301059	NM_021047	ENSG00000256771	ZNF253	BMZF-1|BMZF1|ZNF411	zinc finger protein 253	protein-coding
diff_peaks_CR01403_BAR_MYCN_vs_CR01401_BAR_IgG.MAPQ30_keepdupauto_hg38_peak_16007	chr2	96265465	96266884	+	389	NA	promoter-TSS (NM_004804)	promoter-TSS (NM_004804)	-51	NM_004804	9391	Hs.12109	NM_004804	ENSG00000144021	CIAO1	CIA1|WDR39	cytosolic iron-sulfur assembly component 1	protein-coding
diff_peaks_CR01403_BAR_MYCN_vs_CR01401_BAR_IgG.MAPQ30_keepdupauto_hg38_peak_1170	chr1	93179241	93181485	+	389	NA	promoter-TSS (NM_206886)	promoter-TSS (NM_206886)	50	NM_016040	50999	Hs.482873	NM_016040	ENSG00000117500	TMED5	CGI-100|p24g2|p28	transmembrane p24 trafficking protein 5	protein-coding
diff_peaks_CR01403_BAR_MYCN_vs_CR01401_BAR_IgG.MAPQ30_keepdupauto_hg38_peak_28670	chr9	130834379	130836233	+	389	NA	promoter-TSS (NM_005157)	promoter-TSS (NM_005157)	52	NM_005157	25	Hs.431048	NM_005157	ENSG00000097007	ABL1	ABL|CHDSKM|JTK7|bcr/abl|c-ABL|c-ABL1|p150|v-abl	ABL proto-oncogene 1, non-receptor tyrosine kinase	protein-coding
diff_peaks_CR01403_BAR_MYCN_vs_CR01401_BAR_IgG.MAPQ30_keepdupauto_hg38_peak_4160	chr11	1382595	1383952	+	389	NA	Intergenic	CpG	-6661	NM_001256627	9024	Hs.170819	NM_003957	ENSG00000174672	BRSK2	C11orf7|PEN11B|SAD1|SADA|STK29	BR serine/threonine kinase 2	protein-coding
diff_peaks_CR01403_BAR_MYCN_vs_CR01401_BAR_IgG.MAPQ30_keepdupauto_hg38_peak_23528	chr5	178075725	178076544	+	389	NA	Intergenic	Intergenic	-37398	NM_015111	23138	Hs.101761	NM_015111	ENSG00000145911	N4BP3	LZTS4	NEDD4 binding protein 3	protein-coding
diff_peaks_CR01403_BAR_MYCN_vs_CR01401_BAR_IgG.MAPQ30_keepdupauto_hg38_peak_4857	chr11	62839042	62841428	+	389	NA	promoter-TSS (NM_001307977)	promoter-TSS (NM_001307977)	-25	NM_001369453	54663	Hs.654620	NM_018093	ENSG00000133316	WDR74	Nsa1	WD repeat domain 74	protein-coding
diff_peaks_CR01403_BAR_MYCN_vs_CR01401_BAR_IgG.MAPQ30_keepdupauto_hg38_peak_13822	chr19	17214987	17215896	+	389	NA	promoter-TSS (NM_018467)	promoter-TSS (NM_018467)	84	NM_018467	55850	Hs.16187	NM_018467	ENSG00000053501	USE1	D12|MDS032|P31|SLT1	unconventional SNARE in the ER 1	protein-coding
diff_peaks_CR01403_BAR_MYCN_vs_CR01401_BAR_IgG.MAPQ30_keepdupauto_hg38_peak_11199	chr17	8209844	8211151	+	389	NA	promoter-TSS (NM_004217)	promoter-TSS (NM_004217)	78	NM_001313954	9212	Hs.442658	NM_004217	ENSG00000178999	AURKB	AIK2|AIM-1|AIM1|ARK-2|ARK2|AurB|IPL1|PPP1R48|STK-1|STK12|STK5|aurkb-sv1|aurkb-sv2	aurora kinase B	protein-coding
diff_peaks_CR01403_BAR_MYCN_vs_CR01401_BAR_IgG.MAPQ30_keepdupauto_hg38_peak_14609	chr19	52138015	52140410	+	389	NA	intron (NM_178523, intron 1 of 3)	intron (NM_178523, intron 1 of 3)	726	NR_135823	90317	Hs.645225	NM_178523	ENSG00000204611	ZNF616	-	zinc finger protein 616	protein-coding
diff_peaks_CR01403_BAR_MYCN_vs_CR01401_BAR_IgG.MAPQ30_keepdupauto_hg38_peak_1055	chr1	75724113	75725494	+	389	NA	exon (NM_001127328, exon 1 of 12)	exon (NM_001127328, exon 1 of 12)	456	NM_001286043	34	Hs.445040	NM_000016	ENSG00000117054	ACADM	ACAD1|MCAD|MCADH	acyl-CoA dehydrogenase medium chain	protein-coding
diff_peaks_CR01403_BAR_MYCN_vs_CR01401_BAR_IgG.MAPQ30_keepdupauto_hg38_peak_5199	chr11	72433875	72434735	+	389	NA	exon (NM_001258392, exon 1 of 16)	exon (NM_001258392, exon 1 of 16)	226	NM_001258393	81570	Hs.523877	NM_030813	ENSG00000162129	CLPB	ANKCLB|HSP78|MEGCANN|MGCA7|SKD3	ClpB homolog, mitochondrial AAA ATPase chaperonin	protein-coding
diff_peaks_CR01403_BAR_MYCN_vs_CR01401_BAR_IgG.MAPQ30_keepdupauto_hg38_peak_81	chr1	6392784	6394530	+	389	NA	5' UTR (NM_007274, exon 1 of 9)	5' UTR (NM_007274, exon 1 of 9)	109	NM_007274	11332	Hs.126137	NM_007274	ENSG00000097021	ACOT7	ACH1|ACT|BACH|CTE-II|LACH|LACH1|hBACH	acyl-CoA thioesterase 7	protein-coding
diff_peaks_CR01403_BAR_MYCN_vs_CR01401_BAR_IgG.MAPQ30_keepdupauto_hg38_peak_2703	chr10	5665436	5667372	+	389	NA	intron (NR_037164, intron 1 of 6)	CpG	191	NM_024701	79754	Hs.445899	NM_024701	ENSG00000196372	ASB13	-	ankyrin repeat and SOCS box containing 13	protein-coding
diff_peaks_CR01403_BAR_MYCN_vs_CR01401_BAR_IgG.MAPQ30_keepdupauto_hg38_peak_15357	chr2	27355681	27357822	+	388	NA	promoter-TSS (NM_001318909)	promoter-TSS (NM_001318909)	-259	NM_001318909	2976	Hs.75782	NM_001521	ENSG00000115207	GTF3C2	TFIIIC-BETA|TFIIIC110	general transcription factor IIIC subunit 2	protein-coding
diff_peaks_CR01403_BAR_MYCN_vs_CR01401_BAR_IgG.MAPQ30_keepdupauto_hg38_peak_27204	chr8	89983324	89984966	+	388	NA	intron (NM_001024688, intron 1 of 16)	CpG	526	NM_002485	4683	Hs.492208	NM_002485	ENSG00000104320	NBN	AT-V1|AT-V2|ATV|NBS|NBS1|P95	nibrin	protein-coding
diff_peaks_CR01403_BAR_MYCN_vs_CR01401_BAR_IgG.MAPQ30_keepdupauto_hg38_peak_23406	chr5	172769782	172772802	+	388	NA	promoter-TSS (NM_004417)	promoter-TSS (NM_004417)	-97	NM_004417	1843	Hs.171695	NM_004417	ENSG00000120129	DUSP1	CL100|HVH1|MKP-1|MKP1|PTPN10	dual specificity phosphatase 1	protein-coding
diff_peaks_CR01403_BAR_MYCN_vs_CR01401_BAR_IgG.MAPQ30_keepdupauto_hg38_peak_7912	chr13	112968979	112969982	+	388	NA	promoter-TSS (NR_034002)	promoter-TSS (NR_034002)	-80	NM_001366644	23263	Hs.170422	NM_024979	ENSG00000126217	MCF2L	ARHGEF14|DBS|OST	MCF.2 cell line derived transforming sequence like	protein-coding
diff_peaks_CR01403_BAR_MYCN_vs_CR01401_BAR_IgG.MAPQ30_keepdupauto_hg38_peak_11194	chr17	8184928	8187536	+	388	NA	promoter-TSS (NR_039746)	promoter-TSS (NR_039746)	-713	NR_039746	100616406		NR_039746	ENSG00000283160	MIR4521	mir-4521	microRNA 4521	ncRNA
diff_peaks_CR01403_BAR_MYCN_vs_CR01401_BAR_IgG.MAPQ30_keepdupauto_hg38_peak_3668	chr10	99328784	99331037	+	388	NA	exon (NM_001345887, exon 1 of 12)	exon (NM_001345887, exon 1 of 12)	554	NM_020348	26507	Hs.274579	NM_020348	ENSG00000119946	CNNM1	ACDP1|CLP-1	cyclin and CBS domain divalent metal cation transport mediator 1	protein-coding
diff_peaks_CR01403_BAR_MYCN_vs_CR01401_BAR_IgG.MAPQ30_keepdupauto_hg38_peak_15911	chr2	74833469	74835866	+	388	NA	intron (NM_000189, intron 1 of 17)	CpG	2012	NM_000189	3099	Hs.406266	NM_000189	ENSG00000159399	HK2	HKII|HXK2	hexokinase 2	protein-coding
diff_peaks_CR01403_BAR_MYCN_vs_CR01401_BAR_IgG.MAPQ30_keepdupauto_hg38_peak_16474	chr2	171158704	171161724	+	388	NA	intron (NM_001136554, intron 1 of 20)	CpG	679	NM_012290	9874	Hs.744917	NM_012290	ENSG00000198586	TLK1	PKU-beta	tousled like kinase 1	protein-coding
diff_peaks_CR01403_BAR_MYCN_vs_CR01401_BAR_IgG.MAPQ30_keepdupauto_hg38_peak_20429	chr3	160448731	160450281	+	387	NA	intron (NR_148401, intron 1 of 18)	CpG	280	NM_173084	286827	Hs.212957	NM_173084	ENSG00000213186	TRIM59	IFT80L|MRF1|RNF104|TRIM57|TSBF1	tripartite motif containing 59	protein-coding
diff_peaks_CR01403_BAR_MYCN_vs_CR01401_BAR_IgG.MAPQ30_keepdupauto_hg38_peak_15902	chr2	74506746	74509300	+	387	NA	promoter-TSS (NM_032673)	promoter-TSS (NM_032673)	-328	NM_032673	84759	Hs.316750	NM_032673	ENSG00000115289	PCGF1	2010002K04Rik|NSPC1|RNF3A-2|RNF68	polycomb group ring finger 1	protein-coding
diff_peaks_CR01403_BAR_MYCN_vs_CR01401_BAR_IgG.MAPQ30_keepdupauto_hg38_peak_24022	chr6	30325796	30327117	+	387	NA	promoter-TSS (NM_172016)	promoter-TSS (NM_172016)	-13	NM_021253	56658	Hs.413493	NM_021253	ENSG00000204599	TRIM39	RNF23|TFP|TRIM39B	tripartite motif containing 39	protein-coding
diff_peaks_CR01403_BAR_MYCN_vs_CR01401_BAR_IgG.MAPQ30_keepdupauto_hg38_peak_10014	chr16	2963260	2965355	+	387	NA	promoter-TSS (NM_172229)	promoter-TSS (NM_172229)	32	NM_172229	79412	Hs.661128	NM_024507	ENSG00000131650	KREMEN2	KRM2	kringle containing transmembrane protein 2	protein-coding
diff_peaks_CR01403_BAR_MYCN_vs_CR01401_BAR_IgG.MAPQ30_keepdupauto_hg38_peak_12584	chr17	81484200	81485307	+	387	NA	Intergenic	Intergenic	28046	NM_001614	71	Hs.514581	NM_001614	ENSG00000184009	ACTG1	ACT|ACTG|DFNA20|DFNA26|HEL-176	actin gamma 1	protein-coding
diff_peaks_CR01403_BAR_MYCN_vs_CR01401_BAR_IgG.MAPQ30_keepdupauto_hg38_peak_3722	chr10	101817300	101819481	+	387	NA	promoter-TSS (NR_045118)	promoter-TSS (NR_045118)	54	NM_012215	10724	Hs.500842	NM_012215	ENSG00000198408	OGA	MEA5|MGEA5|NCOAT	O-GlcNAcase	protein-coding
diff_peaks_CR01403_BAR_MYCN_vs_CR01401_BAR_IgG.MAPQ30_keepdupauto_hg38_peak_12479	chr17	78040236	78041900	+	387	NA	intron (NM_018996, intron 3 of 20)	CpG	36831	NM_018996	57690	Hs.406810	NM_018996	ENSG00000078687	TNRC6C	-	trinucleotide repeat containing adaptor 6C	protein-coding
diff_peaks_CR01403_BAR_MYCN_vs_CR01401_BAR_IgG.MAPQ30_keepdupauto_hg38_peak_11389	chr17	28719377	28721187	+	387	NA	promoter-TSS (NR_000013)	promoter-TSS (NR_000013)	-268	NR_000013	26808		NR_000013	ENSG00000238423	SNORD42B	RNU42B|U42B	small nucleolar RNA, C/D box 42B	snoRNA
diff_peaks_CR01403_BAR_MYCN_vs_CR01401_BAR_IgG.MAPQ30_keepdupauto_hg38_peak_17035	chr2	231706220	231708907	+	386	NA	promoter-TSS (NM_002823)	promoter-TSS (NM_002823)	-962	NM_001099285	5757	Hs.459927	NM_002823	ENSG00000187514	PTMA	TMSA	prothymosin alpha	protein-coding
diff_peaks_CR01403_BAR_MYCN_vs_CR01401_BAR_IgG.MAPQ30_keepdupauto_hg38_peak_1157	chr1	91500599	91502007	+	386	NA	5' UTR (NM_001134420, exon 1 of 12)	5' UTR (NM_001134420, exon 1 of 12)	195	NM_001134420	8317	Hs.533573	NM_003503	ENSG00000097046	CDC7	CDC7L1|HsCDC7|Hsk1|huCDC7	cell division cycle 7	protein-coding
diff_peaks_CR01403_BAR_MYCN_vs_CR01401_BAR_IgG.MAPQ30_keepdupauto_hg38_peak_23609	chr6	3117952	3119658	+	386	NA	promoter-TSS (NM_004332)	promoter-TSS (NM_004332)	94	NM_004332	670	Hs.10136	NM_004332	ENSG00000137274	BPHL	BPH-RP|MCNAA|VACVASE	biphenyl hydrolase like	protein-coding
diff_peaks_CR01403_BAR_MYCN_vs_CR01401_BAR_IgG.MAPQ30_keepdupauto_hg38_peak_11626	chr17	39753751	39755349	+	386	NA	Intergenic	CpG	14583	NM_001242443	2886	Hs.86859	NM_005310	ENSG00000141738	GRB7	-	growth factor receptor bound protein 7	protein-coding
diff_peaks_CR01403_BAR_MYCN_vs_CR01401_BAR_IgG.MAPQ30_keepdupauto_hg38_peak_10233	chr16	19348401	19348990	+	386	NA	Intergenic	MER74A|LTR|ERVL	-61844	NM_001308161	79838	Hs.115838	NM_024780	ENSG00000103534	TMC5	-	transmembrane channel like 5	protein-coding
diff_peaks_CR01403_BAR_MYCN_vs_CR01401_BAR_IgG.MAPQ30_keepdupauto_hg38_peak_14708	chr19	55475732	55477497	+	386	NA	promoter-TSS (NM_033113)	promoter-TSS (NM_033113)	-3	NM_033113	89887	Hs.525209	NM_033113	ENSG00000197483	ZNF628	ZEC|Zfp628	zinc finger protein 628	protein-coding
diff_peaks_CR01403_BAR_MYCN_vs_CR01401_BAR_IgG.MAPQ30_keepdupauto_hg38_peak_19719	chr3	61560349	61563699	+	386	NA	5' UTR (NM_002841, exon 1 of 30)	5' UTR (NM_002841, exon 1 of 30)	453	NM_002841	5793	Hs.595541	NM_002841	ENSG00000144724	PTPRG	HPTPG|PTPG|R-PTP-GAMMA|RPTPG	protein tyrosine phosphatase receptor type G	protein-coding
diff_peaks_CR01403_BAR_MYCN_vs_CR01401_BAR_IgG.MAPQ30_keepdupauto_hg38_peak_18358	chr22	17158403	17160044	+	386	NA	promoter-TSS (NM_033070)	promoter-TSS (NM_033070)	54	NM_033070	27440	Hs.26890	NM_017829	ENSG00000069998	HDHD5	CECR5	haloacid dehalogenase like hydrolase domain containing 5	protein-coding
diff_peaks_CR01403_BAR_MYCN_vs_CR01401_BAR_IgG.MAPQ30_keepdupauto_hg38_peak_6344	chr12	50762870	50765597	+	386	NA	5' UTR (NM_005171, exon 1 of 7)	5' UTR (NM_005171, exon 1 of 7)	132	NM_005171	466	Hs.648565	NM_005171	ENSG00000123268	ATF1	EWS-ATF1|FUS/ATF-1|TREB36	activating transcription factor 1	protein-coding
diff_peaks_CR01403_BAR_MYCN_vs_CR01401_BAR_IgG.MAPQ30_keepdupauto_hg38_peak_9745	chr15	88620440	88622704	+	386	NA	intron (NM_022767, intron 1 of 3)	CpG	232	NM_022767	64782	Hs.436102	NM_022767	ENSG00000181026	AEN	ISG20L1|pp12744	apoptosis enhancing nuclease	protein-coding
diff_peaks_CR01403_BAR_MYCN_vs_CR01401_BAR_IgG.MAPQ30_keepdupauto_hg38_peak_22645	chr5	95730503	95732270	+	386	NA	promoter-TSS (NM_014899)	promoter-TSS (NM_014899)	50	NM_014899	22836	Hs.445030	NM_014899	ENSG00000164292	RHOBTB3	-	Rho related BTB domain containing 3	protein-coding
diff_peaks_CR01403_BAR_MYCN_vs_CR01401_BAR_IgG.MAPQ30_keepdupauto_hg38_peak_10155	chr16	10743512	10744097	+	385	NA	promoter-TSS (NM_001323596)	promoter-TSS (NM_001323596)	18	NM_001278506	4682	Hs.81469	NM_002484	ENSG00000103274	NUBP1	CIAO5|NBP|NBP1|NBP35	nucleotide binding protein 1	protein-coding
diff_peaks_CR01403_BAR_MYCN_vs_CR01401_BAR_IgG.MAPQ30_keepdupauto_hg38_peak_14370	chr19	45770081	45770969	+	385	NA	exon (NM_001288764, exon 16 of 16)	exon (NM_001288764, exon 16 of 16)	-1273	NM_175875	147912	Hs.43314	NM_175875	ENSG00000177045	SIX5	BOR2|DMAHP	SIX homeobox 5	protein-coding
diff_peaks_CR01403_BAR_MYCN_vs_CR01401_BAR_IgG.MAPQ30_keepdupauto_hg38_peak_4480	chr11	22432077	22433553	+	385	NA	Intergenic	CpG	59204	NR_120583	102723378	Hs.374255	NR_120583	ENSG00000255323	LINC01495	-	long intergenic non-protein coding RNA 1495	ncRNA
diff_peaks_CR01403_BAR_MYCN_vs_CR01401_BAR_IgG.MAPQ30_keepdupauto_hg38_peak_24285	chr6	42890441	42891538	+	385	NA	promoter-TSS (NM_001008739)	promoter-TSS (NM_001008739)	-168	NM_001008739	441150	Hs.571098	NM_001008739	ENSG00000221821	C6orf226	-	chromosome 6 open reading frame 226	protein-coding
diff_peaks_CR01403_BAR_MYCN_vs_CR01401_BAR_IgG.MAPQ30_keepdupauto_hg38_peak_17461	chr20	32819567	32820654	+	384	NA	intron (NM_012325, intron 1 of 6)	CpG	156	NM_012325	22919	Hs.472437	NM_012325	ENSG00000101367	MAPRE1	EB1	microtubule associated protein RP/EB family member 1	protein-coding
diff_peaks_CR01403_BAR_MYCN_vs_CR01401_BAR_IgG.MAPQ30_keepdupauto_hg38_peak_9032	chr15	37100813	37102939	+	384	NA	promoter-TSS (NM_001220482)	promoter-TSS (NM_001220482)	-565	NM_001220482	4212	Hs.510989	NM_002399	ENSG00000134138	MEIS2	CPCMR|HsT18361|MRG1	Meis homeobox 2	protein-coding
diff_peaks_CR01403_BAR_MYCN_vs_CR01401_BAR_IgG.MAPQ30_keepdupauto_hg38_peak_26723	chr8	24955081	24958234	+	384	NA	5' UTR (NM_006158, exon 1 of 4)	5' UTR (NM_006158, exon 1 of 4)	212	NM_006158	4747	Hs.521461	NM_006158	ENSG00000277586	NEFL	CMT1F|CMT2E|CMTDIG|NF-L|NF68|NFL|PPP1R110	neurofilament light	protein-coding
diff_peaks_CR01403_BAR_MYCN_vs_CR01401_BAR_IgG.MAPQ30_keepdupauto_hg38_peak_25384	chr7	39949045	39951945	+	384	NA	5' UTR (NM_031267, exon 1 of 14)	5' UTR (NM_031267, exon 1 of 14)	135	NM_031267	8621	Hs.233552	NM_003718	ENSG00000065883	CDK13	CDC2L|CDC2L5|CHDFIDD|CHED|hCDK13	cyclin dependent kinase 13	protein-coding
diff_peaks_CR01403_BAR_MYCN_vs_CR01401_BAR_IgG.MAPQ30_keepdupauto_hg38_peak_6172	chr12	31650871	31652390	+	384	NA	intron (NM_001135864, intron 1 of 3)	AluSx|SINE|Alu	4470	NM_001135864	254013	Hs.740628	NM_173802	ENSG00000139160	ETFBKMT	C12orf72|ETFB-KMT|METTL20	electron transfer flavoprotein subunit beta lysine methyltransferase	protein-coding
diff_peaks_CR01403_BAR_MYCN_vs_CR01401_BAR_IgG.MAPQ30_keepdupauto_hg38_peak_13285	chr19	1074630	1075636	+	384	NA	intron (NM_012292, intron 10 of 22)	intron (NM_012292, intron 10 of 22)	-1501	NM_001282334	23526	Hs.465521	NM_012292	ENSG00000180448	ARHGAP45	HA-1|HLA-HA1|HMHA1	Rho GTPase activating protein 45	protein-coding
diff_peaks_CR01403_BAR_MYCN_vs_CR01401_BAR_IgG.MAPQ30_keepdupauto_hg38_peak_20662	chr3	196080652	196082625	+	384	NA	intron (NM_001313966, intron 1 of 16)	CpG	452	NM_003234	7037	Hs.529618	NM_003234	ENSG00000072274	TFRC	CD71|IMD46|T9|TFR|TFR1|TR|TRFR|p90	transferrin receptor	protein-coding
diff_peaks_CR01403_BAR_MYCN_vs_CR01401_BAR_IgG.MAPQ30_keepdupauto_hg38_peak_27238	chr8	92964732	92966629	+	384	NA	promoter-TSS (NM_001191036)	promoter-TSS (NM_001191036)	-91	NM_001191036	286144	Hs.440643	NM_001171795	ENSG00000205133	TRIQK	C8orf83|PRO0845|UPF0599	triple QxxK/R motif containing	protein-coding
diff_peaks_CR01403_BAR_MYCN_vs_CR01401_BAR_IgG.MAPQ30_keepdupauto_hg38_peak_8187	chr14	55026769	55028690	+	384	NA	promoter-TSS (NM_001008396)	promoter-TSS (NM_001008396)	493	NM_199421	122809	Hs.744302	NM_080867	ENSG00000180008	SOCS4	SOCS7	suppressor of cytokine signaling 4	protein-coding
diff_peaks_CR01403_BAR_MYCN_vs_CR01401_BAR_IgG.MAPQ30_keepdupauto_hg38_peak_10056	chr16	3716359	3718502	+	384	NA	promoter-TSS (NM_016292)	promoter-TSS (NM_016292)	94	NM_016292	10131	Hs.30345	NM_016292	ENSG00000126602	TRAP1	HSP 75|HSP75|HSP90L|TRAP-1	TNF receptor associated protein 1	protein-coding
diff_peaks_CR01403_BAR_MYCN_vs_CR01401_BAR_IgG.MAPQ30_keepdupauto_hg38_peak_9564	chr15	74781353	74782714	+	384	NA	promoter-TSS (NM_001127190)	promoter-TSS (NM_001127190)	-47	NM_001127190	1445	Hs.77793	NM_004383	ENSG00000103653	CSK	-	C-terminal Src kinase	protein-coding
diff_peaks_CR01403_BAR_MYCN_vs_CR01401_BAR_IgG.MAPQ30_keepdupauto_hg38_peak_6356	chr12	51389641	51393278	+	384	NA	promoter-TSS (NM_007210)	promoter-TSS (NM_007210)	-53	NM_007210	11226	Hs.505575	NM_007210	ENSG00000139629	GALNT6	GALNAC-T6|GalNAcT6	polypeptide N-acetylgalactosaminyltransferase 6	protein-coding
diff_peaks_CR01403_BAR_MYCN_vs_CR01401_BAR_IgG.MAPQ30_keepdupauto_hg38_peak_19374	chr3	32780740	32781973	+	384	NA	Intergenic	CpG	-36641	NM_001039111	131405	Hs.113170	NM_001039111	ENSG00000206557	TRIM71	LIN-41|LIN41	tripartite motif containing 71	protein-coding
diff_peaks_CR01403_BAR_MYCN_vs_CR01401_BAR_IgG.MAPQ30_keepdupauto_hg38_peak_24826	chr6	145734814	145736323	+	384	NA	promoter-TSS (NM_001360057)	promoter-TSS (NM_001360057)	-48	NM_001368130	7957	Hs.486696	NM_005670	ENSG00000112425	EPM2A	EPM2|MELF	EPM2A glucan phosphatase, laforin	protein-coding
diff_peaks_CR01403_BAR_MYCN_vs_CR01401_BAR_IgG.MAPQ30_keepdupauto_hg38_peak_24740	chr6	127514297	127519838	+	384	NA	intron (NM_001012279, intron 1 of 11)	intron (NM_001012279, intron 1 of 11)	1957	NM_001012279	387104	Hs.319247	NM_001012279	ENSG00000255330	SOGA3	C6orf174|dJ403A15.3	SOGA family member 3	protein-coding
diff_peaks_CR01403_BAR_MYCN_vs_CR01401_BAR_IgG.MAPQ30_keepdupauto_hg38_peak_3088	chr10	43436392	43437624	+	384	NA	promoter-TSS (NM_001355450)	promoter-TSS (NM_001355450)	-103	NM_001355450	642819	Hs.719657	NM_001355444	ENSG00000243660	ZNF487	KRBO1|ZNF487P	zinc finger protein 487	protein-coding
diff_peaks_CR01403_BAR_MYCN_vs_CR01401_BAR_IgG.MAPQ30_keepdupauto_hg38_peak_18646	chr22	31290225	31292770	+	384	NA	intron (NM_001135911, intron 1 of 4)	intron (NM_001135911, intron 1 of 4)	991	NM_052880	113791	Hs.26670	NM_052880	ENSG00000100100	PIK3IP1	HGFL|TrIP|hHGFL(S)	phosphoinositide-3-kinase interacting protein 1	protein-coding
diff_peaks_CR01403_BAR_MYCN_vs_CR01401_BAR_IgG.MAPQ30_keepdupauto_hg38_peak_11959	chr17	50160782	50162307	+	384	NA	Intergenic	CpG	-4461	NM_000023	6442	Hs.463412	NM_000023	ENSG00000108823	SGCA	50DAG|ADL|DAG2|DMDA2|LGMD2D|LGMDR3|SCARMD1|adhalin	sarcoglycan alpha	protein-coding
diff_peaks_CR01403_BAR_MYCN_vs_CR01401_BAR_IgG.MAPQ30_keepdupauto_hg38_peak_24299	chr6	43113271	43114959	+	384	NA	intron (NM_001270398, intron 1 of 19)	intron (NM_001270398, intron 1 of 19)	37301	NM_001270398	5754	Hs.90572	NM_002821	ENSG00000112655	PTK7	CCK-4|CCK4	protein tyrosine kinase 7 (inactive)	protein-coding
diff_peaks_CR01403_BAR_MYCN_vs_CR01401_BAR_IgG.MAPQ30_keepdupauto_hg38_peak_10359	chr16	30377564	30379156	+	384	NA	promoter-TSS (NM_001214907)	promoter-TSS (NM_001214907)	46	NM_001214907	197407	Hs.513501	NM_152652	ENSG00000180035	ZNF48	ZNF553	zinc finger protein 48	protein-coding
diff_peaks_CR01403_BAR_MYCN_vs_CR01401_BAR_IgG.MAPQ30_keepdupauto_hg38_peak_11815	chr17	44330884	44331745	+	383	NA	Intergenic	Intergenic	-6444	NM_016016	51629	Hs.744880	NM_016016	ENSG00000013306	SLC25A39	CGI-69|CGI69	solute carrier family 25 member 39	protein-coding
diff_peaks_CR01403_BAR_MYCN_vs_CR01401_BAR_IgG.MAPQ30_keepdupauto_hg38_peak_2357	chr1	226120695	226123430	+	383	NA	Intergenic	CpG	-25941	NR_146443	107985353	Hs.735455	NR_146443	ENSG00000234478	ACBD3-AS1	-	ACBD3 antisense RNA 1	ncRNA
diff_peaks_CR01403_BAR_MYCN_vs_CR01401_BAR_IgG.MAPQ30_keepdupauto_hg38_peak_2896	chr10	21522683	21529380	+	383	NA	promoter-TSS (NM_207371)	promoter-TSS (NM_207371)	-349	NM_207371	387640	Hs.350848	NM_207371	ENSG00000180592	SKIDA1	C10orf140|DLN-1	SKI/DACH domain containing 1	protein-coding
diff_peaks_CR01403_BAR_MYCN_vs_CR01401_BAR_IgG.MAPQ30_keepdupauto_hg38_peak_11564	chr17	37406158	37407823	+	383	NA	promoter-TSS (NM_133439).2	promoter-TSS (NM_133439).2	104	NM_001166105	6871	Hs.500066	NM_001488	ENSG00000276234	TADA2A	ADA2|ADA2A|KL04P|TADA2L|hADA2	transcriptional adaptor 2A	protein-coding
diff_peaks_CR01403_BAR_MYCN_vs_CR01401_BAR_IgG.MAPQ30_keepdupauto_hg38_peak_10673	chr16	68445438	68448853	+	383	NA	intron (NM_018667, intron 1 of 8)	CpG	1363	NM_018667	55512	Hs.368421	NM_018667	ENSG00000103056	SMPD3	NSMASE2	sphingomyelin phosphodiesterase 3	protein-coding
diff_peaks_CR01403_BAR_MYCN_vs_CR01401_BAR_IgG.MAPQ30_keepdupauto_hg38_peak_3432	chr10	78033380	78034434	+	383	NA	promoter-TSS (NM_001142285)	promoter-TSS (NM_001142285)	44	NM_001142285	6229	Hs.280130	NM_001026	ENSG00000138326	RPS24	DBA3|S24|eS24	ribosomal protein S24	protein-coding
diff_peaks_CR01403_BAR_MYCN_vs_CR01401_BAR_IgG.MAPQ30_keepdupauto_hg38_peak_28232	chr9	98255059	98257439	+	383	NA	promoter-TSS (NM_001267571)	promoter-TSS (NM_001267571)	-600	NM_001267571	55357	Hs.371016	NM_018421	ENSG00000095383	TBC1D2	PARIS-1|PARIS1|TBC1D2A	TBC1 domain family member 2	protein-coding
diff_peaks_CR01403_BAR_MYCN_vs_CR01401_BAR_IgG.MAPQ30_keepdupauto_hg38_peak_26993	chr8	55878873	55881640	+	383	NA	intron (NM_002350, intron 1 of 12)	CpG	421	NM_002350	4067	Hs.491767	NM_002350	ENSG00000254087	LYN	JTK8|p53Lyn|p56Lyn	LYN proto-oncogene, Src family tyrosine kinase	protein-coding
diff_peaks_CR01403_BAR_MYCN_vs_CR01401_BAR_IgG.MAPQ30_keepdupauto_hg38_peak_1472	chr1	150066705	150068217	+	383	NA	promoter-TSS (NM_001279354)	promoter-TSS (NM_001279354)	79	NM_001279353	11311	Hs.443750	NM_007259	ENSG00000136631	VPS45	H1|H1VPS45|SCN5|VPS45A|VPS45B|VPS54A|VSP45|VSP45A	vacuolar protein sorting 45 homolog	protein-coding
diff_peaks_CR01403_BAR_MYCN_vs_CR01401_BAR_IgG.MAPQ30_keepdupauto_hg38_peak_4428	chr11	17207542	17209298	+	383	NA	promoter-TSS (NM_002645)	promoter-TSS (NM_002645)	-434	NM_001321380	5286	Hs.175343	NM_002645	ENSG00000011405	PIK3C2A	CPK|OCSKD|PI3-K-C2(ALPHA)|PI3-K-C2A|PI3K-C2-alpha|PI3K-C2alpha	phosphatidylinositol-4-phosphate 3-kinase catalytic subunit type 2 alpha	protein-coding
diff_peaks_CR01403_BAR_MYCN_vs_CR01401_BAR_IgG.MAPQ30_keepdupauto_hg38_peak_1366	chr1	114716092	114717271	+	383	NA	promoter-TSS (NM_002524)	promoter-TSS (NM_002524)	90	NM_002524	4893	Hs.486502	NM_002524	ENSG00000213281	NRAS	ALPS4|CMNS|N-ras|NCMS|NRAS1|NS6	NRAS proto-oncogene, GTPase	protein-coding
diff_peaks_CR01403_BAR_MYCN_vs_CR01401_BAR_IgG.MAPQ30_keepdupauto_hg38_peak_11701	chr17	41863900	41865814	+	383	NA	exon (NM_018143, exon 1 of 2)	exon (NM_018143, exon 1 of 2)	566	NM_018143	55175	Hs.13268	NM_018143	ENSG00000178502	KLHL11	-	kelch like family member 11	protein-coding
diff_peaks_CR01403_BAR_MYCN_vs_CR01401_BAR_IgG.MAPQ30_keepdupauto_hg38_peak_20908	chr4	20699284	20701256	+	383	NA	promoter-TSS (NM_001258345)	promoter-TSS (NM_001258345)	-188	NM_001258345	133015	Hs.479298	NM_145048	ENSG00000163138	PACRGL	C4orf28	parkin coregulated like	protein-coding
diff_peaks_CR01403_BAR_MYCN_vs_CR01401_BAR_IgG.MAPQ30_keepdupauto_hg38_peak_25754	chr7	91880619	91881432	+	382	NA	promoter-TSS (NM_006980)	promoter-TSS (NM_006980)	-323	NM_001301135	7978	Hs.532216	NM_006980	ENSG00000127989	MTERF1	MTERF	mitochondrial transcription termination factor 1	protein-coding
diff_peaks_CR01403_BAR_MYCN_vs_CR01401_BAR_IgG.MAPQ30_keepdupauto_hg38_peak_17228	chr20	2469998	2471386	+	382	NA	promoter-TSS (NM_198216)	promoter-TSS (NM_198216)	97	NM_003091	6628	Hs.83753	NM_003091	ENSG00000125835	SNRPB	CCMS|COD|SNRPB1|Sm-B/B'|SmB/B'|SmB/SmB'|snRNP-B	small nuclear ribonucleoprotein polypeptides B and B1	protein-coding
diff_peaks_CR01403_BAR_MYCN_vs_CR01401_BAR_IgG.MAPQ30_keepdupauto_hg38_peak_17237	chr20	2799450	2801456	+	382	NA	exon (NM_019609, exon 1 of 14)	exon (NM_019609, exon 1 of 14)	174	NM_001184699	56265	Hs.659346	NM_019609	ENSG00000088882	CPXM1	CPX1|CPXM	carboxypeptidase X, M14 family member 1	protein-coding
diff_peaks_CR01403_BAR_MYCN_vs_CR01401_BAR_IgG.MAPQ30_keepdupauto_hg38_peak_24522	chr6	83852690	83854602	+	381	NA	promoter-TSS (NR_103525)	promoter-TSS (NR_103525)	41	NR_103525	134701	Hs.149454	NM_001009994	ENSG00000203877	RIPPLY2	C6orf159|SCDO6|dJ237I15.1	ripply transcriptional repressor 2	protein-coding
diff_peaks_CR01403_BAR_MYCN_vs_CR01401_BAR_IgG.MAPQ30_keepdupauto_hg38_peak_19279	chr3	19146488	19148399	+	381	NA	Intergenic	Intergenic	-1067	NM_144633	131096	Hs.475656	NM_144633	ENSG00000183960	KCNH8	ELK|ELK1|Kv12.1|elk3	potassium voltage-gated channel subfamily H member 8	protein-coding
diff_peaks_CR01403_BAR_MYCN_vs_CR01401_BAR_IgG.MAPQ30_keepdupauto_hg38_peak_23016	chr5	140400239	140402042	+	381	NA	promoter-TSS (NM_017978)	promoter-TSS (NM_017978)	-674	NM_020690	404734	Hs.594084	NM_020690	ENSG00000254996	ANKHD1-EIF4EBP3	MASK-BP3|MASK-BP3ARF	ANKHD1-EIF4EBP3 readthrough	protein-coding
diff_peaks_CR01403_BAR_MYCN_vs_CR01401_BAR_IgG.MAPQ30_keepdupauto_hg38_peak_12827	chr18	23503003	23503817	+	381	NA	promoter-TSS (NM_013326)	promoter-TSS (NM_013326)	-60	NM_001276342	29919	Hs.464779	NM_013326	ENSG00000141452	RMC1	C18orf8|HsT2591|MIC1|Mic-1|WDR98	regulator of MON1-CCZ1	protein-coding
diff_peaks_CR01403_BAR_MYCN_vs_CR01401_BAR_IgG.MAPQ30_keepdupauto_hg38_peak_16317	chr2	143127757	143129730	+	381	NA	promoter-TSS (NM_018460)	promoter-TSS (NM_018460)	-676	NM_018460	55843	Hs.171011	NM_018460	ENSG00000075884	ARHGAP15	BM046	Rho GTPase activating protein 15	protein-coding
diff_peaks_CR01403_BAR_MYCN_vs_CR01401_BAR_IgG.MAPQ30_keepdupauto_hg38_peak_12766	chr18	12271559	12272111	+	381	NA	intron (NM_001279, intron 3 of 4)	CpG	17474	NR_134607	1149	Hs.249129	NM_001279	ENSG00000176194	CIDEA	CIDE-A	cell death inducing DFFA like effector a	protein-coding
diff_peaks_CR01403_BAR_MYCN_vs_CR01401_BAR_IgG.MAPQ30_keepdupauto_hg38_peak_2716	chr10	6200771	6203889	+	381	NA	promoter-TSS (NM_001323017)	promoter-TSS (NM_001323017)	-602	NM_001323017	5209	Hs.195471	NM_004566	ENSG00000170525	PFKFB3	IPFK2|PFK2|iPFK-2	6-phosphofructo-2-kinase/fructose-2,6-biphosphatase 3	protein-coding
diff_peaks_CR01403_BAR_MYCN_vs_CR01401_BAR_IgG.MAPQ30_keepdupauto_hg38_peak_18661	chr22	31943465	31944306	+	380	NA	promoter-TSS (NM_003405)	promoter-TSS (NM_003405)	-650	NM_003405	7533	Hs.226755	NM_003405	ENSG00000128245	YWHAH	YWHA1	tyrosine 3-monooxygenase/tryptophan 5-monooxygenase activation protein eta	protein-coding
diff_peaks_CR01403_BAR_MYCN_vs_CR01401_BAR_IgG.MAPQ30_keepdupauto_hg38_peak_14249	chr19	41396979	41398254	+	379	NA	promoter-TSS (NM_000709)	promoter-TSS (NM_000709)	-202	NM_000709	593	Hs.433307	NM_000709	ENSG00000248098	BCKDHA	BCKDE1A|MSU|MSUD1|OVD1A	branched chain keto acid dehydrogenase E1 subunit alpha	protein-coding
diff_peaks_CR01403_BAR_MYCN_vs_CR01401_BAR_IgG.MAPQ30_keepdupauto_hg38_peak_8088	chr14	35825601	35827179	+	379	NA	promoter-TSS (NM_032352)	promoter-TSS (NM_032352)	52	NM_032352	84312	Hs.525299	NM_032352	ENSG00000100916	BRMS1L	BRMS1	BRMS1 like transcriptional repressor	protein-coding
diff_peaks_CR01403_BAR_MYCN_vs_CR01401_BAR_IgG.MAPQ30_keepdupauto_hg38_peak_7476	chr13	36345139	36347372	+	379	NA	promoter-TSS (NR_045180)	promoter-TSS (NR_045180)	139	NM_015087	23111	Hs.440414	NM_015087	ENSG00000133104	SPART	SPG20|TAHCCP1	spartin	protein-coding
diff_peaks_CR01403_BAR_MYCN_vs_CR01401_BAR_IgG.MAPQ30_keepdupauto_hg38_peak_8279	chr14	64337649	64339517	+	379	NA	promoter-TSS (NM_001291712)	promoter-TSS (NM_001291712)	30	NM_001291712	2100	Hs.660607	NM_001437	ENSG00000140009	ESR2	ER-BETA|ESR-BETA|ESRB|ESTRB|Erb|NR3A2|ODG8	estrogen receptor 2	protein-coding
diff_peaks_CR01403_BAR_MYCN_vs_CR01401_BAR_IgG.MAPQ30_keepdupauto_hg38_peak_21363	chr4	101345220	101348583	+	379	NA	promoter-TSS (NR_033874)	promoter-TSS (NR_033874)	625	NM_001130692	5530	Hs.435512	NM_000944	ENSG00000138814	PPP3CA	ACCIID|CALN|CALNA|CALNA1|CCN1|CNA1|IECEE|IECEE1|PPP2B	protein phosphatase 3 catalytic subunit alpha	protein-coding
diff_peaks_CR01403_BAR_MYCN_vs_CR01401_BAR_IgG.MAPQ30_keepdupauto_hg38_peak_9213	chr15	48330946	48332923	+	378	NA	promoter-TSS (NM_001948)	promoter-TSS (NM_001948)	-263	NM_001948	1854	Hs.527980	NM_001948	ENSG00000128951	DUT	dUTPase	deoxyuridine triphosphatase	protein-coding
diff_peaks_CR01403_BAR_MYCN_vs_CR01401_BAR_IgG.MAPQ30_keepdupauto_hg38_peak_13596	chr19	10251241	10253220	+	378	NA	promoter-TSS (NM_146388)	promoter-TSS (NM_146388)	16	NM_146388	51073	Hs.279652	NM_015956	ENSG00000105364	MRPL4	CGI-28|L4mt	mitochondrial ribosomal protein L4	protein-coding
diff_peaks_CR01403_BAR_MYCN_vs_CR01401_BAR_IgG.MAPQ30_keepdupauto_hg38_peak_22396	chr5	62305525	62307595	+	378	NA	intron (NM_001098511, intron 1 of 20)	CpG	398	NM_004520	3796	Hs.558351	NM_004520	ENSG00000068796	KIF2A	CDCBM3|HK2|KIF2	kinesin family member 2A	protein-coding
diff_peaks_CR01403_BAR_MYCN_vs_CR01401_BAR_IgG.MAPQ30_keepdupauto_hg38_peak_3852	chr10	110608961	110610724	+	378	NA	Intergenic	Intergenic	-34494	NM_001134363	282996	Hs.116630	NM_001134363	ENSG00000203867	RBM20	-	RNA binding motif protein 20	protein-coding
diff_peaks_CR01403_BAR_MYCN_vs_CR01401_BAR_IgG.MAPQ30_keepdupauto_hg38_peak_18150	chr21	33541470	33543869	+	378	NA	promoter-TSS (NM_032195)	promoter-TSS (NM_032195)	220	NM_001136005	2618	Hs.473648	NM_000819	ENSG00000159131	GART	AIRS|GARS|GARTF|PAIS|PGFT|PRGS	phosphoribosylglycinamide formyltransferase, phosphoribosylglycinamide synthetase, phosphoribosylaminoimidazole synthetase	protein-coding
diff_peaks_CR01403_BAR_MYCN_vs_CR01401_BAR_IgG.MAPQ30_keepdupauto_hg38_peak_19148	chr3	9749204	9750751	+	378	NA	promoter-TSS (NM_016821)	promoter-TSS (NM_016821)	33	NR_148930	4968	Hs.380271	NM_002542	ENSG00000114026	OGG1	HMMH|HOGG1|MUTM|OGH1	8-oxoguanine DNA glycosylase	protein-coding
diff_peaks_CR01403_BAR_MYCN_vs_CR01401_BAR_IgG.MAPQ30_keepdupauto_hg38_peak_21103	chr4	55345438	55347058	+	378	NA	promoter-TSS (NM_024592)	promoter-TSS (NM_024592)	6	NM_024592	79644	Hs.39311	NM_024592	ENSG00000128039	SRD5A3	CDG1P|CDG1Q|KRIZI|SRD5A2L|SRD5A2L1	steroid 5 alpha-reductase 3	protein-coding
diff_peaks_CR01403_BAR_MYCN_vs_CR01401_BAR_IgG.MAPQ30_keepdupauto_hg38_peak_12456	chr17	76968747	76969946	+	378	NA	promoter-TSS (NR_136417)	promoter-TSS (NR_136417)	-147	NR_136416	105371899	Hs.634683	NR_136416	ENSG00000267568	LOC105371899	-	uncharacterized LOC105371899	ncRNA
diff_peaks_CR01403_BAR_MYCN_vs_CR01401_BAR_IgG.MAPQ30_keepdupauto_hg38_peak_13702	chr19	12781809	12785606	+	378	NA	Intergenic	MIRb|SINE|MIR	-3421	NR_049864	100847071		NR_049864	ENSG00000263800	MIR5684	-	microRNA 5684	ncRNA
diff_peaks_CR01403_BAR_MYCN_vs_CR01401_BAR_IgG.MAPQ30_keepdupauto_hg38_peak_20044	chr3	122513902	122515259	+	378	NA	intron (NR_026698, intron 1 of 14)	CpG	359	NR_026698	3836	Hs.161008	NM_002264	ENSG00000114030	KPNA1	IPOA5|NPI-1|RCH2|SRP1	karyopherin subunit alpha 1	protein-coding
diff_peaks_CR01403_BAR_MYCN_vs_CR01401_BAR_IgG.MAPQ30_keepdupauto_hg38_peak_3162	chr10	50623355	50626101	+	377	NA	promoter-TSS (NR_126411)	promoter-TSS (NR_126411)	-223	NR_126411	104355295	Hs.450493	NR_126411		SGMS1-AS1	-	SGMS1 antisense RNA 1	ncRNA
diff_peaks_CR01403_BAR_MYCN_vs_CR01401_BAR_IgG.MAPQ30_keepdupauto_hg38_peak_27880	chr9	35489118	35491219	+	377	NA	promoter-TSS (NM_001330740)	promoter-TSS (NM_001330740)	57	NR_052015	9853	Hs.493796	NM_014806	ENSG00000198853	RUSC2	Iporin|MRT61	RUN and SH3 domain containing 2	protein-coding
diff_peaks_CR01403_BAR_MYCN_vs_CR01401_BAR_IgG.MAPQ30_keepdupauto_hg38_peak_11538	chr17	35808829	35809966	+	377	NA	promoter-TSS (NM_139215)	promoter-TSS (NM_139215)	-87	NM_139215	8148	Hs.402752	NM_003487	ENSG00000270647	TAF15	Npl3|RBP56|TAF2N|TAFII68	TATA-box binding protein associated factor 15	protein-coding
diff_peaks_CR01403_BAR_MYCN_vs_CR01401_BAR_IgG.MAPQ30_keepdupauto_hg38_peak_16129	chr2	112644927	112647681	+	377	NA	intron (NM_005415, intron 1 of 10)	CpG	365	NM_005415	6574	Hs.187946	NM_005415	ENSG00000144136	SLC20A1	GLVR1|Glvr-1|PIT1|PiT-1	solute carrier family 20 member 1	protein-coding
diff_peaks_CR01403_BAR_MYCN_vs_CR01401_BAR_IgG.MAPQ30_keepdupauto_hg38_peak_19141	chr3	9396053	9399271	+	377	NA	promoter-TSS (NM_001292043)	promoter-TSS (NM_001292043)	-38	NM_001080517	55209	Hs.288164	NM_018187	ENSG00000168137	SETD5	-	SET domain containing 5	protein-coding
diff_peaks_CR01403_BAR_MYCN_vs_CR01401_BAR_IgG.MAPQ30_keepdupauto_hg38_peak_17506	chr20	35454475	35455930	+	377	NA	promoter-TSS (NM_001319138)	promoter-TSS (NM_001319138)	-396	NM_007186	11190	Hs.443976	NM_007186	ENSG00000126001	CEP250	C-NAP1|CEP2|CNAP1|CRDHL2	centrosomal protein 250	protein-coding
diff_peaks_CR01403_BAR_MYCN_vs_CR01401_BAR_IgG.MAPQ30_keepdupauto_hg38_peak_26620	chr8	17766213	17769234	+	377	NA	intron (NM_001363061, intron 1 of 14)	intron (NM_001363061, intron 1 of 14)	33194	NM_001001925	57509	Hs.7946	NM_020749	ENSG00000129422	MTUS1	ATBP|ATIP|ATIP3|ICIS|MP44|MTSG1	microtubule associated scaffold protein 1	protein-coding
diff_peaks_CR01403_BAR_MYCN_vs_CR01401_BAR_IgG.MAPQ30_keepdupauto_hg38_peak_25763	chr7	92589835	92590714	+	377	NA	promoter-TSS (NM_001288584)	promoter-TSS (NM_001288584)	116	NM_152789	257415	Hs.18564	NM_152789	ENSG00000234545	FAM133B	-	family with sequence similarity 133 member B	protein-coding
diff_peaks_CR01403_BAR_MYCN_vs_CR01401_BAR_IgG.MAPQ30_keepdupauto_hg38_peak_12356	chr17	74670389	74673300	+	377	NA	intron (NM_175738, intron 1 of 8)	intron (NM_175738, intron 1 of 8)	713	NM_175738	326624	Hs.351413	NM_175738	ENSG00000172794	RAB37	-	RAB37, member RAS oncogene family	protein-coding
diff_peaks_CR01403_BAR_MYCN_vs_CR01401_BAR_IgG.MAPQ30_keepdupauto_hg38_peak_3022	chr10	32345339	32348065	+	376	NA	promoter-TSS (NR_104163)	promoter-TSS (NR_104163)	456	NM_025209	80314	Hs.167805	NM_025209	ENSG00000120616	EPC1	Epl1	enhancer of polycomb homolog 1	protein-coding
diff_peaks_CR01403_BAR_MYCN_vs_CR01401_BAR_IgG.MAPQ30_keepdupauto_hg38_peak_24543	chr6	87150951	87153320	+	376	NA	Intergenic	CpG	-3430	NM_001351444	23036	Hs.444800	NM_015021	ENSG00000188994	ZNF292	Nbla00365|ZFP292|ZN-16|Zn-15|bA393I2.3	zinc finger protein 292	protein-coding
diff_peaks_CR01403_BAR_MYCN_vs_CR01401_BAR_IgG.MAPQ30_keepdupauto_hg38_peak_5048	chr11	66615864	66617641	+	376	NA	exon (NM_001198845, exon 1 of 3)	exon (NM_001198845, exon 1 of 3)	122	NM_001198837	10432	Hs.533712	NM_006328	ENSG00000239306	RBM14	COAA|PSP2|SIP|SYTIP1|TMEM137	RNA binding motif protein 14	protein-coding
diff_peaks_CR01403_BAR_MYCN_vs_CR01401_BAR_IgG.MAPQ30_keepdupauto_hg38_peak_11253	chr17	16214710	16216256	+	376	NA	promoter-TSS (NM_006311)	promoter-TSS (NM_006311)	51	NM_006311	9611	Hs.462323	NM_006311	ENSG00000141027	NCOR1	N-CoR|N-CoR1|PPP1R109|TRAC1|hN-CoR	nuclear receptor corepressor 1	protein-coding
diff_peaks_CR01403_BAR_MYCN_vs_CR01401_BAR_IgG.MAPQ30_keepdupauto_hg38_peak_6129	chr12	24946454	24950093	+	376	NA	intron (NM_001178091, intron 1 of 9)	intron (NM_001178091, intron 1 of 9)	828	NM_005504	586	Hs.438993	NM_005504	ENSG00000060982	BCAT1	BCATC|BCT1|ECA39|MECA39|PNAS121|PP18	branched chain amino acid transaminase 1	protein-coding
diff_peaks_CR01403_BAR_MYCN_vs_CR01401_BAR_IgG.MAPQ30_keepdupauto_hg38_peak_2143	chr1	206634393	206636243	+	376	NA	promoter-TSS (NM_003582)	promoter-TSS (NM_003582)	-218	NM_001004023	8444	Hs.164267	NM_003582	ENSG00000143479	DYRK3	DYRK5|RED|REDK|hYAK3-2	dual specificity tyrosine phosphorylation regulated kinase 3	protein-coding
diff_peaks_CR01403_BAR_MYCN_vs_CR01401_BAR_IgG.MAPQ30_keepdupauto_hg38_peak_6752	chr12	95216859	95218894	+	376	NA	promoter-TSS (NR_147923)	promoter-TSS (NR_147923)	69	NM_001352113	55591	Hs.24135	NM_017599	ENSG00000028203	VEZT	VEZATIN	vezatin, adherens junctions transmembrane protein	protein-coding
diff_peaks_CR01403_BAR_MYCN_vs_CR01401_BAR_IgG.MAPQ30_keepdupauto_hg38_peak_23660	chr6	11093061	11095223	+	376	NA	5' UTR (NM_001135575, exon 1 of 2)	5' UTR (NM_001135575, exon 1 of 2)	308	NM_001135575	221710	Hs.656600	NM_001135575	ENSG00000224531	SMIM13	C6orf228	small integral membrane protein 13	protein-coding
diff_peaks_CR01403_BAR_MYCN_vs_CR01401_BAR_IgG.MAPQ30_keepdupauto_hg38_peak_26093	chr7	129824630	129826289	+	376	NA	Intergenic	Intergenic	-50445	NR_029615	406959		NR_029615	ENSG00000207691	MIR183	MIRN183|miR-183|miRNA183	microRNA 183	ncRNA
diff_peaks_CR01403_BAR_MYCN_vs_CR01401_BAR_IgG.MAPQ30_keepdupauto_hg38_peak_25228	chr7	23596888	23598309	+	375	NA	5' UTR (NM_138771, exon 1 of 4)	5' UTR (NM_138771, exon 1 of 4)	216	NM_138771	90693	Hs.232296	NM_138771	ENSG00000169193	CCDC126	-	coiled-coil domain containing 126	protein-coding
diff_peaks_CR01403_BAR_MYCN_vs_CR01401_BAR_IgG.MAPQ30_keepdupauto_hg38_peak_7963	chr14	21103333	21104894	+	375	NA	TTS (NM_001146683)	TTS (NM_001146683)	591	NM_001102454	51222	Hs.250493	NM_016423	ENSG00000165804	ZNF219	ZFP219	zinc finger protein 219	protein-coding
diff_peaks_CR01403_BAR_MYCN_vs_CR01401_BAR_IgG.MAPQ30_keepdupauto_hg38_peak_23181	chr5	150904345	150905668	+	375	NA	promoter-TSS (NM_001172832)	promoter-TSS (NM_001172832)	-23	NM_052860	91975	Hs.134885	NM_052860	ENSG00000145908	ZNF300	-	zinc finger protein 300	protein-coding
diff_peaks_CR01403_BAR_MYCN_vs_CR01401_BAR_IgG.MAPQ30_keepdupauto_hg38_peak_20506	chr3	179322409	179324083	+	375	NA	promoter-TSS (NM_016331)	promoter-TSS (NM_016331)	215	NM_001303425	51193	Hs.632578	NM_016331	ENSG00000121864	ZNF639	ANC-2H01|ANC_2H01|ZASC1	zinc finger protein 639	protein-coding
diff_peaks_CR01403_BAR_MYCN_vs_CR01401_BAR_IgG.MAPQ30_keepdupauto_hg38_peak_16578	chr2	178450365	178452009	+	375	NA	promoter-TSS (NM_001353777)	promoter-TSS (NM_001353777)	-12	NM_001316362	8575	Hs.570274	NM_003690	ENSG00000180228	PRKRA	DYT16|HSD14|PACT|RAX	protein activator of interferon induced protein kinase EIF2AK2	protein-coding
diff_peaks_CR01403_BAR_MYCN_vs_CR01401_BAR_IgG.MAPQ30_keepdupauto_hg38_peak_10285	chr16	23556267	23558325	+	375	NA	promoter-TSS (NR_003501)	promoter-TSS (NR_003501)	54	NM_001083614	124454	Hs.620541	NM_001083614	ENSG00000103356	EARS2	COXPD12|MSE1|gluRS|mtGlnRS	glutamyl-tRNA synthetase 2, mitochondrial	protein-coding
diff_peaks_CR01403_BAR_MYCN_vs_CR01401_BAR_IgG.MAPQ30_keepdupauto_hg38_peak_12311	chr17	73191381	73193508	+	375	NA	promoter-TSS (NM_018714)	promoter-TSS (NM_018714)	-611	NM_018714	9382	Hs.103555	NM_018714	ENSG00000166685	COG1	CDG2G|LDLB	component of oligomeric golgi complex 1	protein-coding
diff_peaks_CR01403_BAR_MYCN_vs_CR01401_BAR_IgG.MAPQ30_keepdupauto_hg38_peak_2231	chr1	212856958	212859419	+	375	NA	promoter-TSS (NR_027285)	promoter-TSS (NR_027285)	-50	NR_027286	642946	Hs.552649	NR_027285	ENSG00000198468	FLVCR1-DT	FLVCR1-AS1|LQK1|NCRNA00292	FLVCR1 divergent transcript	ncRNA
diff_peaks_CR01403_BAR_MYCN_vs_CR01401_BAR_IgG.MAPQ30_keepdupauto_hg38_peak_21754	chr4	155666697	155668805	+	375	NA	promoter-TSS (NM_001130684)	promoter-TSS (NM_001130684)	89	NM_001130684	2982	Hs.24258	NM_000856	ENSG00000164116	GUCY1A1	GC-SA3|GUC1A3|GUCA3|GUCSA3|GUCY1A3|MYMY6	guanylate cyclase 1 soluble subunit alpha 1	protein-coding
diff_peaks_CR01403_BAR_MYCN_vs_CR01401_BAR_IgG.MAPQ30_keepdupauto_hg38_peak_13701	chr19	12777425	12779715	+	375	NA	Intergenic	Intergenic	-3018	NM_001100176	29911	Hs.30792	NM_013312	ENSG00000095066	HOOK2	HK2	hook microtubule tethering protein 2	protein-coding
diff_peaks_CR01403_BAR_MYCN_vs_CR01401_BAR_IgG.MAPQ30_keepdupauto_hg38_peak_22986	chr5	139403559	139404823	+	374	NA	promoter-TSS (NM_194296)	promoter-TSS (NM_194296)	-104	NM_194296	202051	Hs.373612	NM_194296	ENSG00000170469	SPATA24	CCDC161|T6441	spermatogenesis associated 24	protein-coding
diff_peaks_CR01403_BAR_MYCN_vs_CR01401_BAR_IgG.MAPQ30_keepdupauto_hg38_peak_9145	chr15	42272526	42274473	+	374	NA	promoter-TSS (NM_198141)	promoter-TSS (NM_198141)	-66	NM_015497	25963	Hs.511138	NM_015497	ENSG00000103978	TMEM87A	-	transmembrane protein 87A	protein-coding
diff_peaks_CR01403_BAR_MYCN_vs_CR01401_BAR_IgG.MAPQ30_keepdupauto_hg38_peak_15939	chr2	84925781	84927398	+	374	NA	Intergenic	AluSx1|SINE|Alu	20933	NM_021103	9168	Hs.446574	NM_021103	ENSG00000034510	TMSB10	MIG12|TB10	thymosin beta 10	protein-coding
diff_peaks_CR01403_BAR_MYCN_vs_CR01401_BAR_IgG.MAPQ30_keepdupauto_hg38_peak_11276	chr17	17302846	17304198	+	374	NA	5' UTR (NM_020201, exon 1 of 5)	5' UTR (NM_020201, exon 1 of 5)	149	NM_020201	56953	Hs.513977	NM_020201	ENSG00000205309	NT5M	dNT-2|dNT2|mdN	5',3'-nucleotidase, mitochondrial	protein-coding
diff_peaks_CR01403_BAR_MYCN_vs_CR01401_BAR_IgG.MAPQ30_keepdupauto_hg38_peak_7329	chr13	23888356	23889856	+	374	NA	promoter-TSS (NM_001135816)	promoter-TSS (NM_001135816)	238	NM_001014442	542767	Hs.642624	NM_001014442		PCOTH	C1QTNF9B-AS1	Pro-X-Gly collagen triple helix like repeat containing	protein-coding
diff_peaks_CR01403_BAR_MYCN_vs_CR01401_BAR_IgG.MAPQ30_keepdupauto_hg38_peak_11090	chr17	4966798	4968700	+	374	NA	promoter-TSS (NM_004890)	promoter-TSS (NM_004890)	68	NM_004890	9552	Hs.90436	NM_004890	ENSG00000091640	SPAG7	ACRP|FSA-1	sperm associated antigen 7	protein-coding
diff_peaks_CR01403_BAR_MYCN_vs_CR01401_BAR_IgG.MAPQ30_keepdupauto_hg38_peak_6561	chr12	62601934	62603883	+	374	NA	promoter-TSS (NR_029661)	promoter-TSS (NR_029661)	526	NR_121682	283416	Hs.375881	NM_175895	ENSG00000221949	LINC01465	C12orf61	long intergenic non-protein coding RNA 1465	ncRNA
diff_peaks_CR01403_BAR_MYCN_vs_CR01401_BAR_IgG.MAPQ30_keepdupauto_hg38_peak_11138	chr17	7403525	7405952	+	374	NA	promoter-TSS (NR_037719)	promoter-TSS (NR_037719)	-607	NR_037719	100529211	Hs.534591	NR_037719		TMEM256-PLSCR3	C17orf61-PLSCR3|PLSCR3	TMEM256-PLSCR3 readthrough (NMD candidate)	ncRNA
diff_peaks_CR01403_BAR_MYCN_vs_CR01401_BAR_IgG.MAPQ30_keepdupauto_hg38_peak_5463	chr11	106076589	106078600	+	374	NA	promoter-TSS (NM_015423)	promoter-TSS (NM_015423)	-68	NM_015423	60496	Hs.524009	NM_015423	ENSG00000149313	AASDHPPT	AASD-PPT|ACPS|CGI-80|LYS2|LYS5	aminoadipate-semialdehyde dehydrogenase-phosphopantetheinyl transferase	protein-coding
diff_peaks_CR01403_BAR_MYCN_vs_CR01401_BAR_IgG.MAPQ30_keepdupauto_hg38_peak_19579	chr3	49719197	49720009	+	374	NA	promoter-TSS (NM_198722)	promoter-TSS (NM_198722)	81	NM_198722	386724	Hs.567903	NM_198722	ENSG00000176020	AMIGO3	ALI3|AMIGO-3	adhesion molecule with Ig like domain 3	protein-coding
diff_peaks_CR01403_BAR_MYCN_vs_CR01401_BAR_IgG.MAPQ30_keepdupauto_hg38_peak_9419	chr15	67838773	67840005	+	374	NA	promoter-TSS (NR_120345)	promoter-TSS (NR_120345)	-510	NR_120345	101929076	Hs.297340	NR_120345	ENSG00000245719	LOC101929076	-	uncharacterized LOC101929076	ncRNA
diff_peaks_CR01403_BAR_MYCN_vs_CR01401_BAR_IgG.MAPQ30_keepdupauto_hg38_peak_27875	chr9	35095895	35096948	+	374	NA	5' UTR (NM_001201484, exon 1 of 13)	5' UTR (NM_001201484, exon 1 of 13)	128	NM_001201484	84720	Hs.522099	NM_032634	ENSG00000165282	PIGO	HPMRS2	phosphatidylinositol glycan anchor biosynthesis class O	protein-coding
diff_peaks_CR01403_BAR_MYCN_vs_CR01401_BAR_IgG.MAPQ30_keepdupauto_hg38_peak_7667	chr13	74554525	74556172	+	374	NA	non-coding (NR_034024, exon 3 of 3)	non-coding (NR_034024, exon 3 of 3)	2505	NR_034024	338864	Hs.97408	NR_034024	ENSG00000236678	LINC00347	-	long intergenic non-protein coding RNA 347	ncRNA
diff_peaks_CR01403_BAR_MYCN_vs_CR01401_BAR_IgG.MAPQ30_keepdupauto_hg38_peak_17226	chr20	2101417	2103498	+	374	NA	intron (NM_080836, intron 1 of 3)	CpG	630	NM_080836	140901	Hs.100057	NM_080836	ENSG00000125834	STK35	CLIK1|STK35L1	serine/threonine kinase 35	protein-coding
diff_peaks_CR01403_BAR_MYCN_vs_CR01401_BAR_IgG.MAPQ30_keepdupauto_hg38_peak_22872	chr5	132292854	132295162	+	373	NA	promoter-TSS (NM_003059)	promoter-TSS (NM_003059)	-386	NM_003059	6583	Hs.310591	NM_003059	ENSG00000197208	SLC22A4	DFNB60|OCTN1	solute carrier family 22 member 4	protein-coding
diff_peaks_CR01403_BAR_MYCN_vs_CR01401_BAR_IgG.MAPQ30_keepdupauto_hg38_peak_22253	chr5	40797329	40799037	+	373	NA	promoter-TSS (NM_001355037)	promoter-TSS (NM_001355037)	-6	NM_001355037	5562	Hs.43322	NM_006251	ENSG00000132356	PRKAA1	AMPK|AMPKa1	protein kinase AMP-activated catalytic subunit alpha 1	protein-coding
diff_peaks_CR01403_BAR_MYCN_vs_CR01401_BAR_IgG.MAPQ30_keepdupauto_hg38_peak_11275	chr17	17280473	17281783	+	373	NA	promoter-TSS (NM_001199125)	promoter-TSS (NM_001199125)	118	NM_003653	8533	Hs.6076	NM_003653	ENSG00000141030	COPS3	CSN3|SGN3	COP9 signalosome subunit 3	protein-coding
diff_peaks_CR01403_BAR_MYCN_vs_CR01401_BAR_IgG.MAPQ30_keepdupauto_hg38_peak_4762	chr11	59560134	59561451	+	373	NA	Intergenic	CpG	34366	NR_036120	100422880		NR_036120	ENSG00000264559	MIR3162	mir-3162	microRNA 3162	ncRNA
diff_peaks_CR01403_BAR_MYCN_vs_CR01401_BAR_IgG.MAPQ30_keepdupauto_hg38_peak_1415	chr1	119139864	119141425	+	373	NA	promoter-TSS (NM_201263)	promoter-TSS (NM_201263)	28	NM_015836	10352	Hs.523506	NM_015836	ENSG00000116874	WARS2	NEMMLAS|TrpRS|mtTrpRS	tryptophanyl tRNA synthetase 2, mitochondrial	protein-coding
diff_peaks_CR01403_BAR_MYCN_vs_CR01401_BAR_IgG.MAPQ30_keepdupauto_hg38_peak_14333	chr19	45090949	45093492	+	373	NA	promoter-TSS (NM_019121)	promoter-TSS (NM_019121)	-959	NM_019121	284352	Hs.285363	NM_019121	ENSG00000104866	PPP1R37	LRRC68	protein phosphatase 1 regulatory subunit 37	protein-coding
diff_peaks_CR01403_BAR_MYCN_vs_CR01401_BAR_IgG.MAPQ30_keepdupauto_hg38_peak_13378	chr19	2840535	2841754	+	373	NA	promoter-TSS (NM_001172775)	promoter-TSS (NM_001172775)	-331	NM_152791	148254	Hs.47712	NM_152791	ENSG00000186300	ZNF555	-	zinc finger protein 555	protein-coding
diff_peaks_CR01403_BAR_MYCN_vs_CR01401_BAR_IgG.MAPQ30_keepdupauto_hg38_peak_28415	chr9	122263889	122265623	+	373	NA	promoter-TSS (NM_138777)	promoter-TSS (NM_138777)	84	NM_033117	92400	Hs.415842	NM_033117	ENSG00000119446	RBM18	-	RNA binding motif protein 18	protein-coding
diff_peaks_CR01403_BAR_MYCN_vs_CR01401_BAR_IgG.MAPQ30_keepdupauto_hg38_peak_3879	chr10	112208482	112210674	+	373	NA	Intergenic	Intergenic	-25813	NM_001244949	57678	Hs.42586	NM_020918	ENSG00000119927	GPAM	GPAT|GPAT1	glycerol-3-phosphate acyltransferase, mitochondrial	protein-coding
diff_peaks_CR01403_BAR_MYCN_vs_CR01401_BAR_IgG.MAPQ30_keepdupauto_hg38_peak_15833	chr2	70300825	70302423	+	372	NA	exon (NM_001329752, exon 1 of 3)	exon (NM_001329752, exon 1 of 3)	443	NM_001329758	84908	Hs.516077	NM_032822	ENSG00000035141	FAM136A	-	family with sequence similarity 136 member A	protein-coding
diff_peaks_CR01403_BAR_MYCN_vs_CR01401_BAR_IgG.MAPQ30_keepdupauto_hg38_peak_12651	chr17	82751257	82753451	+	372	NA	exon (NM_005993, exon 1 of 39)	exon (NM_005993, exon 1 of 39)	289	NM_005993	6904	Hs.464391	NM_005993	ENSG00000141556	TBCD	PEBAT|SSD-1|tfcD	tubulin folding cofactor D	protein-coding
diff_peaks_CR01403_BAR_MYCN_vs_CR01401_BAR_IgG.MAPQ30_keepdupauto_hg38_peak_29268	chrX	71253573	71255707	+	372	NA	promoter-TSS (NM_201599)	promoter-TSS (NM_201599)	9	NM_001171163	9203	Hs.522684	NM_005096	ENSG00000147130	ZMYM3	DXS6673E|MYM|XFIM|ZNF198L2|ZNF261	zinc finger MYM-type containing 3	protein-coding
diff_peaks_CR01403_BAR_MYCN_vs_CR01401_BAR_IgG.MAPQ30_keepdupauto_hg38_peak_18348	chr21	46285709	46286902	+	372	NA	promoter-TSS (NM_003906)	promoter-TSS (NM_003906)	-25	NM_001006114	54059	Hs.474066	NM_058181	ENSG00000182362	YBEY	C21orf57	ybeY metalloendoribonuclease	protein-coding
diff_peaks_CR01403_BAR_MYCN_vs_CR01401_BAR_IgG.MAPQ30_keepdupauto_hg38_peak_13595	chr19	10229880	10231858	+	372	NA	TTS (NR_036206)	TTS (NR_036206)	456	NR_036206	100422925		NR_036206	ENSG00000264266	MIR4322	-	microRNA 4322	ncRNA
diff_peaks_CR01403_BAR_MYCN_vs_CR01401_BAR_IgG.MAPQ30_keepdupauto_hg38_peak_24181	chr6	36874029	36875064	+	372	NA	intron (NM_001286636, intron 1 of 9)	CpG	257	NM_016059	51645	Hs.27693	NM_016059	ENSG00000137168	PPIL1	CGI-124|CYPL1|PPIase|hCyPX	peptidylprolyl isomerase like 1	protein-coding
diff_peaks_CR01403_BAR_MYCN_vs_CR01401_BAR_IgG.MAPQ30_keepdupauto_hg38_peak_21763	chr4	158768068	158769893	+	372	NA	promoter-TSS (NM_020840)	promoter-TSS (NM_020840)	-46	NM_001346043	57600	Hs.652441	NM_020840	ENSG00000052795	FNIP2	FNIPL|MAPO1	folliculin interacting protein 2	protein-coding
diff_peaks_CR01403_BAR_MYCN_vs_CR01401_BAR_IgG.MAPQ30_keepdupauto_hg38_peak_23422	chr5	173326364	173330896	+	372	NA	5' UTR (NM_003714, exon 1 of 4)	5' UTR (NM_003714, exon 1 of 4)	873	NM_003714	8614	Hs.233160	NM_003714	ENSG00000113739	STC2	STC-2|STCRP	stanniocalcin 2	protein-coding
diff_peaks_CR01403_BAR_MYCN_vs_CR01401_BAR_IgG.MAPQ30_keepdupauto_hg38_peak_4742	chr11	57567253	57568603	+	372	NA	promoter-TSS (NM_004223)	promoter-TSS (NM_004223)	-256	NM_004223	9246	Hs.425777	NM_004223	ENSG00000156587	UBE2L6	RIG-B|UBCH8	ubiquitin conjugating enzyme E2 L6	protein-coding
diff_peaks_CR01403_BAR_MYCN_vs_CR01401_BAR_IgG.MAPQ30_keepdupauto_hg38_peak_19178	chr3	11060607	11062011	+	372	NA	Intergenic	LTR12C|LTR|ERV1	-42085	NR_046647	100874090	Hs.628542	NR_046647	ENSG00000232287	SLC6A1-AS1	-	SLC6A1 antisense RNA 1	ncRNA
diff_peaks_CR01403_BAR_MYCN_vs_CR01401_BAR_IgG.MAPQ30_keepdupauto_hg38_peak_25215	chr7	22853720	22855201	+	372	NA	intron (NR_146320, intron 1 of 4)	CpG	220	NR_146320	109729180	Hs.553139	NR_146320		SNHG26	-	small nucleolar RNA host gene 26	ncRNA
diff_peaks_CR01403_BAR_MYCN_vs_CR01401_BAR_IgG.MAPQ30_keepdupauto_hg38_peak_24191	chr6	37168753	37172630	+	372	NA	intron (NM_001243186, intron 1 of 5)	CpG	539	NM_002648	5292	Hs.81170	NM_002648	ENSG00000137193	PIM1	PIM	Pim-1 proto-oncogene, serine/threonine kinase	protein-coding
diff_peaks_CR01403_BAR_MYCN_vs_CR01401_BAR_IgG.MAPQ30_keepdupauto_hg38_peak_11576	chr17	38509166	38511272	+	372	NA	exon (NM_001199417, exon 24 of 24).2	exon (NM_001199417, exon 24 of 24).2	81755	NM_001199417	57636	Hs.374446	NM_020876	ENSG00000275832	ARHGAP23	-	Rho GTPase activating protein 23	protein-coding
diff_peaks_CR01403_BAR_MYCN_vs_CR01401_BAR_IgG.MAPQ30_keepdupauto_hg38_peak_13861	chr19	17859602	17861130	+	372	NA	intron (NM_000980, intron 1 of 4)	intron (NM_000980, intron 1 of 4)	456	NM_000980	6142	Hs.337766	NM_000980	ENSG00000105640	RPL18A	L18A	ribosomal protein L18a	protein-coding
diff_peaks_CR01403_BAR_MYCN_vs_CR01401_BAR_IgG.MAPQ30_keepdupauto_hg38_peak_1165	chr1	92784188	92785778	+	371	NA	5' UTR (NM_001350197, exon 1 of 20)	5' UTR (NM_001350197, exon 1 of 20)	125	NM_001350198	7813	Hs.594434	NM_005665	ENSG00000067208	EVI5	EVI-5|NB4S	ecotropic viral integration site 5	protein-coding
diff_peaks_CR01403_BAR_MYCN_vs_CR01401_BAR_IgG.MAPQ30_keepdupauto_hg38_peak_17160	chr2	240818462	240822398	+	371	NA	promoter-TSS (NM_001244008)	promoter-TSS (NM_001244008)	-122	NM_001244008	547	Hs.516802	NM_004321	ENSG00000130294	KIF1A	ATSV|C2orf20|HSN2C|MRD9|SPG30|UNC104	kinesin family member 1A	protein-coding
diff_peaks_CR01403_BAR_MYCN_vs_CR01401_BAR_IgG.MAPQ30_keepdupauto_hg38_peak_20631	chr3	194133551	194136290	+	371	NA	Intergenic	CpG	-1228	NM_005524	3280	Hs.250666	NM_005524	ENSG00000114315	HES1	HES-1|HHL|HRY|bHLHb39	hes family bHLH transcription factor 1	protein-coding
diff_peaks_CR01403_BAR_MYCN_vs_CR01401_BAR_IgG.MAPQ30_keepdupauto_hg38_peak_14182	chr19	39390590	39392054	+	371	NA	promoter-TSS (NR_133915)	promoter-TSS (NR_133915)	-56	NR_133915	55588	Hs.611541	NM_017592	ENSG00000063322	MED29	IXL|MED2	mediator complex subunit 29	protein-coding
diff_peaks_CR01403_BAR_MYCN_vs_CR01401_BAR_IgG.MAPQ30_keepdupauto_hg38_peak_12944	chr18	47149590	47150803	+	371	NA	intron (NM_032124, intron 1 of 6)	CpG	304	NM_001318765	84064	Hs.465041	NM_032124	ENSG00000167220	HDHD2	3110052N05Rik|HEL-S-301	haloacid dehalogenase like hydrolase domain containing 2	protein-coding
diff_peaks_CR01403_BAR_MYCN_vs_CR01401_BAR_IgG.MAPQ30_keepdupauto_hg38_peak_24477	chr6	73520139	73522269	+	371	NA	promoter-TSS (NM_001402)	promoter-TSS (NM_001402)	-172	NM_001402	1915	Hs.535192	NM_001402	ENSG00000156508	EEF1A1	CCS-3|CCS3|EE1A1|EEF-1|EEF1A|EF-Tu|EF1A|GRAF-1EF|HNGC:16303|LENG7|PTI1|eEF1A-1	eukaryotic translation elongation factor 1 alpha 1	protein-coding
diff_peaks_CR01403_BAR_MYCN_vs_CR01401_BAR_IgG.MAPQ30_keepdupauto_hg38_peak_5523	chr11	112960996	112964102	+	371	NA	intron (NM_181351, intron 1 of 18)	CpG	911	NR_120563	101928847	Hs.711235	NR_120563	ENSG00000247416	LOC101928847	-	uncharacterized LOC101928847	ncRNA
diff_peaks_CR01403_BAR_MYCN_vs_CR01401_BAR_IgG.MAPQ30_keepdupauto_hg38_peak_24094	chr6	33248025	33249967	+	370	NA	promoter-TSS (NR_044997)	promoter-TSS (NR_044997)	-540	NR_044997	414765	Hs.675862	NR_044997	ENSG00000232940	HCG25	dJ1033B10.16	HLA complex group 25	ncRNA
diff_peaks_CR01403_BAR_MYCN_vs_CR01401_BAR_IgG.MAPQ30_keepdupauto_hg38_peak_14556	chr19	49928490	49930443	+	370	NA	promoter-TSS (NM_001258017)	promoter-TSS (NM_001258017)	38	NM_012346	23636	Hs.574492	NM_012346	ENSG00000213024	NUP62	IBSN|SNDI|p62	nucleoporin 62	protein-coding
diff_peaks_CR01403_BAR_MYCN_vs_CR01401_BAR_IgG.MAPQ30_keepdupauto_hg38_peak_8764	chr14	102316375	102317745	+	370	NA	promoter-TSS (NM_001267827)	promoter-TSS (NM_001267827)	-317	NM_001267827	55778	Hs.743359	NM_018335	ENSG00000022976	ZNF839	C14orf131	zinc finger protein 839	protein-coding
diff_peaks_CR01403_BAR_MYCN_vs_CR01401_BAR_IgG.MAPQ30_keepdupauto_hg38_peak_3285	chr10	70145204	70147372	+	370	NA	exon (NM_001040273, exon 1 of 2)	exon (NM_001040273, exon 1 of 2)	412	NR_073594	219743	Hs.533655	NM_173555	ENSG00000156521	TYSND1	NET41	trypsin domain containing 1	protein-coding
diff_peaks_CR01403_BAR_MYCN_vs_CR01401_BAR_IgG.MAPQ30_keepdupauto_hg38_peak_23155	chr5	149729728	149732176	+	370	NA	intron (NM_001172698, intron 1 of 10)	CpG	642	NM_133263	133522	Hs.483816	NM_133263	ENSG00000155846	PPARGC1B	ERRL1|PERC|PGC-1(beta)|PGC1B	PPARG coactivator 1 beta	protein-coding
diff_peaks_CR01403_BAR_MYCN_vs_CR01401_BAR_IgG.MAPQ30_keepdupauto_hg38_peak_26592	chr8	17246081	17247042	+	370	NA	promoter-TSS (NM_001322092)	promoter-TSS (NM_001322092)	34	NM_001322091	29883	Hs.587465	NM_013354	ENSG00000198791	CNOT7	CAF-1|CAF1|Caf1a|hCAF-1	CCR4-NOT transcription complex subunit 7	protein-coding
diff_peaks_CR01403_BAR_MYCN_vs_CR01401_BAR_IgG.MAPQ30_keepdupauto_hg38_peak_5507	chr11	112024690	112026184	+	370	NA	5' UTR (NM_001931, exon 1 of 14)	5' UTR (NM_001931, exon 1 of 14)	623	NM_001931	1737	Hs.335551	NM_001931	ENSG00000150768	DLAT	DLTA|E2|PDC-E2|PDCE2	dihydrolipoamide S-acetyltransferase	protein-coding
diff_peaks_CR01403_BAR_MYCN_vs_CR01401_BAR_IgG.MAPQ30_keepdupauto_hg38_peak_18197	chr21	37220009	37221840	+	370	NA	non-coding (NR_026719, exon 3 of 3)	non-coding (NR_026719, exon 3 of 3)	12421	NR_026719	257203	Hs.505159	NM_148675	ENSG00000230366	DSCR9	NCRNA00038	Down syndrome critical region 9	ncRNA
diff_peaks_CR01403_BAR_MYCN_vs_CR01401_BAR_IgG.MAPQ30_keepdupauto_hg38_peak_17569	chr20	38434213	38435359	+	370	NA	promoter-TSS (NR_003018)	promoter-TSS (NR_003018)	591	NR_152763	388796	Hs.400876	NR_015366	ENSG00000196756	SNHG17	-	small nucleolar RNA host gene 17	ncRNA
diff_peaks_CR01403_BAR_MYCN_vs_CR01401_BAR_IgG.MAPQ30_keepdupauto_hg38_peak_5949	chr12	6451154	6452474	+	370	NA	promoter-TSS (NR_015382)	promoter-TSS (NR_015382)	140	NR_147126	55080	Hs.504597	NM_018009	ENSG00000139192	TAPBPL	TAPBP-R|TAPBPR	TAP binding protein like	protein-coding
diff_peaks_CR01403_BAR_MYCN_vs_CR01401_BAR_IgG.MAPQ30_keepdupauto_hg38_peak_1452	chr1	147242258	147243955	+	370	NA	promoter-TSS (NM_001348452)	promoter-TSS (NM_001348452)	-36	NM_001348452	9557	Hs.191164	NM_004284	ENSG00000131778	CHD1L	ALC1|CHDL	chromodomain helicase DNA binding protein 1 like	protein-coding
diff_peaks_CR01403_BAR_MYCN_vs_CR01401_BAR_IgG.MAPQ30_keepdupauto_hg38_peak_1279	chr1	109483439	109485160	+	369	NA	intron (NM_001350174, intron 1 of 11)	intron (NM_001350174, intron 1 of 11)	340	NM_001350177	127002	Hs.118248	NM_153340	ENSG00000162650	ATXN7L2	-	ataxin 7 like 2	protein-coding
diff_peaks_CR01403_BAR_MYCN_vs_CR01401_BAR_IgG.MAPQ30_keepdupauto_hg38_peak_8846	chr14	104815204	104816937	+	369	NA	Intergenic	CpG	-5131	NR_024396	196872	Hs.352220	NR_024396	ENSG00000258701	LINC00638	-	long intergenic non-protein coding RNA 638	ncRNA
diff_peaks_CR01403_BAR_MYCN_vs_CR01401_BAR_IgG.MAPQ30_keepdupauto_hg38_peak_10801	chr16	75432640	75434295	+	369	NA	promoter-TSS (NM_006324)	promoter-TSS (NM_006324)	36	NM_006324	10428	Hs.461361	NM_006324	ENSG00000153774	CFDP1	BCNT|BUCENTAUR|CENP-29|CP27|SWC5|Yeti|p97	craniofacial development protein 1	protein-coding
diff_peaks_CR01403_BAR_MYCN_vs_CR01401_BAR_IgG.MAPQ30_keepdupauto_hg38_peak_4180	chr11	1954753	1956540	+	369	NA	intron (NM_021134, intron 4 of 4).2	intron (NM_021134, intron 4 of 4).2	6315	NR_132974	106635549		NR_132974		SNORD131	-	small nucleolar RNA, C/D box 131	snoRNA
diff_peaks_CR01403_BAR_MYCN_vs_CR01401_BAR_IgG.MAPQ30_keepdupauto_hg38_peak_8305	chr14	65411197	65413834	+	369	NA	promoter-TSS (NR_038170)	promoter-TSS (NR_038170)	102	NR_024334	645431	Hs.713717	NR_024334		FUT8-AS1	-	FUT8 antisense RNA 1	ncRNA
diff_peaks_CR01403_BAR_MYCN_vs_CR01401_BAR_IgG.MAPQ30_keepdupauto_hg38_peak_5051	chr11	66676687	66678724	+	369	NA	intron (NM_001286135, intron 1 of 2)	CpG	182	NM_031492	83759	Hs.618713	NM_031492	ENSG00000173914	RBM4B	RBM30|RBM4L|ZCCHC15|ZCCHC21B|ZCRB3B	RNA binding motif protein 4B	protein-coding
diff_peaks_CR01403_BAR_MYCN_vs_CR01401_BAR_IgG.MAPQ30_keepdupauto_hg38_peak_10731	chr16	72008314	72009340	+	369	NA	promoter-TSS (NM_001361)	promoter-TSS (NM_001361)	83	NM_001361	1723	Hs.654427	NM_001361	ENSG00000102967	DHODH	DHOdehase|POADS|URA1	dihydroorotate dehydrogenase (quinone)	protein-coding
diff_peaks_CR01403_BAR_MYCN_vs_CR01401_BAR_IgG.MAPQ30_keepdupauto_hg38_peak_10388	chr16	30874564	30877102	+	369	NA	promoter-TSS (NR_039744)	promoter-TSS (NR_039744)	373	NR_110941	101928736	Hs.303197	NR_110940	ENSG00000260083	MIR762HG	-	MIR762 host gene	ncRNA
diff_peaks_CR01403_BAR_MYCN_vs_CR01401_BAR_IgG.MAPQ30_keepdupauto_hg38_peak_10916	chr16	88452288	88455982	+	368	NA	intron (NM_153813, intron 1 of 9)	CpG	855	NM_153813	161882	Hs.632218	NM_153813	ENSG00000179588	ZFPM1	FOG|FOG1|ZC2HC11A|ZNF408|ZNF89A	zinc finger protein, FOG family member 1	protein-coding
diff_peaks_CR01403_BAR_MYCN_vs_CR01401_BAR_IgG.MAPQ30_keepdupauto_hg38_peak_10007	chr16	2867882	2868787	+	368	NA	Intergenic	CpG	-10164	NM_022119	64063	Hs.459709	NM_022119	ENSG00000005001	PRSS22	BSSP-4|SP001LA|hBSSP-4	serine protease 22	protein-coding
diff_peaks_CR01403_BAR_MYCN_vs_CR01401_BAR_IgG.MAPQ30_keepdupauto_hg38_peak_2397	chr1	228486269	228488171	+	368	NA	promoter-TSS (NM_001010858)	promoter-TSS (NM_001010858)	-162	NM_001010858	149603	Hs.356377	NM_001010858	ENSG00000168159	RNF187	RACO-1|RACO1	ring finger protein 187	protein-coding
diff_peaks_CR01403_BAR_MYCN_vs_CR01401_BAR_IgG.MAPQ30_keepdupauto_hg38_peak_22410	chr5	65924806	65926917	+	368	NA	promoter-TSS (NM_001253698)	promoter-TSS (NM_001253698)	-693	NM_001006600	55914	Hs.591774	NM_018695	ENSG00000112851	ERBIN	ERBB2IP|HEL-S-78|LAP2	erbb2 interacting protein	protein-coding
diff_peaks_CR01403_BAR_MYCN_vs_CR01401_BAR_IgG.MAPQ30_keepdupauto_hg38_peak_11140	chr17	7435333	7437619	+	368	NA	exon (NM_001320444, exon 2 of 2)	exon (NM_001320444, exon 2 of 2)	1003	NM_001320444	284114	Hs.655662	NM_178518	ENSG00000181284	TMEM102	CBAP	transmembrane protein 102	protein-coding
diff_peaks_CR01403_BAR_MYCN_vs_CR01401_BAR_IgG.MAPQ30_keepdupauto_hg38_peak_14231	chr19	40662543	40664008	+	368	NA	Intergenic	Intergenic	26889	NM_001289980	9253	Hs.326953	NM_004756	ENSG00000105245	NUMBL	CAG3A|CTG3a|NBL|NUMB-R|NUMBLIKE|NUMBR|TNRC23	NUMB like endocytic adaptor protein	protein-coding
diff_peaks_CR01403_BAR_MYCN_vs_CR01401_BAR_IgG.MAPQ30_keepdupauto_hg38_peak_6152	chr12	28189809	28192083	+	368	NA	promoter-TSS (NR_148936)	promoter-TSS (NR_148936)	-208	NR_148936	729291	Hs.129278	NR_148936		LOC729291	-	uncharacterized LOC729291	ncRNA
diff_peaks_CR01403_BAR_MYCN_vs_CR01401_BAR_IgG.MAPQ30_keepdupauto_hg38_peak_11426	chr17	29565869	29569165	+	368	NA	promoter-TSS (NM_198147)	promoter-TSS (NM_198147)	-480	NM_198147	116236	Hs.106510	NM_198147	ENSG00000168792	ABHD15	-	abhydrolase domain containing 15	protein-coding
diff_peaks_CR01403_BAR_MYCN_vs_CR01401_BAR_IgG.MAPQ30_keepdupauto_hg38_peak_24098	chr6	33297565	33300405	+	368	NA	promoter-TSS (NM_004761).4	promoter-TSS (NM_004761).4	-43	NM_004761	5863	Hs.509622	NM_004761	ENSG00000237441	RGL2	HKE1.5|KE1.5|RAB2L	ral guanine nucleotide dissociation stimulator like 2	protein-coding
diff_peaks_CR01403_BAR_MYCN_vs_CR01401_BAR_IgG.MAPQ30_keepdupauto_hg38_peak_1063	chr1	76867465	76869125	+	368	NA	intron (NM_001320274, intron 1 of 2)	CpG	815	NM_001320274	81849	Hs.149201	NM_030965	ENSG00000117069	ST6GALNAC5	SIAT7-E|SIAT7E|ST6GalNAcV	ST6 N-acetylgalactosaminide alpha-2,6-sialyltransferase 5	protein-coding
diff_peaks_CR01403_BAR_MYCN_vs_CR01401_BAR_IgG.MAPQ30_keepdupauto_hg38_peak_9763	chr15	89399069	89400891	+	368	NA	promoter-TSS (NR_160724)	promoter-TSS (NR_160724)	-191	NR_160724	105371031		NR_160724		LOC105371031	-	uncharacterized LOC105371031	ncRNA
diff_peaks_CR01403_BAR_MYCN_vs_CR01401_BAR_IgG.MAPQ30_keepdupauto_hg38_peak_6592	chr12	67268484	67270609	+	367	NA	5' UTR (NM_001329675, exon 1 of 16)	5' UTR (NM_001329675, exon 1 of 16)	188	NM_018448	55832	Hs.546407	NM_018448	ENSG00000111530	CAND1	TIP120|TIP120A	cullin associated and neddylation dissociated 1	protein-coding
diff_peaks_CR01403_BAR_MYCN_vs_CR01401_BAR_IgG.MAPQ30_keepdupauto_hg38_peak_15822	chr2	70086090	70089599	+	367	NA	promoter-TSS (NR_033872)	promoter-TSS (NR_033872)	367	NM_006196	5093	Hs.2853	NM_006196	ENSG00000169564	PCBP1	HEL-S-85|HNRPE1|HNRPX|hnRNP-E1|hnRNP-X	poly(rC) binding protein 1	protein-coding
diff_peaks_CR01403_BAR_MYCN_vs_CR01401_BAR_IgG.MAPQ30_keepdupauto_hg38_peak_21354	chr4	99563250	99564033	+	367	NA	promoter-TSS (NM_000253)	promoter-TSS (NM_000253)	82	NM_152292	93587	Hs.380412	NM_152292	ENSG00000145331	TRMT10A	HEL-S-88|MSSGM|MSSGM1|RG9MTD2|TRM10	tRNA methyltransferase 10A	protein-coding
diff_peaks_CR01403_BAR_MYCN_vs_CR01401_BAR_IgG.MAPQ30_keepdupauto_hg38_peak_3916	chr10	116849057	116850032	+	367	NA	promoter-TSS (NM_001242699)	promoter-TSS (NM_001242699)	45	NM_001242699	387712	Hs.693248	NM_001242699	ENSG00000188316	ENO4	C10orf134	enolase 4	protein-coding
diff_peaks_CR01403_BAR_MYCN_vs_CR01401_BAR_IgG.MAPQ30_keepdupauto_hg38_peak_12904	chr18	36128311	36130568	+	367	NA	promoter-TSS (NM_001324468)	promoter-TSS (NM_001324468)	-45	NM_001099406	25800	Hs.79136	NM_012319	ENSG00000141424	SLC39A6	LIV-1|ZIP6	solute carrier family 39 member 6	protein-coding
diff_peaks_CR01403_BAR_MYCN_vs_CR01401_BAR_IgG.MAPQ30_keepdupauto_hg38_peak_9371	chr15	65183892	65186051	+	366	NA	intron (NM_006660, intron 1 of 13)	CpG	371	NR_133680	10845	Hs.113823	NM_006660	ENSG00000166855	CLPX	EPP2	caseinolytic mitochondrial matrix peptidase chaperone subunit	protein-coding
diff_peaks_CR01403_BAR_MYCN_vs_CR01401_BAR_IgG.MAPQ30_keepdupauto_hg38_peak_22643	chr5	95646097	95647794	+	366	NA	promoter-TSS (NM_173362)	promoter-TSS (NM_173362)	66	NM_001131065	317671	Hs.399758	NM_173362	ENSG00000175449	RFESD	-	Rieske Fe-S domain containing	protein-coding
diff_peaks_CR01403_BAR_MYCN_vs_CR01401_BAR_IgG.MAPQ30_keepdupauto_hg38_peak_16649	chr2	191499530	191501663	+	366	NA	Intergenic	Intergenic	-177476	NR_045622	64859	Hs.591610	NM_022837	ENSG00000173559	NABP1	OBFC2A|SOSS-B2|SSB2	nucleic acid binding protein 1	protein-coding
diff_peaks_CR01403_BAR_MYCN_vs_CR01401_BAR_IgG.MAPQ30_keepdupauto_hg38_peak_28081	chr9	89176822	89181014	+	366	NA	promoter-TSS (NM_016848)	promoter-TSS (NM_016848)	-100	NM_016848	53358	Hs.292737	NM_016848	ENSG00000148082	SHC3	N-Shc|NSHC|RAI|SHCC	SHC adaptor protein 3	protein-coding
diff_peaks_CR01403_BAR_MYCN_vs_CR01401_BAR_IgG.MAPQ30_keepdupauto_hg38_peak_18438	chr22	21001237	21003095	+	366	NA	promoter-TSS (NM_030573)	promoter-TSS (NM_030573)	-48	NM_030573	80764	Hs.512756	NM_030573	ENSG00000184436	THAP7	-	THAP domain containing 7	protein-coding
diff_peaks_CR01403_BAR_MYCN_vs_CR01401_BAR_IgG.MAPQ30_keepdupauto_hg38_peak_14835	chr2	2323397	2327119	+	366	NA	promoter-TSS (NM_001329845)	promoter-TSS (NM_001329845)	-569	NM_001329848	23040	Hs.434418	NM_015025	ENSG00000186487	MYT1L	MRD39|NZF1|ZC2H2C2|ZC2HC4B|myT1-L	myelin transcription factor 1 like	protein-coding
diff_peaks_CR01403_BAR_MYCN_vs_CR01401_BAR_IgG.MAPQ30_keepdupauto_hg38_peak_12987	chr18	49812267	49814492	+	366	NA	promoter-TSS (NR_003003)	promoter-TSS (NR_003003)	154	NM_006111	10449	Hs.200136	NM_006111	ENSG00000167315	ACAA2	DSAEC	acetyl-CoA acyltransferase 2	protein-coding
diff_peaks_CR01403_BAR_MYCN_vs_CR01401_BAR_IgG.MAPQ30_keepdupauto_hg38_peak_28740	chr9	133459270	133460926	+	366	NA	TTS (NM_139026).2	TTS (NM_139026).2	120	NM_017586	11094	Hs.62003	NM_017586	ENSG00000160325	CACFD1	C9orf7|D9S2135|FLOWER	calcium channel flower domain containing 1	protein-coding
diff_peaks_CR01403_BAR_MYCN_vs_CR01401_BAR_IgG.MAPQ30_keepdupauto_hg38_peak_11597	chr17	38868680	38871016	+	366	NA	promoter-TSS (NM_006148)	promoter-TSS (NM_006148)	-11	NM_001271608	3927	Hs.741156	NM_006148	ENSG00000002834	LASP1	Lasp-1|MLN50	LIM and SH3 protein 1	protein-coding
diff_peaks_CR01403_BAR_MYCN_vs_CR01401_BAR_IgG.MAPQ30_keepdupauto_hg38_peak_9347	chr15	64093230	64094720	+	366	NA	promoter-TSS (NR_110310)	promoter-TSS (NR_110310)	33	NM_001014812	84191	Hs.439548	NM_032231	ENSG00000166797	CIAO2A	CIA2A|FAM96A	cytosolic iron-sulfur assembly component 2A	protein-coding
diff_peaks_CR01403_BAR_MYCN_vs_CR01401_BAR_IgG.MAPQ30_keepdupauto_hg38_peak_18424	chr22	20418070	20418901	+	365	NA	Intergenic	7SLRNA|srpRNA|srpRNA	19340	NM_153334	91179	Hs.474251	NM_153334	ENSG00000244486	SCARF2	NSR1|SREC-II|SREC2|SRECRP-1|VDEGS	scavenger receptor class F member 2	protein-coding
diff_peaks_CR01403_BAR_MYCN_vs_CR01401_BAR_IgG.MAPQ30_keepdupauto_hg38_peak_12772	chr18	12407517	12408944	+	365	NA	intron (NM_001142405, intron 1 of 6)	CpG	301	NM_001142405	10650	Hs.514718	NM_006553	ENSG00000141391	PRELID3A	C18orf43|HFL-EDDG1|SLMO1	PRELI domain containing 3A	protein-coding
diff_peaks_CR01403_BAR_MYCN_vs_CR01401_BAR_IgG.MAPQ30_keepdupauto_hg38_peak_16904	chr2	218983515	218986480	+	365	NA	intron (NM_017521, intron 1 of 2)	intron (NM_017521, intron 1 of 2)	660	NM_017521	54738	Hs.234759	NM_017521	ENSG00000163497	FEV	HSRNAFEV|PET-1	FEV transcription factor, ETS family member	protein-coding
diff_peaks_CR01403_BAR_MYCN_vs_CR01401_BAR_IgG.MAPQ30_keepdupauto_hg38_peak_12871	chr18	32018244	32019943	+	365	NA	intron (NM_017831, intron 1 of 5)	CpG	268	NM_017831	54941	Hs.633703	NM_017831	ENSG00000101695	RNF125	TNORS|TRAC-1|TRAC1	ring finger protein 125	protein-coding
diff_peaks_CR01403_BAR_MYCN_vs_CR01401_BAR_IgG.MAPQ30_keepdupauto_hg38_peak_5100	chr11	68270895	68272763	+	365	NA	intron (NM_022338, intron 1 of 3)	intron (NM_022338, intron 1 of 3)	144	NM_001300913	53838	Hs.303025	NM_022338	ENSG00000171067	C11orf24	DM4E3	chromosome 11 open reading frame 24	protein-coding
diff_peaks_CR01403_BAR_MYCN_vs_CR01401_BAR_IgG.MAPQ30_keepdupauto_hg38_peak_13250	chr19	679613	681012	+	363	NA	exon (NM_005860, exon 3 of 5)	exon (NM_005860, exon 3 of 5)	3920	NM_005860	10272	Hs.529038	NM_005860	ENSG00000070404	FSTL3	FLRG|FSRP	follistatin like 3	protein-coding
diff_peaks_CR01403_BAR_MYCN_vs_CR01401_BAR_IgG.MAPQ30_keepdupauto_hg38_peak_16561	chr2	177263147	177266056	+	363	NA	promoter-TSS (NM_001145413)	promoter-TSS (NM_001145413)	126	NM_006164	4780	Hs.744006	NM_006164	ENSG00000116044	NFE2L2	HEBP1|IMDDHH|NRF2	nuclear factor, erythroid 2 like 2	protein-coding
diff_peaks_CR01403_BAR_MYCN_vs_CR01401_BAR_IgG.MAPQ30_keepdupauto_hg38_peak_20353	chr3	151085269	151087224	+	363	NA	promoter-TSS (NM_053002)	promoter-TSS (NM_053002)	-552	NM_053002	116931	Hs.744234	NM_053002	ENSG00000144893	MED12L	NOPAR|TNRC11L|TRALP|TRALPUSH	mediator complex subunit 12L	protein-coding
diff_peaks_CR01403_BAR_MYCN_vs_CR01401_BAR_IgG.MAPQ30_keepdupauto_hg38_peak_12549	chr17	80100513	80102524	+	363	NA	promoter-TSS (NM_001079803)	promoter-TSS (NM_001079803)	-63	NM_001079803	2548	Hs.1437	NM_000152	ENSG00000171298	GAA	LYAG	glucosidase alpha, acid	protein-coding
diff_peaks_CR01403_BAR_MYCN_vs_CR01401_BAR_IgG.MAPQ30_keepdupauto_hg38_peak_26217	chr7	141014012	141015774	+	363	NA	promoter-TSS (NM_016071)	promoter-TSS (NM_016071)	59	NM_053035	51650	Hs.416207	NM_016071	ENSG00000090263	MRPS33	CGI-139|MRP-S33|PTD003|S33mt	mitochondrial ribosomal protein S33	protein-coding
diff_peaks_CR01403_BAR_MYCN_vs_CR01401_BAR_IgG.MAPQ30_keepdupauto_hg38_peak_5348	chr11	83285749	83286376	+	363	NA	5' UTR (NM_021825, exon 1 of 9)	5' UTR (NM_021825, exon 1 of 9)	345	NM_001286117	60492	Hs.368866	NM_021825	ENSG00000137500	CCDC90B	MDS011|MDS025	coiled-coil domain containing 90B	protein-coding
diff_peaks_CR01403_BAR_MYCN_vs_CR01401_BAR_IgG.MAPQ30_keepdupauto_hg38_peak_8637	chr14	95534302	95535596	+	363	NA	promoter-TSS (NR_001459)	promoter-TSS (NR_001459)	-77	NR_001459	283596	Hs.448753	NR_001459		SNHG10	C14orf62|LINC00063|NCRNA00063	small nucleolar RNA host gene 10	ncRNA
diff_peaks_CR01403_BAR_MYCN_vs_CR01401_BAR_IgG.MAPQ30_keepdupauto_hg38_peak_11165	chr17	7833683	7837937	+	362	NA	Intergenic	CpG	-4096	NM_001348716	23135	Hs.223678	NM_001080424	ENSG00000132510	KDM6B	JMJD3	lysine demethylase 6B	protein-coding
diff_peaks_CR01403_BAR_MYCN_vs_CR01401_BAR_IgG.MAPQ30_keepdupauto_hg38_peak_24986	chr7	873280	874561	+	362	NA	non-coding (NR_160283, exon 21 of 21)	non-coding (NR_160283, exon 21 of 21)	-2634	NM_015949	51608	Hs.107387	NM_015949	ENSG00000239857	GET4	C7orf20|CEE|CGI-20|TRC35	guided entry of tail-anchored proteins factor 4	protein-coding
diff_peaks_CR01403_BAR_MYCN_vs_CR01401_BAR_IgG.MAPQ30_keepdupauto_hg38_peak_10434	chr16	46883381	46885145	+	362	NA	promoter-TSS (NM_133443)	promoter-TSS (NM_133443)	-99	NM_133443	84706	Hs.460693	NM_133443	ENSG00000166123	GPT2	ALT2|GPT 2|MRT49	glutamic--pyruvic transaminase 2	protein-coding
diff_peaks_CR01403_BAR_MYCN_vs_CR01401_BAR_IgG.MAPQ30_keepdupauto_hg38_peak_3955	chr10	119595480	119597936	+	362	NA	non-coding (NR_136661, exon 1 of 11)	non-coding (NR_136661, exon 1 of 11)	321	NM_001323967	7073	Hs.501203	NM_003252	ENSG00000151923	TIAL1	TCBP|TIAR	TIA1 cytotoxic granule associated RNA binding protein like 1	protein-coding
diff_peaks_CR01403_BAR_MYCN_vs_CR01401_BAR_IgG.MAPQ30_keepdupauto_hg38_peak_2583	chr1	243253400	243256523	+	362	NA	intron (NM_014812, intron 1 of 19)	CpG	320	NM_014812	9859	Hs.533635	NM_014812	ENSG00000143702	CEP170	FAM68A|KAB|KIAA0470	centrosomal protein 170	protein-coding
diff_peaks_CR01403_BAR_MYCN_vs_CR01401_BAR_IgG.MAPQ30_keepdupauto_hg38_peak_974	chr1	65264401	65266592	+	362	NA	intron (NM_014787, intron 1 of 18)	intron (NM_014787, intron 1 of 18)	747	NM_014787	9829	Hs.647643	NM_014787	ENSG00000116675	DNAJC6	DJC6|PARK19	DnaJ heat shock protein family (Hsp40) member C6	protein-coding
diff_peaks_CR01403_BAR_MYCN_vs_CR01401_BAR_IgG.MAPQ30_keepdupauto_hg38_peak_13560	chr19	8831644	8833119	+	362	NA	promoter-TSS (NM_144693)	promoter-TSS (NM_144693)	-77	NM_144693	148156	Hs.349444	NM_144693	ENSG00000167785	ZNF558	-	zinc finger protein 558	protein-coding
[truncated: 14,288 more rows]

## Sheet: Run 1 - RUVBL2
PeakID (cmd=annotatePeaks.pl diff_peaks_CR01405_BAR_RUVBL2_vs_CR01401_BAR_IgG.MAPQ30_keepdupauto_hg38_chr_peaks.narrowPeak hg38 -genomeOntology diff_peaks_CR01405_BAR_RUVBL2_vs_CR01401_BAR_IgG.MAPQ30_keepdupauto_hg38_chr_genomeontology/)	Chr	Start	End	Strand	Peak Score	Focus Ratio/Region Size	Annotation	Detailed Annotation	Distance to TSS	Nearest PromoterID	Entrez ID	Nearest Unigene	Nearest Refseq	Nearest Ensembl	Gene Name	Gene Alias	Gene Description	Gene Type
[truncated: 11,402 more rows]

[truncated: 4 more sheets: Run 2 - MYCN, Run 2 - RUVBL2, Run 3 - MYCN, Run 3 - RUVBL2]
